# Supplementary material for: Spontaneous emergence of rudimentary music detectors in deep neural networks
Source: Nat Commun. 2024 Jan 2;15:148. doi: 10.1038/s41467-023-44516-0 (PMC10761941; doi:10.1038/s41467-023-44516-0)
Supplement: Supplementary file 3 — Source Data [file 41467_2023_44516_MOESM3_ESM.zip]

Archive with 33 entries (32 files):
- Source data/
- Source data/5c.xlsx
- __MACOSX/Source data/._5c.xlsx
- Source data/S4.xlsx
- __MACOSX/Source data/._S4.xlsx
- Source data/S11.xlsx
- __MACOSX/Source data/._S11.xlsx
- Source data/2d.xlsx
- __MACOSX/Source data/._2d.xlsx
- Source data/3bce.xlsx
- __MACOSX/Source data/._3bce.xlsx
- Source data/S10.xlsx
- __MACOSX/Source data/._S10.xlsx
- Source data/S5.xlsx
- __MACOSX/Source data/._S5.xlsx
- Source data/1c.xlsx
- __MACOSX/Source data/._1c.xlsx
- Source data/3d.xlsx
- __MACOSX/Source data/._3d.xlsx
- Source data/2b.xlsx
- __MACOSX/Source data/._2b.xlsx
- Source data/S1a.xlsx
- __MACOSX/Source data/._S1a.xlsx
- Source data/2c.xlsx
- __MACOSX/Source data/._2c.xlsx
- Source data/S6.xlsx
- __MACOSX/Source data/._S6.xlsx
- Source data/4bc.xlsx
- __MACOSX/Source data/._4bc.xlsx
- Source data/S12.xlsx
- __MACOSX/Source data/._S12.xlsx
- Source data/S7.xlsx
- __MACOSX/Source data/._S7.xlsx
