# Supplementary material for: Spontaneous emergence of rudimentary music detectors in deep neural networks
Source: Nat Commun. 2024 Jan 2;15:148. doi: 10.1038/s41467-023-44516-0 (PMC10761941; doi:10.1038/s41467-023-44516-0)
Supplement: Supplementary file 3 — Source Data [file 41467_2023_44516_MOESM3_ESM.zip › Source data/5c.xlsx]

## Sheet: Sheet1
Baseline
	0.585653	0.0167359	0.085229	0.166968	0.065866	0.0912344	0.102038	0.221647	0.0139336	0.0302026	0.0714476	0.0128194	0.468523	0.344632	0.0416361	0.385463	0.329674	0.388263	0.0601905	0.0682902	0.202717	0.0500545	0.125568	0.130388	0.0973216	0.0395317	0.0709857	0.0357188	0.124633	0.233003	0.0177456	0.059781	0.331858	0.0187797	0.0594983	0.0237917	0.0698522	0.0776949	0.11963	0.181471	0.0217166	0.0129685	0.120392	0.215562	0.097728	0.182685	0.385533	0.251477	0.11435
	0.559296	0.0142306	0.0942502	0.182169	0.0612527	0.0985948	0.157874	0.180277	0.00934614	0.0512456	0.0635728	0.0168578	0.487707	0.292975	0.0358474	0.4801	0.313595	0.372775	0.0860941	0.0946372	0.173514	0.048224	0.102959	0.120004	0.0520793	0.0211904	0.0821797	0.0401501	0.113096	0.304818	0.0228976	0.0685426	0.346187	0.0278256	0.0801872	0.0335552	0.144104	0.0583403	0.0867241	0.122476	0.0100467	0.0108362	0.117247	0.193114	0.108679	0.14154	0.335877	0.296441	0.142791
	0.575135	0.0229368	0.0423807	0.171787	0.0543023	0.156299	0.186527	0.254767	0.0095699	0.0420714	0.0204242	0.0172637	0.334281	0.309787	0.0333373	0.271868	0.330114	0.340883	0.0624721	0.0474439	0.15281	0.0693812	0.0727072	0.116657	0.0518518	0.0334205	0.0279177	0.0170916	0.0993395	0.252491	0.0185818	0.0349732	0.171698	0.00927311	0.0633856	0.0367264	0.0656564	0.0438851	0.0798297	0.155034	0.00690639	0.00863938	0.13594	0.144674	0.0653233	0.140279	0.308304	0.177789	0.119429
	0.571343	0.0203063	0.10622	0.150732	0.0528694	0.0863326	0.194483	0.20644	0.0139043	0.0347932	0.0263979	0.0160761	0.491085	0.319964	0.0401601	0.347848	0.322598	0.369925	0.072327	0.0747596	0.199156	0.0296311	0.125505	0.0967776	0.0473904	0.0198956	0.0800024	0.0466699	0.0974731	0.197501	0.0209486	0.044078	0.315081	0.010578	0.0597304	0.0175718	0.0541534	0.0969449	0.0770773	0.162164	0.00994702	0.0345017	0.145843	0.168119	0.111191	0.100699	0.315624	0.194845	0.0771222
	0.585425	0.0205554	0.0644274	0.183654	0.0565776	0.14789	0.126294	0.159263	0.0195364	0.042923	0.0403014	0.0247409	0.49118	0.289172	0.0277545	0.422014	0.306846	0.383775	0.0622268	0.122764	0.208088	0.028417	0.0780936	0.111701	0.0949101	0.0186076	0.0622521	0.0513619	0.105116	0.258462	0.0246605	0.0359749	0.27578	0.0354215	0.0528812	0.0134113	0.093997	0.0389641	0.0904127	0.131523	0.0118812	0.0165561	0.157763	0.244576	0.11368	0.133991	0.362334	0.196104	0.0906985
MSI bot 12.5%
	0.56569	0.0157339	0.0915756	0.153313	0.0895091	0.0860822	0.0908618	0.200123	0.0119713	0.0308588	0.0684324	0.0117584	0.501322	0.351216	0.0434499	0.405633	0.271987	0.389991	0.0612776	0.0591768	0.146972	0.0596911	0.145909	0.101089	0.0828967	0.0400499	0.0542929	0.0279068	0.117378	0.184781	0.0115546	0.0498048	0.2468	0.0205895	0.0584606	0.0159509	0.0522154	0.0647893	0.103419	0.134577	0.0173807	0.0167071	0.0421308	0.179433	0.0876185	0.18812	0.319229	0.237281	0.0765311
	0.52311	0.0127218	0.0906339	0.178015	0.0509717	0.0902911	0.155452	0.195796	0.00861784	0.0376663	0.0571262	0.0150559	0.461232	0.304884	0.0281443	0.473835	0.249084	0.376359	0.0941747	0.158259	0.162348	0.0412923	0.101753	0.121373	0.0589755	0.0235606	0.0864603	0.0348967	0.0694324	0.290508	0.0150797	0.0463844	0.288278	0.0276911	0.0792661	0.0487892	0.11464	0.0422848	0.0762785	0.0876957	0.011087	0.00802018	0.0248311	0.173218	0.0838057	0.139214	0.294095	0.255319	0.0858982
	0.571285	0.0204418	0.0588771	0.167779	0.0490243	0.114304	0.153359	0.232506	0.00924712	0.0413917	0.0211511	0.0163932	0.466913	0.346968	0.0367594	0.354533	0.322368	0.398053	0.0607328	0.0622956	0.217466	0.0772147	0.0787585	0.120753	0.072903	0.0378432	0.0324543	0.0172073	0.110918	0.223053	0.0292106	0.0374006	0.184621	0.0130801	0.132842	0.0449913	0.0536879	0.0381795	0.0689396	0.149416	0.0198508	0.0115575	0.0474604	0.162854	0.0804433	0.138629	0.303091	0.162497	0.111774
	0.571482	0.0150216	0.106124	0.146464	0.0444198	0.0672154	0.17926	0.179509	0.00957643	0.0251172	0.0201702	0.0113226	0.503421	0.324262	0.0408236	0.388483	0.301345	0.371944	0.0904669	0.0834871	0.180545	0.0374835	0.122638	0.0884689	0.0529482	0.0178741	0.0888285	0.0432997	0.087106	0.187377	0.0166564	0.039499	0.316378	0.0106463	0.0845123	0.0208242	0.0402442	0.107246	0.0637072	0.111523	0.0162293	0.0329586	0.0911682	0.183879	0.0776455	0.102903	0.31523	0.19082	0.0897107
	0.564174	0.0125599	0.054338	0.171436	0.0659076	0.122329	0.117984	0.159521	0.0172748	0.0510421	0.0336363	0.0204428	0.507634	0.307061	0.040729	0.466003	0.298134	0.377762	0.0883361	0.116397	0.223382	0.0234787	0.0765064	0.113135	0.0774272	0.0198325	0.043074	0.0577634	0.0937498	0.228385	0.0192624	0.0330742	0.188174	0.0433583	0.0532082	0.0155862	0.0620691	0.0368208	0.0664658	0.119377	0.0108955	0.0238	0.0827444	0.228603	0.0389643	0.141281	0.306884	0.202037	0.0867715
MSI top 12.5%
	0.47947	0.0162468	0.061174	0.0980787	0.0881415	0.0847191	0.0730222	0.18778	0.00711023	0.021286	0.0578077	0.0118475	0.391324	0.224465	0.0550385	0.283218	0.28523	0.384021	0.0366517	0.0602122	0.0962956	0.0196864	0.0599633	0.0855603	0.0514761	0.0211125	0.0605451	0.0272045	0.0748222	0.21941	0.018913	0.0471311	0.291728	0.0123945	0.0539683	0.0287324	0.0668092	0.0705887	0.0951305	0.200576	0.0148487	0.011272	0.142794	0.270321	0.120584	0.132622	0.34808	0.227379	0.100745
	0.517116	0.0123972	0.0737885	0.108732	0.0410218	0.0932027	0.140293	0.121607	0.0143154	0.0343186	0.0286757	0.0307961	0.416326	0.23963	0.0637853	0.461177	0.306551	0.358374	0.0498083	0.0617463	0.15567	0.0493754	0.0750028	0.11547	0.0329957	0.0226283	0.0671911	0.0259337	0.108685	0.262747	0.0191907	0.0650759	0.300859	0.0163564	0.0667627	0.0194484	0.118514	0.0369814	0.0771021	0.096871	0.007287	0.00894663	0.129927	0.173812	0.102384	0.0985009	0.333702	0.189795	0.114785
	0.526724	0.0174274	0.0247967	0.0876107	0.0283717	0.141346	0.128476	0.213368	0.00704398	0.0134264	0.011132	0.0198203	0.234889	0.162623	0.0255046	0.2513	0.28226	0.267097	0.0511789	0.0259388	0.116865	0.0251951	0.0390546	0.045146	0.0168953	0.011682	0.0155156	0.00805076	0.0161892	0.245619	0.0178271	0.0381981	0.157009	0.00667705	0.0342818	0.0321259	0.0649836	0.0324464	0.0603297	0.154013	0.00493366	0.00457599	0.140134	0.130581	0.0721134	0.094638	0.279725	0.13067	0.109812
	0.560959	0.0173657	0.0881202	0.111106	0.049203	0.105186	0.137813	0.18438	0.0135398	0.0323381	0.0201363	0.018345	0.407368	0.293162	0.0326008	0.344082	0.310025	0.350761	0.0428337	0.0447175	0.151666	0.0210071	0.0928278	0.0696487	0.031878	0.0185838	0.0804616	0.0242981	0.120981	0.223382	0.0310394	0.0601499	0.301698	0.00862415	0.0354637	0.0134019	0.0504995	0.0886748	0.0655901	0.13522	0.00688507	0.0144504	0.126979	0.173978	0.111081	0.0864542	0.251265	0.146036	0.0542358
	0.511651	0.017239	0.0355617	0.136068	0.0256435	0.133351	0.087979	0.141706	0.0100694	0.0335655	0.0138622	0.0256751	0.47377	0.162927	0.0179308	0.381507	0.27314	0.365893	0.0299601	0.0681112	0.140914	0.020461	0.0198383	0.101487	0.0437178	0.0123467	0.0686725	0.0197988	0.106575	0.196049	0.0173092	0.0247143	0.258868	0.0149169	0.0415693	0.00998364	0.0881934	0.0348154	0.0372484	0.120567	0.00764695	0.00992952	0.168695	0.277672	0.118352	0.0749015	0.296762	0.131988	0.0937064
MSI mid 12.5%
	0.566954	0.0159667	0.107403	0.165496	0.0505335	0.0854374	0.0896064	0.242567	0.0108271	0.030038	0.0717709	0.0115849	0.471252	0.365293	0.0366899	0.345869	0.337762	0.381732	0.0504492	0.0699329	0.195297	0.0449998	0.0835796	0.0900336	0.0665155	0.0284447	0.0682001	0.029694	0.093315	0.207702	0.0228892	0.0527291	0.343871	0.0143346	0.0569143	0.0251496	0.0844594	0.0680595	0.119731	0.152158	0.0138346	0.0119806	0.157561	0.179749	0.10897	0.179822	0.328765	0.238797	0.0971742
	0.557691	0.015766	0.0672298	0.148114	0.0495792	0.0851151	0.123546	0.139253	0.00897444	0.0422942	0.0764002	0.0138809	0.476654	0.300337	0.0384206	0.490783	0.30159	0.366857	0.0863702	0.0543979	0.161925	0.0320993	0.110493	0.125348	0.0366265	0.0193044	0.0797116	0.0383305	0.111396	0.304218	0.0251996	0.0525295	0.32187	0.0245729	0.0781639	0.0242129	0.136685	0.046826	0.0879032	0.111343	0.0111848	0.0123771	0.0892082	0.17883	0.0922941	0.123707	0.318006	0.273627	0.148901
	0.582862	0.03088	0.0422413	0.175005	0.0609309	0.133498	0.195726	0.236329	0.0104816	0.0344728	0.0214866	0.0129334	0.277065	0.30133	0.0276362	0.238544	0.317674	0.321212	0.0671346	0.048879	0.161821	0.045057	0.0831911	0.129869	0.0555799	0.0377259	0.025502	0.0174815	0.0728224	0.238398	0.0190379	0.0302134	0.152831	0.00794196	0.0533202	0.0343673	0.0581727	0.0417276	0.0717197	0.145132	0.00738109	0.00849865	0.112378	0.123458	0.0509881	0.139923	0.312074	0.168062	0.112883
	0.572688	0.0177316	0.109434	0.153451	0.0475406	0.085481	0.171983	0.195399	0.0160899	0.0276425	0.0240234	0.0135339	0.490355	0.308607	0.0376895	0.311744	0.294358	0.376592	0.0820378	0.0703395	0.186513	0.0261508	0.116514	0.0953078	0.0509819	0.0173639	0.0815268	0.0468187	0.0980768	0.193585	0.0195515	0.041044	0.300166	0.0109337	0.0422615	0.0158046	0.0548831	0.0926006	0.0738848	0.165626	0.012948	0.0187805	0.144213	0.159917	0.100395	0.0811146	0.297304	0.200231	0.0777046
	0.59411	0.0209262	0.0536398	0.174706	0.0597964	0.111268	0.136154	0.142987	0.0154396	0.0358756	0.0423224	0.0222861	0.467923	0.280106	0.0272063	0.440384	0.31781	0.370235	0.0488841	0.109901	0.212578	0.0238635	0.104678	0.0813988	0.082988	0.0197316	0.0580889	0.0242706	0.139598	0.23156	0.0195092	0.0269488	0.211372	0.0324785	0.0618066	0.0110334	0.0773338	0.0342636	0.0959247	0.160562	0.0157597	0.0220675	0.180603	0.265963	0.120618	0.111887	0.357559	0.189595	0.0779573
L1norm top 12.5%
	0.515917	0.0263366	0.053716	0.133699	0.0812736	0.0916812	0.0896535	0.1952	0.0158618	0.0236098	0.0648488	0.0116581	0.38354	0.307443	0.0445643	0.372018	0.298422	0.391889	0.044487	0.0561023	0.135626	0.0248045	0.0511777	0.0653341	0.0841592	0.0202731	0.0455762	0.034494	0.0570998	0.215181	0.0186995	0.0693478	0.277777	0.0141788	0.0715136	0.0295126	0.0590048	0.0641932	0.128665	0.17192	0.0136202	0.0102156	0.117101	0.22627	0.110963	0.169296	0.361803	0.220279	0.11704
	0.507307	0.0123781	0.0891867	0.123313	0.0857588	0.098149	0.115231	0.185395	0.0136657	0.0401719	0.0256655	0.0165508	0.411085	0.25327	0.0545091	0.504177	0.304701	0.357045	0.0585727	0.0502895	0.167306	0.0265284	0.0704774	0.111085	0.0253792	0.0219983	0.064689	0.0184083	0.0885997	0.278346	0.021632	0.0617897	0.288302	0.0220372	0.0838306	0.0173253	0.132902	0.0381876	0.0907292	0.109147	0.00804502	0.0109991	0.145635	0.190156	0.107656	0.105047	0.344699	0.241312	0.123696
	0.577265	0.0212139	0.0685878	0.138182	0.0605831	0.111487	0.112692	0.216377	0.00933024	0.0341289	0.0181565	0.028703	0.322728	0.27298	0.0299273	0.282891	0.321106	0.361952	0.0700762	0.0406551	0.190073	0.0328045	0.0951113	0.0976816	0.0297945	0.0417938	0.0332201	0.0149301	0.0985499	0.233772	0.0125267	0.0348896	0.19046	0.0085983	0.078033	0.0336308	0.0626562	0.0421893	0.0696689	0.181928	0.00780791	0.0111461	0.113078	0.158345	0.0959056	0.111089	0.297661	0.149888	0.110464
	0.580987	0.0134957	0.0567361	0.121127	0.0613014	0.0985289	0.172337	0.207259	0.0154893	0.036001	0.0210596	0.0187995	0.445794	0.30755	0.0338804	0.354334	0.312003	0.35163	0.0474189	0.0584489	0.128934	0.0213345	0.108975	0.0925674	0.0354222	0.0178455	0.0747034	0.0251558	0.101576	0.208444	0.0353497	0.0596452	0.306238	0.0130438	0.0460476	0.0163847	0.0545461	0.0825873	0.0564878	0.150591	0.00775787	0.0226164	0.0945549	0.166331	0.0980205	0.0843866	0.282164	0.174196	0.066252
	0.497227	0.0132105	0.039288	0.141206	0.0416496	0.142824	0.0874131	0.145977	0.00854064	0.0281729	0.0116731	0.0216141	0.478769	0.194346	0.022859	0.398979	0.260954	0.348376	0.0240953	0.107237	0.134591	0.0171977	0.0192083	0.0930534	0.050647	0.0124972	0.0513812	0.0184921	0.105103	0.207739	0.0222876	0.0259517	0.233463	0.0201919	0.0395928	0.0112921	0.118453	0.0350769	0.073176	0.166122	0.00891707	0.0142396	0.143521	0.26669	0.0993115	0.0911474	0.337874	0.156775	0.0701939
[truncated: 320 more columns]
