# Supplementary material for: Spontaneous emergence of rudimentary music detectors in deep neural networks
Source: Nat Commun. 2024 Jan 2;15:148. doi: 10.1038/s41467-023-44516-0 (PMC10761941; doi:10.1038/s41467-023-44516-0)
Supplement: Supplementary file 3 — Source Data [file 41467_2023_44516_MOESM3_ESM.zip › Source data/S4.xlsx]

## Sheet: Sheet1
	S4a							S4b				S4c
								Music	Non-music			Segment size [ms]	50	100	200	400	800	1600	Ori.
	Net	Net+PCA	Net+Gabor	Gabor	PCA	chance		1.7459	1.33862				1.4555	1.48715	1.46537	1.43772	1.39309	1.39009	1.3845
	0.878962	0.880569	0.887239	0.436089	0.827932	0.26644		2.15333	1.66067				1.73568	1.75612	1.76145	1.75989	1.73303	1.73022	1.72864
	0.884882	0.883953	0.894317					2.11278	1.15275				1.69088	1.70105	1.70509	1.6963	1.68884	1.69571	1.69555
	0.893325	0.891806	0.898121					1.99219	1.62291				1.62087	1.64034	1.63322	1.61683	1.61204	1.60555	1.60192
	0.890845	0.890411	0.897006					1.64546	1.82581				1.39607	1.44659	1.41611	1.36277	1.33961	1.32385	1.31432
	0.885762	0.884809	0.893158					1.74335	1.89618				1.39995	1.44477	1.43523	1.42157	1.40186	1.39838	1.40054
								1.50209	1.31924				1.18498	1.53864	1.55355	1.5349	1.51426	1.50228	1.50209
								2.03386	2.01802				1.61962	1.64761	1.64936	1.64447	1.62843	1.62347	1.62405
								1.83257	1.89999				1.60296	1.61027	1.59788	1.52336	1.52844	1.49579	1.48528
								1.50005	1.49436				1.25938	1.27188	1.25257	1.22831	1.20083	1.17901	1.17462
								1.62266	1.67199				1.32284	1.34779	1.32397	1.32071	1.30351	1.29516	1.29299
								1.44185	1.10555				1.12417	1.17411	1.15723	1.16191	1.16924	1.16284	1.16227
								1.86475	1.46739				1.59142	1.62499	1.59934	1.5568	1.53681	1.51052	1.5011
								1.8626	1.84425				1.49476	1.51709	1.49861	1.50582	1.49851	1.49431	1.4955
								0.415954	0.289919				0.356674	0.180086	0.1967	0.201826	0.234556	0.14991	0.149612
								2.00414	1.57128				1.65255	1.68847	1.6699	1.63172	1.6127	1.61593	1.61211
								1.71373	1.79829				1.40333	1.41924	1.43192	1.3906	1.37592	1.38272	1.38016
								2.00368	1.52067				1.6394	1.68237	1.66588	1.6497	1.62666	1.60639	1.60432
								1.91285	1.78106				1.52829	1.53964	1.54142	1.54821	1.54763	1.5342	1.53009
								1.53715	1.7023				1.43108	1.44028	1.40977	1.3356	1.3144	1.14421	1.13554
								1.76296	1.92035				1.4084	1.42988	1.43339	1.44217	1.41285	1.40543	1.40492
								0.998706	1.76155				0.937672	0.96943	0.926089	0.840147	0.813445	0.796947	0.784426
								2.01576	1.52447				1.6078	1.63528	1.633	1.62829	1.62227	1.61543	1.61698
								1.69135	1.4283				1.41147	1.43591	1.43656	1.39889	1.40548	1.36167	1.36176
								1.89183	2.09272				1.54794	1.57368	1.5579	1.54329	1.52553	1.52202	1.51697
								2.01263	0.904693				1.64957	1.6797	1.66781	1.64076	1.62647	1.61406	1.61127
								1.36029	1.73195				1.11422	1.11452	1.11064	1.08723	1.10304	1.08451	1.08449
								1.95332	1.4594				1.55596	1.58175	1.57968	1.57169	1.57273	1.57116	1.57205
								1.86823	1.74614				1.47706	1.50355	1.5033	1.49541	1.49324	1.48325	1.48647
								1.947	1.41927				1.5657	1.5902	1.58944	1.57914	1.56637	1.56105	1.55583
								1.73111	1.89906				1.38655	1.43191	1.40982	1.40225	1.39415	1.38966	1.38875
								1.83839	1.48403				1.49291	1.51218	1.51668	1.48973	1.48156	1.47809	1.47577
								2.0242	1.90028				1.62373	1.64852	1.64755	1.63142	1.63826	1.63456	1.63436
								1.95419	1.53413				1.60505	1.64533	1.61757	1.58839	1.57946	1.57555	1.56796
								1.64994	1.90957				1.38148	1.43525	1.39879	1.35211	1.34562	1.33955	1.32873
								1.75608	1.46264				1.48854	1.51407	1.49122	1.43444	1.42644	1.40666	1.3954
								1.90452	1.91873				1.74425	1.81867	1.73384	1.64663	1.58324	1.53306	1.50929
								1.96776	1.18879				1.59013	1.6141	1.60788	1.60115	1.59921	1.58079	1.57921
								1.96903	1.08033				1.57485	1.59905	1.60828	1.59897	1.59423	1.5933	1.59059
								2.02166	1.92201				1.61101	1.62616	1.63584	1.62572	1.62952	1.62794	1.62752
								1.63699	1.89809				1.36305	1.38727	1.363	1.33307	1.30473	1.29584	1.29056
								1.8524	1.97828				1.51405	1.52022	1.51879	1.49303	1.48288	1.47765	1.47648
								1.75685	1.47384				1.42666	1.42906	1.43793	1.43303	1.40892	1.39685	1.39841
								1.8802	1.52096				1.51216	1.53614	1.52864	1.51937	1.50956	1.5097	1.51015
								2.05706	2.0178				1.65078	1.68792	1.6753	1.65787	1.66072	1.64688	1.64794
								1.32764	1.80929				1.16684	1.16056	1.1439	1.11992	1.10785	1.11086	1.09813
								1.56706	1.84742				1.34528	1.33286	1.33787	1.30933	1.23453	1.19912	1.19225
								1.97639	0.987822				1.58028	1.5964	1.59774	1.59585	1.59174	1.58994	1.58966
								1.79113	1.78932				1.45577	1.48099	1.47742	1.47341	1.46024	1.45833	1.45818
								2.06918	1.80164				1.64916	1.67152	1.67141	1.66416	1.6579	1.65969	1.66026
								1.65719	2.02284				1.35148	1.36382	1.34794	1.32451	1.31664	1.33461	1.32208
								2.1463	1.49353				1.74026	1.76124	1.75368	1.73939	1.72736	1.7178	1.71441
								1.6061	1.95004				1.40499	1.44393	1.41038	1.35189	1.31769	1.28636	1.27322
								1.85645	1.75363				1.53733	1.53166	1.54072	1.4896	1.49387	1.45967	1.45725
								1.91336	1.5549				1.60647	1.63657	1.61482	1.58268	1.56226	1.54888	1.53633
								0.938231	1.14353				0.755033	0.879126	0.821844	0.840107	0.765521	0.764403	0.760408
								2.02131	1.50417				1.6185	1.64247	1.65263	1.63175	1.63265	1.62021	1.61842
								1.87621	1.75659				1.57292	1.61552	1.58273	1.54591	1.51569	1.50142	1.49498
								2.04627	1.93945				1.61795	1.63207	1.63544	1.63989	1.64025	1.63947	1.64062
								1.7716	1.51379				1.42693	1.46572	1.45437	1.43732	1.42026	1.3983	1.39263
								1.74979	1.94523				1.45355	1.47031	1.45706	1.41429	1.39924	1.37108	1.36785
								1.96738	1.24363				1.56408	1.57945	1.58943	1.5846	1.58463	1.58336	1.58468
								1.68136	1.63788				1.37574	1.37483	1.3691	1.36175	1.35341	1.34562	1.34416
								1.81443	1.40095				1.48019	1.50547	1.49795	1.48365	1.44796	1.44337	1.442
								2.03706	1.53578				1.64096	1.65185	1.65467	1.64817	1.64215	1.63476	1.63523
								1.94015	1.52994				1.57853	1.59049	1.58421	1.57695	1.55975	1.56042	1.56034
								1.92929	1.94342				1.60198	1.62974	1.62201	1.59465	1.57342	1.56168	1.55188
								0.912391	1.98603				0.861171	0.879386	0.841531	0.638733	0.715802	0.568637	0.565819
								2.03207	2.00564				1.6787	1.72385	1.70132	1.6668	1.64795	1.63921	1.6314
								1.81726	1.94274				1.48799	1.51882	1.50562	1.48684	1.4837	1.4754	1.47243
								2.00503	1.74736				1.61331	1.63466	1.62565	1.61582	1.60983	1.60345	1.60445
								1.24039	1.83687				1.09603	1.0992	1.09684	1.05363	1.01487	0.978549	0.965815
								2.02812	1.73112				1.72515	1.75075	1.75261	1.65577	1.62488	1.6145	1.60935
								1.87399	0.905157				1.54063	1.54398	1.53061	1.51554	1.51569	1.48238	1.48089
								2.15192	1.92693				1.71057	1.73208	1.72965	1.72566	1.73131	1.73102	1.73205
								1.77348	1.62424				1.53058	1.62148	1.49664	1.50462	1.64321	1.64615	1.64736
								1.80722	1.29941				1.48531	1.51324	1.50293	1.48674	1.44166	1.45196	1.44988
								1.67998	1.40702				1.3595	1.38889	1.38918	1.36712	1.37029	1.35739	1.35279
								1.9139	1.46374				1.61644	1.65123	1.63653	1.58311	1.54887	1.52174	1.515
								1.90649	2.0535				1.49864	1.51715	1.52478	1.52657	1.5272	1.52659	1.52944
								2.00349	2.09793				1.59936	1.6197	1.61639	1.61075	1.6092	1.60743	1.60939
								1.54137	1.66138				1.22585	1.24449	1.24006	1.23754	1.2378	1.23854	1.23867
								1.84133	1.73015				1.48658	1.51261	1.50795	1.48234	1.48323	1.46559	1.46412
								2.03023	0.960713				1.65154	1.67453	1.67334	1.64235	1.63251	1.61756	1.61782
								1.89668	1.82646				1.56779	1.57502	1.57721	1.55033	1.51726	1.53562	1.53256
								2.00133	1.48282				1.60956	1.62338	1.61938	1.61615	1.60571	1.60648	1.60393
								1.81515	0.491796				1.45935	1.47943	1.47773	1.46666	1.47333	1.46302	1.45985
								1.76514	1.95967				1.48992	1.4518	1.44106	1.43153	1.37426	1.36553	1.356
								2.07452	1.77665				1.66138	1.68207	1.67844	1.6667	1.66347	1.66323	1.6611
								1.92518	1.07194				1.55191	1.57119	1.56545	1.55598	1.55608	1.55061	1.55089
								1.5886	1.74558				1.30568	1.33478	1.34622	1.26716	1.29317	1.27742	1.26988
								2.08537	0.974668				1.66934	1.69473	1.68529	1.68406	1.67061	1.67653	1.67679
								1.92891	1.83368				1.50783	1.5761	1.53911	1.54139	1.54914	1.53968	1.53623
								1.88939	1.6301				1.51785	1.53312	1.53217	1.52443	1.50013	1.50409	1.5028
								1.90235	1.96024				1.51387	1.53854	1.53531	1.53575	1.53233	1.53365	1.53452
								1.8041	1.6138				1.44892	1.47075	1.45514	1.4481	1.44137	1.43784	1.43907
								1.98598	1.59113				1.59008	1.61473	1.61472	1.61397	1.60043	1.58739	1.58806
								2.06763	1.99873				1.63412	1.65238	1.65749	1.65662	1.66768	1.66079	1.66022
								1.92869	1.68555				1.56338	1.57423	1.58302	1.56963	1.55212	1.55206	1.54749
								1.93676	1.66938				1.65064	1.68421	1.66147	1.6278	1.58926	1.55282	1.54822
								1.59805	1.62906				1.33236	1.35966	1.33853	1.30802	1.29728	1.29304	1.2871
								1.88141	1.78892				1.57037	1.59461	1.57543	1.54095	1.54745	1.53918	1.53412
								1.71148	1.6919				1.40349	1.41365	1.41361	1.39998	1.38068	1.37428	1.36421
								1.89418	0.132491				1.51467	1.52912	1.53401	1.53502	1.52398	1.52364	1.52568
								2.08191	2.02171				1.66782	1.67724	1.68211	1.67605	1.66441	1.66293	1.66143
								1.87261	1.71284				1.48748	1.53013	1.51403	1.50242	1.51289	1.52089	1.5179
								1.85077	1.61476				1.52284	1.5466	1.54018	1.52043	1.48745	1.48998	1.48107
								1.80782	1.63291				1.48777	1.51662	1.51362	1.48046	1.48002	1.48836	1.48155
								1.96132	1.91257				1.56133	1.5783	1.59001	1.58077	1.57068	1.56843	1.57116
								1.508	1.84603				1.18185	1.22735	1.21626	1.21014	1.2065	1.21419	1.21734
								2.03051	1.82127				1.62666	1.64453	1.63986	1.6394	1.63951	1.63711	1.63374
								1.50691	1.84934				1.20623	1.23369	1.22732	1.23234	1.22562	1.23053	1.23085
								1.98363	1.96851				1.61572	1.6328	1.64396	1.62009	1.59449	1.60527	1.59482
								1.80585	1.68846				1.49137	1.51491	1.5173	1.4807	1.44411	1.44397	1.4424
								1.94609	1.8836				1.56713	1.59871	1.60407	1.57421	1.55603	1.55535	1.55491
								1.98016	1.73188				1.6208	1.64785	1.64612	1.60745	1.59422	1.59257	1.58674
								1.82549	1.89502				1.47975	1.49843	1.4934	1.47464	1.46501	1.46826	1.46496
								2.22172	1.73392				1.78134	1.79219	1.78812	1.78645	1.78526	1.78859	1.7886
								1.62305	0.806285				1.36734	1.36573	1.35873	1.34609	1.30935	1.29625	1.29357
								2.11338	1.52838				1.69394	1.71747	1.71168	1.70737	1.68831	1.68278	1.68486
								2.06303	1.36782				1.74125	1.7733	1.7469	1.69259	1.71492	1.65075	1.64066
								1.4477	1.63166				1.20251	1.21456	1.21362	1.19023	1.16078	1.14646	1.14365
								1.8633	1.85719				1.60883	1.62485	1.62027	1.57669	1.53316	1.48156	1.47541
								1.7041	1.66508				1.4161	1.55717	1.54714	1.51029	1.50211	1.34935	1.34126
								2.1254	1.80046				1.69958	1.7198	1.72696	1.7191	1.7152	1.7003	1.70132
								1.96805	1.87179				1.59377	1.60767	1.60309	1.58851	1.5889	1.58983	1.58859
								2.02622	1.65945				1.61684	1.63642	1.64385	1.63452	1.63477	1.63255	1.6312
								1.26381	1.8712				1.00932	1.02186	1.01536	1.03128	1.02601	1.02698	1.02747
								2.09244	2.08882				1.70075	1.72411	1.7141	1.69027	1.69244	1.68581	1.68137
								2.0347	1.99886				1.62603	1.66034	1.64075	1.6474	1.62852	1.62231	1.62458
								1.66849	1.61444				1.37626	1.43321	1.4043	1.3555	1.37251	1.35615	1.35092
								1.71471	1.98915				1.37355	1.38149	1.38625	1.39	1.37711	1.38312	1.38318
								1.4097	1.64206				1.19446	1.43438	1.43203	1.14319	1.18037	1.06619	1.03308
								1.60585	1.59512				1.35966	1.34243	1.33249	1.30771	1.27249	1.28335	1.28409
								1.79409	1.69976				1.4294	1.46421	1.4439	1.45845	1.45048	1.44355	1.44337
								1.92415	1.53454				1.6137	1.65122	1.63437	1.57519	1.56044	1.55851	1.55183
								1.61171	1.617				1.29377	1.31137	1.31163	1.30263	1.28909	1.28993	1.28929
								1.67017	2.08116				1.37845	1.43586	1.42112	1.3997	1.3976	1.39153	1.38154
								1.89779	1.71622				1.48711	1.51292	1.51921	1.5146	1.52621	1.52339	1.52483
								1.90843	1.90938				1.53027	1.55834	1.54452	1.54085	1.54738	1.53888	1.53796
								1.80341	2.08737				1.50639	1.53955	1.53235	1.49486	1.46711	1.44981	1.44535
								1.94386	1.55517				1.54954	1.56671	1.56619	1.56146	1.56115	1.56226	1.56204
								2.00966	1.65681				1.61977	1.63407	1.6419	1.61918	1.62995	1.63637	1.6351
								1.70359	1.5618				1.38036	1.38938	1.39479	1.37137	1.35784	1.35021	1.34826
								1.6987	0.938769				1.33667	1.35497	1.35591	1.36952	1.36076	1.36353	1.36671
								2.0308	2.17937				1.62185	1.62978	1.63312	1.63044	1.62909	1.63202	1.6337
								2.08585	1.74719				1.67558	1.699	1.68853	1.68358	1.67376	1.67384	1.674
								1.86323	1.19315				1.47871	1.49794	1.50952	1.49192	1.49521	1.48699	1.4891
								1.13561	1.74603				0.957198	0.941395	0.93891	0.918478	0.918752	0.913196	0.906816
								1.90572	1.39433				1.50642	1.52344	1.52775	1.52755	1.52487	1.52539	1.52868
								1.85312	1.966				1.4969	1.51985	1.52377	1.50285	1.49423	1.4893	1.48928
								1.71247	1.73565				1.40121	1.51516	1.51193	1.45511	1.48465	1.48678	1.48519
								2.11167	1.91023				1.74306	1.77539	1.75482	1.72325	1.70664	1.70478	1.69832
								1.62949	1.60877				1.43237	1.48086	1.44563	1.389	1.34547	1.34431	1.33131
								1.9551	1.60132				1.58103	1.61006	1.60658	1.59039	1.59096	1.5668	1.56083
								2.11551	1.83434				1.6971	1.72034	1.71462	1.71139	1.70895	1.71122	1.71194
								1.91296	1.82296				1.58177	1.61433	1.59758	1.56818	1.54565	1.53829	1.53321
								1.85837	1.4264				1.5236	1.55671	1.54281	1.52077	1.49492	1.50923	1.49872
								1.63322	1.64102				1.32857	1.39142	1.33387	1.32582	1.33359	1.30321	1.29876
								1.71685	1.60761				1.36433	1.41011	1.41217	1.39097	1.39631	1.37423	1.37517
								1.95194	1.9117				1.62708	1.65579	1.64733	1.63324	1.60665	1.58644	1.58668
								1.38208	1.80851				1.25394	1.2139	1.20149	1.18508	1.17019	1.13005	1.10118
								2.1421	1.72384				1.71931	1.73301	1.72855	1.72669	1.72505	1.71701	1.71805
								1.95028	1.81153				1.57811	1.61458	1.61384	1.59167	1.56739	1.55727	1.55367
								1.55653	2.01038				1.33745	1.35291	1.31974	1.28563	1.26556	1.2749	1.27052
								1.92189	2.14266				1.56515	1.57905	1.5852	1.56864	1.55628	1.54818	1.54489
								1.64885	1.93946				1.35609	1.37909	1.38425	1.34984	1.35321	1.34593	1.34213
								1.94608	1.75417				1.5689	1.59199	1.59096	1.576	1.56406	1.56072	1.55893
								1.598	1.85369				1.29973	1.33014	1.325	1.30597	1.30501	1.29113	1.29164
								1.74338	1.5602				1.53521	1.57702	1.51114	1.47095	1.45733	1.45669	1.44397
								2.03945	1.87449				1.63633	1.65803	1.6531	1.64931	1.64334	1.63996	1.6398
								1.87539	1.82756				1.57467	1.58839	1.56936	1.56544	1.53034	1.49774	1.48172
								1.88251	1.83667				1.57325	1.59058	1.58007	1.57551	1.5746	1.5707	1.56895
								1.99793	1.54928				1.63592	1.65567	1.63331	1.6403	1.61944	1.61961	1.59749
								1.71418	1.70638				1.37914	1.39494	1.40111	1.38231	1.38383	1.37885	1.37722
								1.90718	1.88224				1.54944	1.56709	1.56892	1.55313	1.54643	1.54638	1.54523
								1.96397	1.60016				1.61191	1.6176	1.61877	1.58998	1.57479	1.55715	1.55605
								2.05568	1.65463				1.63762	1.64731	1.65353	1.65261	1.65766	1.66364	1.66297
								1.93624	1.84567				1.55873	1.57362	1.57141	1.57214	1.563	1.55836	1.55761
								1.79232	1.73415				1.49328	1.52256	1.53828	1.47664	1.45906	1.43296	1.42292
								1.92007	1.62646				1.5535	1.59202	1.59169	1.55585	1.55394	1.55044	1.54731
								1.04247	1.99823				0.867632	1.17291	1.12693	0.901004	1.07044	1.06197	1.04247
								1.91409	1.4871				1.53551	1.54901	1.54015	1.5434	1.54638	1.55316	1.55482
								1.92103	1.91014				1.54022	1.55285	1.55279	1.54768	1.54577	1.54554	1.54553
								1.97941	1.36987				1.58139	1.59614	1.59924	1.59659	1.59925	1.59006	1.59038
								2.03598	1.53451				1.6089	1.63414	1.65096	1.64394	1.64053	1.63837	1.63763
								1.87181	1.82898				1.51815	1.56055	1.53738	1.51939	1.52258	1.517	1.51243
								1.95193	1.80972				1.60548	1.62003	1.58936	1.58462	1.58141	1.57235	1.57163
								1.8185	1.24009				1.46958	1.44935	1.44203	1.46973	1.46274	1.46092	1.46036
								2.03626	1.55908				1.6438	1.66829	1.67288	1.65524	1.64009	1.63381	1.63205
								2.13658	1.49691				1.69973	1.70695	1.69143	1.69877	1.72586	1.70233	1.70393
								2.16901	2.07983				1.72787	1.74162	1.74067	1.7442	1.743	1.74562	1.74688
								1.96562	1.51163				1.58272	1.60833	1.5837	1.59296	1.57993	1.58816	1.58242
								1.79146	1.90824				1.45964	1.489	1.49108	1.46748	1.45125	1.44987	1.44815
								2.04445	1.82558				1.63014	1.65969	1.65182	1.65332	1.63997	1.63505	1.63845
								2.00881	1.49568				1.62371	1.64573	1.63238	1.63197	1.63956	1.63616	1.63645
								2.00583	1.76422				1.59609	1.61247	1.6271	1.61363	1.61433	1.60692	1.60683
								1.89235	1.56575				1.52429	1.55353	1.55622	1.54575	1.52704	1.51985	1.51633
								2.05328	1.65889				1.63817	1.65186	1.65787	1.65203	1.65248	1.65197	1.65104
								1.99517	1.9921				1.59666	1.62138	1.62913	1.60671	1.60636	1.59929	1.60142
								1.46648	1.9336				1.28192	1.28579	1.25416	1.2238	1.18097	1.16772	1.15815
								2.16194	1.83764				1.71223	1.72439	1.72212	1.73567	1.73813	1.73509	1.7357
								1.9642	1.9479				1.63062	1.68819	1.63826	1.61912	1.56281	1.56441	1.55604
								2.09918	1.52579				1.70075	1.72452	1.71622	1.69828	1.69542	1.69289	1.69082
								2.12375	0.900012				1.72009	1.74464	1.75521	1.72367	1.70912	1.71845	1.71305
								1.49519	1.31211				1.27111	1.31607	1.29372	1.24067	1.20657	1.20622	1.19779
								1.67705	1.61606				1.36162	1.38257	1.37636	1.36615	1.36428	1.35258	1.34673
								2.06607	1.23272				1.64765	1.66296	1.6714	1.66639	1.6587	1.65356	1.65376
								2.08634	1.44229				1.68453	1.7071	1.70135	1.69552	1.67076	1.67294	1.67182
								1.65233	1.8231				1.31926	1.33189	1.41437	1.41603	1.42786	1.42536	1.42367
								2.06912	1.49335				1.66883	1.69107	1.67933	1.66949	1.66774	1.65801	1.6583
								1.8265	1.68651				1.47392	1.48512	1.4784	1.4639	1.45584	1.45886	1.45621
								1.68021	1.54639				1.3169	1.3532	1.35468	1.35586	1.35428	1.34545	1.34427
								2.07542	1.85355				1.72442	1.75574	1.73824	1.69944	1.68981	1.67353	1.6715
								2.00339	1.83795				1.61371	1.63201	1.63527	1.61687	1.61164	1.60964	1.60869
								1.97751	1.88936				1.58965	1.61154	1.60992	1.59399	1.5866	1.58291	1.5827
								1.67994	1.64792				1.39499	1.41927	1.39538	1.35694	1.36372	1.38234	1.38016
								1.90038	1.99401				1.5412	1.56453	1.54574	1.5372	1.53825	1.52716	1.52643
								2.05786	0.247124				1.65611	1.67785	1.67243	1.66233	1.65985	1.65464	1.65383
								2.11694	2.01861				1.7022	1.7223	1.71554	1.69945	1.70826	1.70091	1.70175
								1.82404	1.10757				1.45315	1.49222	1.49609	1.46207	1.46245	1.45713	1.45546
								1.94013	1.74244				1.56993	1.59961	1.58807	1.57412	1.56133	1.54985	1.54908
								1.91837	1.51927				1.55195	1.56646	1.55753	1.54457	1.54339	1.53092	1.53049
								1.93257	1.87263				1.55363	1.5682	1.57272	1.55868	1.55758	1.54906	1.54933
								1.77546	1.71405				1.42634	1.44944	1.45226	1.44082	1.42955	1.43559	1.43688
								1.68261	1.73954				1.35677	1.3897	1.38358	1.35733	1.34865	1.3598	1.35823
								1.80357	1.23191				1.58666	1.60539	1.61996	1.56432	1.54982	1.41275	1.39988
								2.02694	1.76973				1.62885	1.62855	1.63223	1.62867	1.62403	1.61916	1.6218
								2.00705	1.45686				1.6136	1.63909	1.63242	1.62158	1.62299	1.62728	1.62584
								2.06851	1.4775				1.64379	1.66318	1.66397	1.66572	1.6634	1.66095	1.66181
								1.63208	1.42959				1.33487	1.34693	1.34782	1.34223	1.32954	1.30739	1.3094
								1.88865	1.87323				1.48282	1.5004	1.50926	1.51555	1.51552	1.51143	1.51233
								1.89695	1.47607				1.54916	1.56683	1.55689	1.52555	1.5103	1.50014	1.49661
								1.76046	1.42164				1.4333	1.42622	1.43498	1.41975	1.40266	1.39072	1.38954
								1.46846	1.41446				1.16164	1.2629	1.21616	1.18664	1.23004	1.22221	1.21392
								2.00371	1.64072				1.60764	1.63153	1.63504	1.62333	1.6114	1.60666	1.60949
								1.90778	1.42228				1.54392	1.57089	1.56894	1.55466	1.53904	1.54572	1.54468
								1.5442	1.31709				1.22652	1.22301	1.24514	1.2349	1.23413	1.23318	1.23528
								0.940394	1.82391				0.754622	0.761882	0.761481	0.757564	0.758311	0.758494	0.759353
								1.86347	1.84346				1.5113	1.5146	1.51537	1.51169	1.49332	1.49062	1.48516
								1.63041	1.56502				1.34096	1.33863	1.35234	1.3295	1.33317	1.32867	1.32627
								1.97206	1.91896				1.57363	1.59052	1.5923	1.58563	1.58515	1.58234	1.5833
								2.04834	1.71797				1.63965	1.6634	1.6541	1.64953	1.6497	1.64239	1.64056
								2.12808	1.16399				1.67973	1.69719	1.69956	1.70366	1.70683	1.7014	1.70196
								1.61619	1.95468				1.37203	1.39024	1.38616	1.34796	1.35756	1.37463	1.37043
								2.06119	1.79853				1.64449	1.66225	1.66763	1.66154	1.6498	1.65489	1.6546
								1.79269	1.70442				1.43357	1.4477	1.45196	1.44943	1.44651	1.4451	1.44239
								2.06552	1.89064				1.64613	1.67118	1.67196	1.66017	1.66042	1.66341	1.66152
								1.97163	1.63282				1.57127	1.59378	1.58565	1.59398	1.59373	1.57469	1.57731
								1.8568	1.60662				1.50899	1.53234	1.5265	1.51891	1.48735	1.47609	1.47333
								0.647087	1.83521				0.70176	0.710695	0.528622	0.65045	0.657252	0.656809	0.647087
								1.78958	1.68777				1.44701	1.47688	1.48653	1.4464	1.42122	1.41658	1.41408
								1.8649	0.917533				1.57281	1.60757	1.59252	1.54355	1.52742	1.51009	1.49606
								2.01542	1.81046				1.6018	1.62465	1.63109	1.62756	1.62529	1.61513	1.61475
								2.01732	1.32824				1.62599	1.6354	1.63595	1.63213	1.62631	1.62056	1.62
								1.9873	1.70302				1.59595	1.61379	1.60937	1.60887	1.6041	1.59897	1.59927
								1.78199	1.89071				1.47742	1.53657	1.52951	1.47671	1.4833	1.50685	1.50177
								2.07187	1.6588				1.65172	1.65754	1.66917	1.66806	1.66188	1.66242	1.66147
								1.64626	1.52839				1.34845	1.37386	1.36017	1.33759	1.32573	1.33549	1.33156
								1.98796	1.69521				1.61137	1.63351	1.62459	1.61111	1.60119	1.59572	1.59473
								1.25475	1.98207				1.01289	1.01621	1.02428	1.00368	0.998867	1.00288	1.00261
								1.44523	1.32668				1.30692	1.3472	1.31122	1.24176	1.1813	1.16021	1.14739
								1.83924	1.73641				1.46362	1.4912	1.48709	1.4868	1.48792	1.48273	1.48232
								1.93387	1.23502				1.56024	1.57282	1.56865	1.56401	1.56185	1.56355	1.56142
								1.42233	1.63672				1.17001	1.15734	1.17482	1.18076	1.13686	1.14974	1.1487
								1.49631	1.57579				1.22219	1.2523	1.23545	1.22894	1.21102	1.20705	1.20572
								1.60005	1.52388				1.31941	1.327	1.31037	1.28442	1.27263	1.25021	1.24006
								1.60664	2.08723				1.3444	1.35497	1.35238	1.32375	1.28879	1.29231	1.28776
								1.69148	1.50834				1.37349	1.40208	1.3968	1.36769	1.3722	1.36277	1.36151
								0.759521	2.02352				0.778946	0.554308	0.564355	0.722117	0.600415	0.506665	0.473134
								1.98268	1.53584				1.58311	1.59462	1.60174	1.59655	1.59321	1.59432	1.5945
								2.0849	1.46443				1.71552	1.74732	1.73208	1.69587	1.68088	1.67233	1.66808
								2.03877	1.74776				1.64164	1.65967	1.65545	1.64469	1.64395	1.64218	1.64506
								1.62908	1.60098				1.36322	1.38831	1.3754	1.34112	1.31042	1.30046	1.297
								2.11774	1.85518				1.72681	1.76355	1.75309	1.72585	1.70921	1.70684	1.69814
								1.97784	1.96693				1.58943	1.60118	1.59844	1.59533	1.5911	1.58571	1.58373
								1.97412	1.74243				1.58522	1.6238	1.61218	1.5952	1.59825	1.58726	1.58136
								1.46072	1.97587				1.21096	1.18635	1.18274	1.15708	1.15687	1.153	1.15037
								1.9498	1.40924				1.56163	1.57908	1.57908	1.57547	1.5707	1.57394	1.57601
								1.99129	1.5416				1.65642	1.68895	1.69024	1.63611	1.62127	1.60377	1.60205
								1.70437	0.0514302				1.39414	1.41558	1.39833	1.397	1.3953	1.38248	1.37951
								1.93949	1.28515				1.63627	1.68744	1.66174	1.61363	1.59609	1.58232	1.57027
								1.98032	1.64413				1.63896	1.66243	1.64278	1.61173	1.59539	1.59593	1.58757
								1.66569	1.99781				1.33802	1.36652	1.35534	1.35007	1.33668	1.33256	1.33276
								1.82761	1.45267				1.47723	1.54779	1.54718	1.54689	1.54404	1.5455	1.54557
								1.59847	1.30471				1.30011	1.30855	1.31119	1.32058	1.30227	1.27477	1.27398
								1.65408	2.01186				1.36356	1.36133	1.34564	1.36355	1.33213	1.30012	1.30016
								1.89711	1.49871				1.5974	1.66331	1.62022	1.56822	1.53908	1.53026	1.51491
								2.03187	1.61062				1.64186	1.67673	1.67233	1.65088	1.64503	1.63799	1.63479
								1.99903	1.84658				1.62667	1.66112	1.64746	1.63715	1.6226	1.60891	1.60417
								1.79362	1.93174				1.53762	1.49745	1.48911	1.4671	1.46529	1.39287	1.39269
								1.92483	1.31539				1.56196	1.57439	1.57372	1.56413	1.5475	1.54383	1.54361
								2.02708	1.5633				1.62959	1.6407	1.64229	1.63798	1.62926	1.62417	1.62156
								1.71129	1.96605				1.40993	1.39884	1.3958	1.36259	1.37178	1.3727	1.37284
								1.6609	1.52535				1.38472	1.39857	1.38537	1.36542	1.33315	1.32108	1.31548
								1.76083	1.61261				1.45164	1.47862	1.46188	1.43932	1.42671	1.41883	1.41305
								1.54627	1.93779				1.26249	1.28669	1.28231	1.26407	1.24847	1.2463	1.2436
								2.04884	1.51925				1.6236	1.643	1.6468	1.65405	1.63839	1.64222	1.6428
								1.53383	1.81609				1.3141	1.24548	1.3419	1.22168	1.26254	1.29771	1.29248
								1.75332	1.25945				1.43269	1.4619	1.45493	1.43733	1.42679	1.4185	1.41628
								1.6957	1.89692				1.37522	1.38935	1.38689	1.37322	1.36727	1.37067	1.36928
								1.77103	3.5471e-09				1.42187	1.42241	1.43179	1.42235	1.42597	1.4176	1.4161
								1.59311	1.30446				1.40995	1.41892	1.39669	1.33374	1.28883	1.26251	1.2294
								1.61846	1.41909				1.37748	1.40869	1.41315	1.36403	1.3172	1.30542	1.28614
								1.90378	1.70883				1.51529	1.52633	1.53017	1.52833	1.52648	1.52613	1.5248
								1.66636	1.46533				1.37801	1.39852	1.38897	1.36079	1.35328	1.34033	1.3371
								1.46852	1.48934				1.20728	1.22622	1.21325	1.18066	1.16722	1.16484	1.1627
								1.9798	1.92263				1.57013	1.59466	1.5965	1.59344	1.59392	1.58729	1.58877
								1.65651	1.81862				1.34237	1.36089	1.35804	1.34473	1.32992	1.3221	1.32036
								1.57914	2.10143				1.31688	1.35212	1.33334	1.29347	1.30829	1.32975	1.32294
								1.58078	1.36337				1.28368	1.25031	1.29072	1.2557	1.28172	1.28289	1.28614
								1.78028	1.55875				1.47313	1.52328	1.50204	1.45958	1.39801	1.39873	1.39563
								2.01071	2.01755				1.61569	1.63684	1.63521	1.62401	1.61762	1.61356	1.61148
								1.85534	1.26632				1.62714	1.51166	1.52221	1.62373	1.60285	1.60298	1.60429
								2.02921	1.23223				1.63683	1.6562	1.65721	1.63849	1.63551	1.63148	1.63184
								2.06067	1.55862				1.6828	1.71953	1.71559	1.68265	1.67032	1.66375	1.65326
								1.97156	1.25013				1.58577	1.60245	1.60383	1.5882	1.58195	1.57371	1.57447
								2.02174	1.80749				1.64181	1.63569	1.65136	1.63013	1.6167	1.61169	1.61318
								2.20309	1.5237				1.75776	1.76852	1.77195	1.76974	1.76806	1.76874	1.76883
								1.85944	1.89191				1.49082	1.49364	1.49781	1.49479	1.49221	1.49098	1.48983
								1.79742	1.53178				1.43872	1.44972	1.45217	1.44738	1.44887	1.44048	1.43981
								1.61876	2.00119				1.33578	1.36427	1.34666	1.3213	1.30628	1.29794	1.29294
								1.79057	1.93603				1.5087	1.52382	1.53334	1.50705	1.47547	1.47211	1.45553
								2.07048	1.58261				1.65951	1.67794	1.68253	1.67422	1.6762	1.67471	1.67504
								1.85726	1.38903				1.58547	1.57923	1.57234	1.53863	1.51597	1.46713	1.45544
								1.75343	1.80658				1.38514	1.38999	1.40772	1.3992	1.40438	1.40306	1.40482
								1.75887	1.97672				1.41142	1.42383	1.43677	1.41759	1.41095	1.40765	1.40723
								2.13752	1.31775				1.70774	1.73209	1.73877	1.71996	1.72353	1.71546	1.71136
								1.88986	1.5973				1.51707	1.55767	1.562	1.528	1.51883	1.51733	1.51557
								2.10085	1.70861				1.69552	1.71695	1.71556	1.70208	1.69112	1.6882	1.68681
								1.96584	1.10431				1.60985	1.63143	1.62979	1.60507	1.59288	1.59176	1.58931
								1.47929	1.25707				1.15011	1.48171	1.47129	1.42093	1.25925	1.11414	1.10464
								1.92958	1.62033				1.52118	1.5268	1.54033	1.54817	1.54227	1.54338	1.54404
								1.98678	1.61474				1.60966	1.63293	1.62695	1.60599	1.59932	1.59103	1.59006
								1.89382	1.99715				1.54741	1.5471	1.56119	1.53298	1.53441	1.52806	1.5266
								1.97242	1.89831				1.60419	1.62322	1.6255	1.61309	1.59265	1.58914	1.5901
								1.85224	1.5311				1.4944	1.51248	1.51047	1.49818	1.49101	1.48376	1.48373
								1.97119	1.81241				1.62358	1.65258	1.62657	1.61401	1.59172	1.57755	1.57451
								1.60267	1.40416				1.36894	1.39737	1.36093	1.32821	1.30837	1.28217	1.27974
								1.80252	1.65922				1.47538	1.5023	1.48139	1.47109	1.47002	1.44796	1.44692
								1.79075	1.85903				1.49318	1.52641	1.50844	1.47339	1.45736	1.44585	1.43812
								1.88027	1.59009				1.54596	1.56773	1.56727	1.53562	1.52471	1.50139	1.49821
								1.59489	1.15574				1.28618	1.31515	1.31016	1.29087	1.29059	1.29103	1.28901
								1.953	1.2348				1.56382	1.58839	1.59572	1.58387	1.56901	1.56822	1.57141
								1.60365	1.83569				1.3	1.32352	1.32667	1.30652	1.2921	1.30338	1.30061
								2.04797	1.5083				1.64493	1.69229	1.68746	1.66108	1.65553	1.63875	1.6353
								2.00496	1.14122				1.62817	1.63775	1.61598	1.63398	1.60526	1.59994	1.59958
								1.93189	1.48166				1.55128	1.56263	1.5571	1.55125	1.55021	1.54984	1.55042
								1.62547	1.6934				1.34479	1.35627	1.34334	1.2893	1.30946	1.30613	1.30502
								1.80022	1.33628				1.49334	1.53061	1.50692	1.47431	1.46695	1.45134	1.44573
								1.41155	1.35879				1.13026	1.14259	1.14341	1.13956	1.13725	1.13496	1.13385
								1.48929	1.93485				1.21569	1.25158	1.22651	1.22009	1.20134	1.18487	1.18386
								1.76281	1.3496				1.44704	1.48363	1.47337	1.46508	1.44409	1.4286	1.42802
								1.87058	1.64524				1.57345	1.58665	1.5913	1.55547	1.58576	1.62122	1.61574
								1.95162	1.89597				1.55518	1.5872	1.57893	1.57067	1.56601	1.56247	1.56124
								2.02894	1.81646				1.6594	1.67348	1.6742	1.6356	1.64289	1.63416	1.63245
								1.4146	1.73508				1.18918	1.25596	1.20042	1.1806	1.24477	1.23443	1.22574
								1.87605	1.14631				1.51694	1.53022	1.53401	1.52371	1.52638	1.52391	1.52304
								1.42418	1.88343				1.20812	1.26797	1.24611	1.20678	1.13712	1.12696	1.11782
								2.08145	2.06724				1.69493	1.71749	1.71621	1.68304	1.65839	1.65102	1.65137
								0.688753	1.43466				0.535893	0.697787	0.380202	0.498324	0.365384	0.341291	0.321951
								1.9863	1.94514				1.59288	1.60822	1.60692	1.60158	1.59934	1.59604	1.59435
								1.99233	1.83968				1.59195	1.61615	1.61616	1.60262	1.59818	1.59535	1.59519
								2.17236	1.73548				1.74935	1.76703	1.76462	1.74982	1.74703	1.74198	1.74231
								1.64948	1.92798				1.39269	1.41795	1.41243	1.38888	1.35717	1.34208	1.33532
								1.95801	1.80668				1.57792	1.60319	1.59918	1.58989	1.57458	1.57087	1.56695
								1.83959	1.85945				1.49698	1.52881	1.51696	1.49366	1.49999	1.49205	1.49671
								1.83829	1.65785				1.49955	1.52153	1.51209	1.50264	1.47837	1.47402	1.46935
								2.0668	1.51716				1.6565	1.68608	1.67212	1.66987	1.66678	1.65924	1.65849
								1.69613	1.69733				1.474	1.51363	1.49372	1.41347	1.38901	1.38091	1.36905
								1.59243	1.64251				1.32292	1.33916	1.3176	1.29042	1.29134	1.29964	1.29719
								1.7588	1.78663				1.43783	1.45551	1.44754	1.4392	1.43631	1.43461	1.4318
								1.85805	1.61932				1.4842	1.51056	1.51051	1.4972	1.50212	1.51555	1.51458
								2.02431	1.5757				1.58819	1.60017	1.61306	1.61917	1.62156	1.62354	1.62698
								2.00232	1.92291				1.61788	1.64318	1.63797	1.62386	1.61061	1.60391	1.60361
								2.06332	2.00358				1.67396	1.7	1.69204	1.6697	1.67069	1.65905	1.65756
								1.9057	1.19872				1.58554	1.61021	1.60806	1.57998	1.566	1.5585	1.53014
								1.87721	1.74542				1.51124	1.55111	1.55439	1.5205	1.50513	1.50364	1.50139
								1.57306	1.55544				1.30779	1.34926	1.36144	1.51271	1.19005	1.1437	1.1545
								1.93357	1.94209				1.55972	1.59755	1.58314	1.5674	1.56139	1.55353	1.55076
								0.828628	1.35786				0.583681	0.626408	0.819433	0.67315	0.667709	0.572897	0.564083
								2.03093	1.56556				1.66853	1.68817	1.68236	1.66289	1.63924	1.62861	1.62886
								1.72679	1.50609				1.4297	1.44853	1.4268	1.41344	1.40013	1.40772	1.40127
								1.85916	1.35372				1.5071	1.52301	1.53333	1.49289	1.48868	1.47535	1.47608
								1.84207	1.79988				1.51555	1.54644	1.52782	1.49883	1.48652	1.48211	1.477
								2.12463	1.46011				1.69721	1.7196	1.72585	1.71245	1.706	1.70669	1.70347
								1.91951	1.94814				1.56979	1.59193	1.57401	1.57391	1.5591	1.54065	1.54013
								1.69844	2.07432				1.42379	1.44263	1.44721	1.41068	1.36537	1.3431	1.33194
								1.92351	1.96073				1.56014	1.58303	1.58758	1.57132	1.55585	1.53906	1.53782
								1.44232	1.83822				1.17127	1.1978	1.17903	1.17779	1.15884	1.15665	1.15152
								1.98393	2.02119				1.58665	1.60543	1.60308	1.59564	1.60228	1.60339	1.60555
								2.00312	1.18284				1.5968	1.60834	1.61163	1.60375	1.61013	1.60877	1.61001
								1.92461	1.90413				1.60259	1.63244	1.55895	1.54423	1.59193	1.53064	1.51534
								1.7293	1.50861				1.38833	1.43439	1.39861	1.41426	1.39733	1.38466	1.38444
								2.1145	1.25565				1.66817	1.69956	1.68904	1.69949	1.69742	1.68495	1.68713
								2.14441	1.67595				1.70776	1.72566	1.72406	1.72537	1.72345	1.71945	1.72023
								1.47929	1.73486				1.20004	1.23985	1.24596	1.2	1.20796	1.19752	1.19448
								1.68847	1.63225				1.37389	1.39487	1.32234	1.36884	1.38091	1.39006	1.39346
								1.81632	1.60485				1.53404	1.54469	1.53671	1.48511	1.45558	1.42696	1.42179
								1.78981	1.5253				1.49008	1.50304	1.50232	1.45913	1.43501	1.43537	1.42689
								1.97915	1.64856				1.58717	1.60353	1.60018	1.59688	1.58925	1.57478	1.57676
								1.91101	1.66448				1.53547	1.5541	1.54879	1.54199	1.53086	1.53083	1.53249
								1.94676	1.67471				1.54683	1.55096	1.56669	1.56618	1.56727	1.56147	1.56292
								1.81333	2.00724				1.45502	1.45747	1.45696	1.45007	1.44948	1.46418	1.46248
								1.65141	1.69414				1.39127	1.43966	1.44265	1.40676	1.35625	1.34002	1.33701
								2.01408	1.68773				1.62639	1.6465	1.65837	1.63132	1.62524	1.62105	1.61969
								1.72638	1.88693				1.51842	1.51788	1.49782	1.44082	1.43868	1.41083	1.39727
								1.93295	1.1863				1.57696	1.59548	1.59223	1.57029	1.55365	1.56023	1.56071
								2.01587	1.80605				1.6103	1.62912	1.63101	1.61641	1.61225	1.60995	1.60784
								2.08871	1.63848				1.71922	1.72834	1.72294	1.71293	1.70466	1.708	1.70705
								1.51301	1.62631				1.29573	1.33298	1.2952	1.24603	1.24085	1.2302	1.22398
								1.91613	1.81438				1.55261	1.57049	1.57073	1.54222	1.54169	1.54678	1.54552
								1.50727	1.90831				1.38446	1.41597	1.28997	1.36853	1.3417	1.34841	1.33581
								2.2357	1.75372				1.78969	1.80863	1.81508	1.8106	1.80128	1.79343	1.79327
								2.05779	1.63028				1.64843	1.65983	1.65534	1.66059	1.65602	1.65828	1.6583
								1.15556	1.88416				1.06767	1.0979	1.07815	1.03114	0.993711	0.985631	0.958077
								1.69199	1.78245				1.45476	1.4534	1.40047	1.35296	1.37313	1.36132	1.35019
								1.69384	2.00745				1.372	1.39693	1.39012	1.37735	1.35824	1.35958	1.35764
								2.04696	1.49724				1.65955	1.68673	1.67025	1.65974	1.65244	1.63679	1.63707
								1.82586	2.03161				1.50895	1.50785	1.51493	1.47258	1.46479	1.45376	1.4511
								1.85278	0.815954				1.51132	1.53217	1.52257	1.50723	1.50345	1.49401	1.49143
								1.88981	1.77166				1.55891	1.58664	1.57366	1.55721	1.53222	1.50124	1.49878
								1.91556	1.88997				1.55376	1.56979	1.57114	1.54534	1.52987	1.5292	1.528
								1.71305	1.62292				1.36211	1.38809	1.38933	1.37927	1.377	1.37712	1.38054
								2.03051	1.72843				1.64448	1.66057	1.65007	1.63466	1.6369	1.62497	1.62289
								1.93865	1.57051				1.55332	1.56723	1.56946	1.5646	1.57207	1.55692	1.55934
								1.69329	1.6753				1.37992	1.41147	1.40329	1.38094	1.3733	1.3597	1.35479
								1.97924	1.57454				1.60632	1.62645	1.61809	1.6078	1.59738	1.58874	1.58983
								1.49702	1.49685				1.23163	1.24098	1.24398	1.22483	1.21364	1.20025	1.20029
								1.98561	1.90789				1.59975	1.62073	1.61433	1.61207	1.59868	1.59958	1.59746
								1.93007	1.97032				1.54779	1.56157	1.56588	1.55872	1.5469	1.5367	1.53637
								1.74343	1.46491				1.46184	1.47807	1.47608	1.43921	1.40885	1.39971	1.39725
								1.59856	1.01551				1.29918	1.31846	1.30284	1.305	1.30653	1.31273	1.3111
								1.86841	1.91245				1.51907	1.5384	1.53997	1.54039	1.50547	1.50369	1.50393
								2.0329	1.98221				1.621	1.63921	1.63854	1.64217	1.6363	1.63525	1.6351
								1.73482	1.81109				1.49986	1.46791	1.4951	1.39793	1.38488	1.34883	1.3455
								1.94933	1.97564				1.56499	1.58276	1.58627	1.57348	1.57305	1.57045	1.57164
								1.98669	1.08684				1.63635	1.68252	1.65739	1.63589	1.59554	1.60247	1.58423
								1.9638	1.75962				1.57568	1.59625	1.59045	1.5915	1.5823	1.58581	1.58254
								1.7894	1.57878				1.50385	1.5219	1.49963	1.47839	1.45808	1.43062	1.42686
								1.48595	1.8201				1.2397	1.21999	1.22202	1.2288	1.15562	1.14238	1.14304
								1.55144	1.81159				1.29039	1.31709	1.31469	1.29976	1.27592	1.26467	1.26331
								1.84179	1.60639				1.47531	1.49341	1.49817	1.49023	1.48063	1.47733	1.47759
								1.7785	0.937716				1.44081	1.46383	1.46388	1.44286	1.4304	1.41849	1.41826
								2.02007	1.63686				1.62024	1.64245	1.64186	1.6329	1.62395	1.62181	1.62228
								1.77906	2.03273				1.43331	1.45665	1.45429	1.44397	1.4408	1.43076	1.4308
								1.51213	3.5471e-09				1.33552	1.37372	1.31867	1.25748	1.25062	1.18512	1.17788
								1.55862	1.55981				1.25119	1.3116	1.29085	1.27489	1.25766	1.22561	1.2283
								1.94792	1.74743				1.54008	1.55494	1.5679	1.56549	1.56603	1.56435	1.56478
								1.90545	1.51918				1.52239	1.54241	1.54462	1.54002	1.53959	1.53031	1.53045
								1.37444	1.99486				1.11649	1.12883	1.14341	1.10745	1.05674	1.05243	1.05086
								2.07339	1.79507				1.69895	1.72241	1.6936	1.7284	1.72568	1.65327	1.64523
								1.99236	1.7888				1.58797	1.60126	1.60271	1.60582	1.59849	1.60108	1.59837
								1.5777	1.6346				1.34018	1.34213	1.34855	1.28935	1.28165	1.24593	1.24235
								2.0132	0.907674				1.59725	1.61818	1.61976	1.62238	1.6121	1.61722	1.61399
								1.96427	1.42627				1.58533	1.59812	1.59451	1.58974	1.58574	1.57059	1.57019
								1.21137	1.91515				0.954204	0.963509	0.967214	0.971996	0.972421	0.970808	0.971765
								2.035	0.0933823				1.62355	1.62918	1.64953	1.64389	1.63674	1.62944	1.62924
								1.89907	1.71883				1.54547	1.55148	1.56237	1.53958	1.54819	1.54349	1.53685
								1.88218	1.97545				1.55111	1.58112	1.55718	1.54594	1.51129	1.51135	1.50548
								1.69226	1.80993				1.43178	1.52593	1.4648	1.41369	1.41209	1.38696	1.37096
								1.90586	1.8061				1.57547	1.60548	1.59361	1.57507	1.54281	1.51338	1.50992
								1.91899	1.92658				1.5666	1.58131	1.57646	1.55696	1.54413	1.5413	1.54528
								1.92616	1.57586				1.5727	1.6022	1.58839	1.56965	1.55724	1.56472	1.56131
								1.83072	1.73252				1.45526	1.45883	1.48621	1.46893	1.48106	1.48246	1.48022
								1.88046	1.42661				1.55121	1.57448	1.5741	1.53817	1.51274	1.51393	1.51005
								0.853879	1.62832				0.879837	0.887423	0.885256	0.868392	0.858538	0.859365	0.853879
								2.05643	1.63512				1.64688	1.65735	1.66347	1.65455	1.64759	1.65152	1.65224
								1.75704	1.42179				1.43521	1.48873	1.48624	1.44411	1.41962	1.41297	1.40908
								1.39641	1.15001				1.13289	1.16656	1.1672	1.15645	1.14839	1.13787	1.13217
								1.6349	1.58509				1.33561	1.34827	1.34072	1.32845	1.31836	1.31583	1.31485
								1.90908	1.64251				1.54663	1.56562	1.56095	1.55007	1.53973	1.53383	1.53253
								2.08222	1.80392				1.66215	1.67431	1.66983	1.67301	1.67134	1.67421	1.67517
								1.91129	1.62203				1.59479	1.59836	1.58414	1.60153	1.5786	1.57955	1.57527
								1.76042	1.34794				1.47222	1.49105	1.48309	1.45447	1.4181	1.42349	1.4136
								1.91736	1.5181				1.53272	1.54789	1.55399	1.5444	1.53806	1.53831	1.53942
								1.16876	1.56772				0.928145	0.95804	0.953732	0.944036	0.909571	0.89753	0.891228
								1.93959	0.722167				1.54165	1.56056	1.56318	1.5569	1.55217	1.55294	1.55246
								1.90161	1.56251				1.56344	1.62625	1.60689	1.58077	1.54999	1.55418	1.54556
								1.90742	1.77526				1.54714	1.56517	1.5725	1.5579	1.53378	1.53024	1.52841
								1.95752	1.51137				1.61007	1.65348	1.63145	1.60696	1.59741	1.57142	1.56805
								1.96905	1.54406				1.62889	1.6487	1.64053	1.60209	1.59471	1.59062	1.58392
								1.95473	1.46573				1.5825	1.6013	1.59681	1.59647	1.58077	1.58335	1.57765
								1.33189	1.68463				1.35764	1.10989	1.11677	1.13611	1.25583	1.34899	1.33189
								1.6425	1.84776				1.35857	1.39058	1.37969	1.34438	1.30978	1.30143	1.29786
								2.00959	1.91313				1.59071	1.6098	1.60875	1.61288	1.60993	1.61009	1.61161
								1.995	1.51515				1.59299	1.59253	1.59938	1.60115	1.60037	1.59547	1.59824
								1.84287	1.73499				1.4881	1.49451	1.48503	1.4793	1.48115	1.47967	1.48077
								1.83257	1.62103				1.46635	1.48491	1.49329	1.48323	1.477	1.47435	1.4754
								2.01418	1.37454				1.60593	1.61318	1.61913	1.61767	1.62041	1.61344	1.61535
								1.52504	1.17651				1.21901	1.21809	1.22848	1.23086	1.22373	1.22226	1.22314
								1.89676	1.69666				1.52418	1.55002	1.55105	1.53413	1.51601	1.50839	1.50814
								2.04296	1.63076				1.6313	1.64982	1.65242	1.64161	1.6388	1.6383	1.63888
								1.46377	1.84126				1.21175	1.24765	1.19816	1.18567	1.17024	1.14174	1.14066
								2.10566	1.88346				1.67299	1.68514	1.69156	1.69254	1.68656	1.6871	1.68796
								2.013	0.644349				1.58383	1.61914	1.62855	1.60829	1.61032	1.60417	1.60683
								1.69584	1.22598				1.37247	1.3822	1.3798	1.35815	1.36517	1.36243	1.36062
								2.02319	1.40018				1.60437	1.62888	1.61935	1.6277	1.62766	1.62966	1.63173
								1.85329	1.5126				1.48021	1.49491	1.51593	1.49722	1.49605	1.4884	1.48483
								1.69964	1.85662				1.36023	1.34582	1.36209	1.3616	1.36122	1.36048	1.36253
								1.92251	1.30728				1.5826	1.61369	1.59604	1.57655	1.55101	1.53946	1.53872
								1.75002	1.4394				1.42717	1.43166	1.43455	1.42399	1.42155	1.42375	1.42457
								1.85776	1.64308				1.51066	1.52902	1.52952	1.51706	1.50413	1.49384	1.49282
								1.89365	1.967				1.52268	1.54488	1.54142	1.5259	1.52586	1.52129	1.51878
								1.75274	1.21625				1.45125	1.46747	1.4613	1.43683	1.40216	1.38549	1.38159
								1.88759	1.6993				1.53471	1.55348	1.54723	1.537	1.54389	1.53962	1.53532
								2.01587	1.16064				1.64416	1.66387	1.65949	1.62703	1.61641	1.62248	1.62095
								1.73229	1.84049				1.40073	1.41959	1.41171	1.39665	1.38501	1.372	1.36695
								1.77885	1.93852				1.42316	1.44589	1.44031	1.44227	1.43973	1.42817	1.42777
								2.05842	1.82297				1.65332	1.66377	1.66339	1.65991	1.66348	1.6591	1.65999
								1.8291	1.76939				1.54286	1.59644	1.56134	1.53525	1.52393	1.48574	1.47864
								1.69053	1.41668				1.39683	1.44253	1.41104	1.37137	1.34583	1.33174	1.3216
								2.02315	1.76695				1.61583	1.63183	1.63352	1.63352	1.62898	1.62481	1.62418
								2.04552	1.56398				1.64615	1.67382	1.67793	1.66362	1.64237	1.63996	1.63654
								1.9936	1.94176				1.606	1.63295	1.62567	1.61224	1.61015	1.60364	1.60478
								1.90723	1.41716				1.54532	1.57789	1.56142	1.55446	1.53762	1.53858	1.53563
								2.02456	1.92008				1.66749	1.70655	1.68931	1.65108	1.63135	1.61733	1.61659
								1.98856	1.57554				1.63279	1.67676	1.65772	1.627	1.60097	1.60348	1.59386
								1.17574	1.97516				0.993136	0.974659	0.980081	0.960671	0.935363	0.910345	0.909172
								1.51568	1.94959				1.26093	1.27745	1.27679	1.25014	1.25142	1.24482	1.23599
								1.9742	1.70199				1.57964	1.59831	1.59276	1.58701	1.58466	1.58425	1.58541
								1.97208	1.83691				1.60319	1.61545	1.61256	1.60634	1.58551	1.5779	1.56969
								1.20248	1.91988				1.0044	1.08001	0.973976	1.07157	0.986195	1.05195	1.04646
								1.88151	1.95124				1.48931	1.51886	1.51293	1.51302	1.50108	1.50403	1.50483
								1.944	1.48273				1.61188	1.59702	1.62498	1.58563	1.58566	1.5755	1.56461
								1.93858	1.35673				1.56704	1.5915	1.57992	1.56526	1.55451	1.54565	1.54828
								1.75352	1.53796				1.48033	1.52912	1.50665	1.44688	1.42	1.4144	1.40951
								1.92594	1.42267				1.5454	1.5741	1.56464	1.56988	1.54936	1.539	1.53636
								2.03931	1.59619				1.63273	1.6463	1.64634	1.64441	1.63787	1.63411	1.63547
								1.68925	1.78797				1.35473	1.37181	1.36389	1.36105	1.34467	1.34171	1.34236
								2.07856	1.73134				1.67629	1.69284	1.69907	1.69127	1.68184	1.66485	1.66414
								1.54141	1.71241				1.31684	1.32962	1.30933	1.27654	1.27113	1.25977	1.25493
								1.88871	1.95927				1.56654	1.59787	1.59205	1.55162	1.53603	1.54915	1.551
								1.9521	1.50238				1.57684	1.59337	1.58938	1.59507	1.59047	1.58621	1.57465
								2.04948	1.81079				1.63169	1.64173	1.64094	1.64203	1.64938	1.64462	1.64543
								1.84661	1.5243				1.48823	1.47611	1.49243	1.48667	1.48516	1.48144	1.48021
								2.30441	1.56542				1.84761	1.86151	1.85953	1.85625	1.85594	1.84957	1.85016
								1.87762	1.59752				1.52225	1.55629	1.54532	1.52629	1.50507	1.49637	1.49615
								1.98327	1.62122				1.60658	1.63068	1.61905	1.61521	1.60854	1.59871	1.59761
								1.79382	1.88145				1.50204	1.50415	1.46157	1.45324	1.43696	1.44162	1.44082
								2.10133	1.73984				1.6879	1.70066	1.69971	1.69627	1.69762	1.6844	1.68529
								2.0693	2.00458				1.66925	1.69057	1.6934	1.68921	1.65949	1.64762	1.64725
								1.55342	1.84609				1.24121	1.23936	1.29048	1.21771	1.22622	1.19491	1.19284
								2.04241	0.950789				1.6342	1.64558	1.65552	1.654	1.64568	1.63727	1.63908
								1.93589	1.84108				1.56126	1.58345	1.57824	1.55553	1.55262	1.55592	1.55365
								1.91892	1.4001				1.54382	1.55357	1.57201	1.56018	1.54766	1.54794	1.54669
								2.1738	1.6532				1.73886	1.75247	1.752	1.75291	1.74971	1.74798	1.74707
								2.12874	1.78359				1.67604	1.69725	1.70398	1.70831	1.70948	1.7147	1.71482
								2.06403	1.36962				1.65266	1.66857	1.66169	1.65606	1.65779	1.65748	1.65868
								1.96507	1.87692				1.58696	1.60653	1.60119	1.59245	1.59466	1.58679	1.58591
								2.12008	0.968452				1.68975	1.71142	1.7264	1.70738	1.70515	1.6874	1.68738
								1.92614	1.04344				1.54072	1.58419	1.57831	1.57755	1.57775	1.55618	1.55362
								1.74579	1.83715				1.47433	1.49929	1.47909	1.44844	1.44225	1.39079	1.38613
								1.99439	1.54714				1.62843	1.64874	1.64444	1.61675	1.62633	1.59717	1.59209
								1.83831	1.58586				1.50293	1.53396	1.54677	1.50273	1.48897	1.47519	1.47356
								1.61387	1.42869				1.38983	1.40981	1.39718	1.36084	1.26592	1.26267	1.25593
								2.06633	1.60823				1.68299	1.70871	1.70929	1.66792	1.67056	1.65148	1.64925
								1.62267	1.00999				1.33043	1.34766	1.35655	1.33172	1.31674	1.3327	1.3304
								2.0424	1.7722				1.62361	1.64037	1.6412	1.64091	1.64661	1.64301	1.64355
								1.6169	1.6424				1.30249	1.31935	1.32391	1.31631	1.3088	1.30451	1.30302
								2.07	1.93758				1.6729	1.69628	1.69214	1.66854	1.663	1.66016	1.66142
								2.18152	2.08776				1.73299	1.75756	1.76031	1.75347	1.74938	1.74624	1.74717
								2.00162	1.29309				1.60375	1.6147	1.61605	1.61003	1.60932	1.60892	1.60831
								2.16275	1.40753				1.7352	1.75289	1.75648	1.74426	1.73477	1.73354	1.73057
								1.25974	1.37446				1.00671	0.977139	1.02183	1.01229	1.0105	1.01181	1.01121
								1.93808	1.6868				1.57125	1.62232	1.62023	1.5902	1.56892	1.56658	1.56369
								1.94427	0.961028				1.59911	1.60485	1.59849	1.61806	1.55986	1.54663	1.53697
								2.06994	1.62257				1.64621	1.6569	1.66097	1.66284	1.65951	1.6631	1.66308
								1.71943	1.61717				1.41201	1.44357	1.42792	1.40825	1.3794	1.37854	1.37748
								0.908939	1.43506				0.771745	0.761907	0.748738	0.728907	0.723533	0.712554	0.713327
								1.75393	1.52274				1.41247	1.43721	1.41949	1.42003	1.41106	1.39738	1.39559
								1.63903	1.2846				1.35539	1.38408	1.37325	1.35769	1.35242	1.32653	1.32492
								1.78732	1.72772				1.45181	1.46551	1.46249	1.44552	1.44113	1.44337	1.43976
								1.80447	1.34823				1.48305	1.50301	1.49407	1.47721	1.46276	1.47485	1.47264
								2.01832	1.55719				1.64081	1.65677	1.65497	1.63622	1.63141	1.62844	1.62442
								1.03791	1.47451				1.0927	0.85943	0.877818	0.882862	0.9502	1.05086	1.03791
								1.95193	1.74437				1.56436	1.58576	1.57841	1.57883	1.57276	1.5748	1.57459
								2.05538	1.54705				1.62102	1.64363	1.63638	1.65685	1.64367	1.64247	1.64492
								1.55971	1.60561				1.2806	1.2916	1.28907	1.27895	1.25431	1.2578	1.25409
								1.75132	1.73668				1.43056	1.45185	1.4471	1.42529	1.42101	1.41586	1.41272
								1.93741	1.67388				1.55291	1.56606	1.56699	1.55844	1.55646	1.55557	1.55452
								2.06436	1.66756				1.65413	1.6709	1.67265	1.67122	1.66043	1.65535	1.65423
								1.80383	1.7671				1.43725	1.46006	1.46626	1.45637	1.44744	1.43742	1.43741
								2.06804	1.70918				1.62007	1.66109	1.6633	1.66427	1.65724	1.65442	1.65601
								2.00813	1.50727				1.61742	1.63264	1.63682	1.62709	1.61263	1.61119	1.61156
								1.85264	1.36052				1.49512	1.50837	1.50222	1.49605	1.49626	1.48484	1.48474
								2.07188	1.29934				1.65793	1.67138	1.67565	1.67108	1.66712	1.66352	1.66363
								2.0355	2.08945				1.62528	1.6421	1.6422	1.63741	1.635	1.63432	1.63313
								1.79259	1.49488				1.41631	1.43796	1.44493	1.43743	1.43938	1.43932	1.44097
								1.79345	1.91729				1.46713	1.45612	1.48854	1.46127	1.43829	1.43421	1.41591
								2.17783	1.92475				1.7285	1.74437	1.75368	1.74467	1.7436	1.74496	1.74225
								2.04723	1.84051				1.61766	1.63625	1.65953	1.65935	1.66217	1.67307	1.67653
								2.01849	1.74553				1.61731	1.64456	1.64211	1.6327	1.63063	1.61695	1.61803
								2.14117	1.63965				1.72274	1.74087	1.7493	1.72134	1.71546	1.7054	1.70571
								1.7327	2.02963				1.39063	1.42583	1.41311	1.39256	1.38365	1.38177	1.37987
								2.10894	1.56907				1.67459	1.68356	1.68717	1.69173	1.68922	1.69122	1.69147
								2.01312	1.73451				1.62442	1.64864	1.63733	1.62833	1.61674	1.60667	1.6068
								2.11604	1.36241				1.70465	1.7143	1.72956	1.71733	1.7119	1.69735	1.69734
								1.7652	1.65267				1.43375	1.47657	1.45868	1.42824	1.43633	1.42105	1.42088
								2.12489	1.78138				1.69371	1.73754	1.71974	1.72398	1.71299	1.70161	1.70105
								1.92934	1.27105				1.53587	1.55624	1.55658	1.55193	1.54969	1.54759	1.54804
								1.78803	1.72148				1.451	1.54361	1.50124	1.48439	1.45339	1.45548	1.45207
								2.11912	1.55662				1.70625	1.72422	1.72252	1.70801	1.70542	1.71118	1.70724
								2.06073	1.45142				1.64802	1.65503	1.66358	1.65599	1.65476	1.65241	1.65175
								1.96181	1.28428				1.66937	1.69516	1.68119	1.61953	1.6036	1.60629	1.58825
								1.77642	1.82808				1.46232	1.48895	1.46795	1.4456	1.42361	1.41627	1.4149
								1.67062	1.64004				1.37431	1.39518	1.37852	1.35612	1.33463	1.32611	1.32297
								1.91386	1.25575				1.52589	1.54494	1.54685	1.54294	1.54134	1.53664	1.53714
								1.75389	1.24047				1.42896	1.44212	1.44903	1.4196	1.42762	1.44136	1.44127
								1.38983	2.00938				1.12962	1.1673	1.17555	1.15991	1.27049	1.39045	1.38983
								1.69376	1.72969				1.39602	1.41543	1.43204	1.3949	1.35327	1.34357	1.34215
								1.72727	1.76408				1.38228	1.3969	1.42109	1.39766	1.3847	1.39251	1.38506
								1.64812	1.65395				1.33516	1.37749	1.37547	1.34455	1.32803	1.3172	1.31479
								2.02486	1.74994				1.60267	1.62144	1.6269	1.62691	1.62684	1.62636	1.6251
								1.94685	1.79256				1.55442	1.57612	1.57004	1.56969	1.56593	1.56249	1.56086
								1.84463	0.956645				1.46877	1.49174	1.48582	1.48269	1.49924	1.51636	1.51711
								1.72533	1.36124				1.40949	1.42878	1.42139	1.39973	1.39509	1.40697	1.40124
								1.36764	1.30693				1.13055	1.14795	1.14745	1.13192	1.11955	1.11242	1.10677
								1.85171	1.73525				1.5433	1.55633	1.54575	1.48883	1.47071	1.46119	1.45546
								1.69707	1.22025				1.39123	1.42208	1.40564	1.3846	1.3715	1.37676	1.37231
								2.07111	1.31366				1.65587	1.67063	1.67372	1.67643	1.66996	1.66063	1.66158
								1.79793	1.84579				1.45071	1.48063	1.46843	1.46057	1.45478	1.45017	1.44855
								1.55339	1.80396				1.28405	1.29449	1.30125	1.23339	1.24584	1.21309	1.21446
								1.5465	1.76335				1.34399	1.34039	1.32902	1.22889	1.23821	1.21544	1.21035
								1.89864	1.94729				1.5422	1.57404	1.56358	1.54478	1.54506	1.53161	1.53355
								1.48866	1.80812				1.28635	1.31852	1.2904	1.23876	1.22482	1.20986	1.20353
								2.1811	1.79101				1.71677	1.73746	1.73619	1.75091	1.75242	1.75081	1.75181
								1.62719	1.68269				1.37993	1.39455	1.37386	1.37613	1.3073	1.30403	1.29406
								2.05211	1.40639				1.66944	1.68396	1.67864	1.65892	1.64665	1.63834	1.63612
								1.41521	1.5779				1.21609	1.25109	1.2224	1.18586	1.16031	1.15469	1.14033
								1.95814	1.73827				1.55642	1.57884	1.58484	1.57306	1.57659	1.57309	1.57082
								2.01002	1.53155				1.60702	1.63346	1.62682	1.62756	1.62094	1.63138	1.63122
								1.99075	1.70421				1.64601	1.66931	1.65726	1.63541	1.61492	1.60509	1.60369
								2.09578	1.40032				1.68506	1.69351	1.69288	1.68756	1.68462	1.68384	1.68452
								1.93377	1.76718				1.55617	1.5803	1.57532	1.56494	1.57983	1.57932	1.58197
								2.01555	1.42707				1.60986	1.63911	1.6347	1.62535	1.62252	1.61946	1.618
								2.19457	1.83553				1.75029	1.76353	1.75542	1.76548	1.76155	1.75832	1.75931
								1.47128	1.5636				1.23653	1.38102	1.36031	1.33469	1.31937	1.32229	1.3147
								1.70941	1.44678				1.36403	1.3742	1.37171	1.37335	1.37565	1.37243	1.37337
								1.48264	1.54554				1.25421	1.29036	1.26133	1.23043	1.22217	1.21614	1.21299
								1.38666	1.68079				1.17773	1.16297	1.13296	1.10076	1.188	1.17839	1.17741
								2.07198	2.02828				1.65043	1.66724	1.67084	1.66261	1.66494	1.66267	1.66253
								2.02688	1.75608				1.62433	1.64066	1.64134	1.63579	1.6307	1.62946	1.62908
								1.8973	1.92579				1.50587	1.51819	1.52019	1.52402	1.52229	1.52313	1.52221
								1.78451	1.42617				1.4504	1.47316	1.45596	1.46133	1.42025	1.41673	1.41794
								2.11507	0.21693				1.67229	1.69168	1.69428	1.69817	1.69469	1.69702	1.69892
								2.05822	1.43372				1.64426	1.65874	1.65936	1.65974	1.65772	1.65675	1.65633
								1.82588	1.69579				1.4657	1.48123	1.48032	1.47135	1.47329	1.46871	1.46928
								2.15854	1.44673				1.71795	1.7419	1.73941	1.72971	1.73294	1.73116	1.73323
								1.6827	1.8089				1.38446	1.40917	1.40389	1.37456	1.36242	1.33606	1.336
								2.07254	0.226223				1.64713	1.65918	1.66332	1.66227	1.65846	1.65553	1.65816
								1.95914	1.62154				1.56399	1.58331	1.59425	1.58944	1.58539	1.58245	1.58307
								1.33164	1.96922				1.08218	1.15358	1.09669	1.11273	1.06259	1.06981	1.06628
								1.97147	1.88488				1.65151	1.67684	1.66007	1.63431	1.60928	1.59764	1.58465
								1.48075	1.56254				1.22999	1.2508	1.2355	1.26116	1.31779	1.17694	1.17248
								2.12894	1.31704				1.71032	1.73048	1.72916	1.71893	1.70768	1.70765	1.70304
								1.83318	1.56172				1.47409	1.49186	1.49029	1.48183	1.47557	1.47629	1.47598
								2.12762	1.46744				1.69919	1.70611	1.70896	1.70701	1.72276	1.72136	1.72261
								1.99053	1.7733				1.61531	1.63593	1.61401	1.61726	1.61907	1.62668	1.62457
								2.09292	1.63852				1.67901	1.69248	1.70082	1.69832	1.69442	1.67885	1.68077
								2.11792	1.98616				1.69766	1.72808	1.72875	1.71007	1.7037	1.69331	1.69833
								1.32457	2.09708				1.34828	1.47837	1.26147	1.18291	1.01222	1.07223	1.04326
								1.39624	1.92352				1.32852	1.15534	1.34283	1.11345	1.23048	1.07793	1.06881
								1.58081	1.84352				1.29975	1.37028	1.31051	1.27983	1.28438	1.31603	1.30649
								1.50421	1.92637				1.22371	1.24021	1.23354	1.21719	1.22227	1.20156	1.19908
								2.03873	1.78674				1.64159	1.664	1.66134	1.65046	1.64013	1.63045	1.62908
								1.78373	1.85799				1.48506	1.51117	1.49302	1.45681	1.44277	1.43162	1.42838
								1.87115	1.6816				1.52049	1.54217	1.53853	1.53058	1.52411	1.51959	1.49587
								1.42614	1.7778				1.22444	1.25882	1.22384	1.16043	1.15803	1.12187	1.11914
								1.88457	1.74858				1.50257	1.54449	1.54462	1.53131	1.5298	1.52928	1.53013
								1.99164	1.47286				1.59175	1.60172	1.59769	1.60089	1.59043	1.58727	1.58567
								1.67902	1.87686				1.34619	1.35572	1.37073	1.35373	1.36586	1.35847	1.35596
								2.04462	1.94424				1.65282	1.66201	1.66652	1.65683	1.64765	1.63941	1.64034
								2.07573	1.75584				1.72142	1.7507	1.75167	1.71344	1.65186	1.63746	1.63445
								1.46528	1.8147				1.19833	1.21976	1.22345	1.16096	1.16014	1.16055	1.15202
								1.01224	1.60239				0.86631	0.880886	0.875308	0.872696	0.881286	0.881759	0.879699
								1.85036	1.53821				1.48648	1.49363	1.49134	1.49509	1.48258	1.48696	1.48564
								1.80742	0.366831				1.44603	1.43018	1.4639	1.45727	1.45201	1.43865	1.44013
								2.11375	1.26716				1.69253	1.70024	1.70242	1.70209	1.69457	1.69211	1.69232
								1.97193	1.88064				1.56807	1.57935	1.59323	1.5877	1.58409	1.58755	1.58555
								1.4893	0.829972				1.24407	1.29463	1.25683	1.22596	1.21655	1.19326	1.18591
								1.69769	1.57201				1.41993	1.43593	1.42955	1.4141	1.38978	1.39071	1.36881
								1.98921	1.92007				1.62468	1.65298	1.6463	1.61703	1.6023	1.59502	1.5923
								1.8419	1.68345				1.46003	1.47348	1.46929	1.46756	1.47613	1.47522	1.47632
								1.90368	1.42845				1.54599	1.55736	1.54562	1.54173	1.55133	1.54951	1.54548
								1.65564	1.30857				1.36473	1.37694	1.37136	1.31996	1.32681	1.30827	1.29909
								1.9757	1.46614				1.60017	1.61216	1.60508	1.5908	1.5856	1.57968	1.5795
								2.14196	1.75265				1.71931	1.73567	1.73508	1.73005	1.72937	1.71468	1.71398
								1.91912	1.69425				1.5694	1.58899	1.57916	1.56199	1.54627	1.54558	1.54417
								1.98365	1.98818				1.58189	1.6154	1.61064	1.59693	1.60188	1.5912	1.59171
								1.69149	2.07052				1.39831	1.41986	1.40595	1.42444	1.38824	1.33291	1.32582
								2.00962	1.51267				1.57388	1.60376	1.62037	1.60649	1.60314	1.60975	1.60557
								1.6691	1.9571				1.37402	1.38366	1.37486	1.40503	1.39007	1.39684	1.39515
								2.01287	1.44162				1.61836	1.64209	1.63666	1.62762	1.62138	1.61528	1.61449
								1.34872	1.39212				1.22802	1.26295	1.22194	1.14037	1.11887	1.13015	1.11748
								2.00111	1.2786				1.6144	1.62038	1.62297	1.62125	1.61231	1.59756	1.59795
								1.58505	1.70984				1.31206	1.34283	1.32169	1.28522	1.27881	1.2772	1.267
								1.76235	1.78248				1.47349	1.47379	1.44391	1.43492	1.40328	1.39997	1.39427
								1.85044	1.97179				1.51514	1.53951	1.52928	1.50874	1.49318	1.48135	1.47794
								1.80681	2.12304				1.45723	1.48028	1.4716	1.46458	1.45735	1.4562	1.45269
								2.07787	2.22964				1.65527	1.67004	1.68092	1.67031	1.66369	1.65568	1.65805
								1.38095	0.917409				1.15996	1.17771	1.15336	1.12665	1.12586	1.10419	1.09911
								1.82101	2.02993				1.49932	1.52155	1.50912	1.5094	1.50214	1.50861	1.50614
								1.70597	1.93548				1.41872	1.39233	1.46731	1.36337	1.37357	1.33683	1.32995
								1.5426	1.90969				1.31524	1.31147	1.32142	1.28233	1.26913	1.25899	1.25238
								1.0767	1.87917				1.14827	1.09984	1.08065	0.947494	0.991317	0.97773	0.971373
								1.82282	1.75973				1.53923	1.62843	1.61552	1.58415	1.54503	1.45021	1.43839
								1.72122	2.12826				1.37728	1.39246	1.39813	1.3877	1.38722	1.38595	1.38587
								2.01295	1.69902				1.5855	1.5889	1.62174	1.61809	1.61499	1.60773	1.60659
								1.63151	0.856661				1.34494	1.35169	1.3488	1.32603	1.33472	1.29849	1.2919
								1.9727	1.58557				1.57091	1.59119	1.59593	1.58267	1.58372	1.5851	1.58449
								1.86497	1.43606				1.53451	1.56657	1.54492	1.52065	1.50478	1.50046	1.49367
								1.92479	1.63968				1.5991	1.60775	1.60584	1.57352	1.53887	1.53016	1.53131
								1.9031	1.41705				1.53485	1.55706	1.56247	1.53863	1.53423	1.53466	1.53363
								1.98144	1.71734				1.60097	1.60986	1.62109	1.60575	1.59577	1.59103	1.58948
								1.77317	1.50296				1.46699	1.48044	1.48425	1.45535	1.43916	1.43773	1.44046
								1.61613	1.49042				1.33209	1.37054	1.33537	1.30991	1.30973	1.30381	1.29572
								2.04994	1.49944				1.65564	1.68699	1.68921	1.65408	1.65098	1.64712	1.64614
								1.68001	1.69409				1.58791	1.56919	1.48538	1.53021	1.50243	1.47316	1.45858
								1.95026	1.77934				1.55553	1.56079	1.57234	1.56379	1.56904	1.56673	1.5677
								1.58368	1.24168				1.28365	1.28062	1.28916	1.26818	1.27562	1.27852	1.27519
								1.7578	1.93436				1.40633	1.44778	1.43902	1.42682	1.43628	1.43987	1.43783
								2.07357	1.88588				1.6635	1.68093	1.67942	1.67168	1.67135	1.6701	1.66955
								1.70206	1.54881				1.36024	1.38307	1.37431	1.38139	1.37591	1.35529	1.3544
								1.5666	1.72985				1.329	1.33266	1.31519	1.2866	1.29345	1.26966	1.25508
								2.042	1.45754				1.64981	1.66772	1.6633	1.64544	1.65102	1.64617	1.64326
								2.00884	1.64746				1.60618	1.62848	1.6272	1.63149	1.62068	1.61008	1.60743
								1.86499	1.63831				1.48808	1.49945	1.50674	1.49794	1.5041	1.50477	1.50493
								2.03747	1.61138				1.6701	1.69587	1.68185	1.65385	1.64126	1.64019	1.63922
								1.45773	1.92564				1.42133	1.2744	1.47156	1.22926	1.36972	1.27434	1.27154
								1.45216	1.49809				1.21046	1.2303	1.22704	1.22044	1.21479	1.19291	1.19325
								1.71629	1.54778				1.47708	1.50308	1.47048	1.42566	1.40358	1.38569	1.3783
								2.07193	1.95928				1.68661	1.72144	1.70569	1.67613	1.66237	1.65443	1.65345
								1.6294	2.03328				1.32918	1.3372	1.33154	1.30975	1.31052	1.33313	1.33364
								2.08402	1.90506				1.6728	1.72264	1.71571	1.69106	1.69123	1.68305	1.67994
								1.8953	2.06457				1.52671	1.56115	1.55307	1.53429	1.52691	1.51868	1.51617
								1.88155	1.56558				1.50191	1.53573	1.5349	1.5233	1.51222	1.50834	1.50525
								1.73241	1.87713				1.39691	1.41663	1.40448	1.41742	1.41737	1.39842	1.39773
								1.96178	0.789913				1.56777	1.57581	1.59788	1.58974	1.59355	1.59091	1.59169
								1.24015	1.91928				1.03401	1.054	1.04582	1.03535	1.00186	0.990159	0.98808
								1.73205	1.4629				1.40511	1.43639	1.42799	1.40735	1.3996	1.39563	1.39163
								1.86782	1.40992				1.50156	1.51569	1.49582	1.49848	1.49276	1.50274	1.5043
								1.69652	1.74605				1.38736	1.40513	1.38626	1.37433	1.35771	1.34959	1.34701
								1.94171	1.93769				1.56162	1.55741	1.56215	1.55735	1.55814	1.55924	1.56084
								1.92733	1.74475				1.55513	1.57357	1.56816	1.54237	1.53516	1.52994	1.52694
								2.04691	1.73221				1.63641	1.65544	1.65579	1.65111	1.6445	1.64363	1.64291
								1.94871	1.6626				1.60002	1.62317	1.59997	1.57957	1.57606	1.57662	1.57263
								1.67962	2.09843				1.36243	1.39814	1.38517	1.37922	1.36232	1.35763	1.35613
								2.16182	1.85341				1.70233	1.74353	1.73935	1.74137	1.73929	1.74573	1.74537
								1.92628	1.50816				1.55171	1.541	1.55881	1.54837	1.54842	1.5402	1.54105
								2.0256	1.98806				1.63779	1.66918	1.6604	1.64546	1.63599	1.62724	1.62361
								1.69681	1.73211				1.41506	1.44101	1.43027	1.4024	1.38593	1.34731	1.34211
								2.13669	1.52437				1.7062	1.72606	1.7222	1.71987	1.70898	1.70635	1.70755
								2.05394	1.85034				1.66474	1.69714	1.69539	1.67161	1.65639	1.64446	1.64376
								2.10111	1.99481				1.6938	1.70821	1.69761	1.6913	1.67691	1.68632	1.68472
								2.12029	1.49756				1.69727	1.70695	1.69551	1.71171	1.704	1.70151	1.70418
								1.75766	1.94511				1.53839	1.56382	1.58105	1.47654	1.46817	1.44062	1.42595
								1.63439	1.63087				1.40499	1.42868	1.4147	1.38217	1.34595	1.33536	1.32244
								1.92699	2.06615				1.548	1.56355	1.56276	1.55143	1.55087	1.54592	1.54278
								1.87344	1.49091				1.54407	1.57461	1.55816	1.52915	1.53229	1.49128	1.4925
								1.5942	0.979413				1.34527	1.32915	1.3237	1.32847	1.31576	1.30164	1.293
								1.95332	1.64536				1.59701	1.61876	1.59894	1.58179	1.57076	1.56826	1.56252
								1.91594	1.39293				1.54619	1.56769	1.5586	1.54836	1.5397	1.53538	1.53413
								1.81455	1.52595				1.46	1.47315	1.48239	1.48249	1.46403	1.46521	1.46761
								1.70825	1.89507				1.38141	1.39752	1.39276	1.37919	1.38003	1.37364	1.37213
								1.70229	1.89341				1.39109	1.39252	1.39973	1.38792	1.37938	1.37294	1.36972
								1.96693	1.61971				1.55972	1.59645	1.59352	1.58431	1.58369	1.57932	1.5771
								2.1243	1.68711				1.71389	1.72946	1.73278	1.71897	1.71383	1.71034	1.71017
								1.81716	1.7061				1.53292	1.53479	1.49223	1.45987	1.44526	1.44036	1.43208
								2.09694	1.61453				1.63752	1.66306	1.70115	1.67643	1.68655	1.68213	1.68276
								1.6985	1.56077				1.48951	1.49956	1.47074	1.3782	1.35527	1.3328	1.32197
								1.76339	2.19593				1.40675	1.4172	1.41308	1.41577	1.4164	1.41303	1.41271
								1.87441	2.05347				1.52266	1.57228	1.55905	1.51709	1.51852	1.50838	1.50612
								0.87526	1.60487				0.854913	0.596369	0.727629	0.642956	0.89412	0.907216	0.87526
								1.76764	1.44113				1.52115	1.54758	1.47677	1.42889	1.51429	1.57807	1.57452
								1.91236	1.94458				1.53219	1.55608	1.55886	1.53714	1.53477	1.52236	1.52372
								1.80306	1.88143				1.48382	1.514	1.50358	1.47265	1.46157	1.44009	1.43744
								1.48286	1.60826				1.20119	1.21453	1.20844	1.19908	1.19682	1.19359	1.19215
								1.97006	1.79348				1.60207	1.62898	1.62482	1.59979	1.59735	1.59229	1.58619
								1.35392	1.49114				1.08174	1.09528	1.10051	1.08972	1.07399	1.07525	1.07396
								2.11303	1.83161				1.6959	1.71775	1.7227	1.71076	1.7024	1.69931	1.69788
								1.6775	1.7366				1.33953	1.36937	1.35737	1.35003	1.3473	1.35072	1.34834
								1.83754	1.60947				1.53445	1.55845	1.56733	1.52011	1.49289	1.4784	1.47328
								1.74547	1.77207				1.44932	1.47897	1.45936	1.43246	1.41221	1.41745	1.40538
								2.01953	1.66195				1.6815	1.74181	1.69255	1.65332	1.68554	1.6949	1.68847
								1.67205	1.67568				1.41182	1.45457	1.4273	1.38624	1.38212	1.38035	1.35656
								2.03444	1.94495				1.63957	1.64848	1.66515	1.65331	1.64243	1.6222	1.62246
								1.89669	1.70717				1.66047	1.69407	1.62517	1.65176	1.56418	1.5702	1.56455
								2.10322	1.91964				1.67449	1.68407	1.69241	1.68977	1.68823	1.68532	1.68653
								2.0758	1.37108				1.66891	1.70034	1.69477	1.69086	1.68229	1.67151	1.66782
								1.55866	1.55524				1.27887	1.30147	1.38342	1.36553	1.24634	1.22171	1.21514
								1.76794	1.55392				1.40753	1.42914	1.42912	1.40853	1.41913	1.41631	1.41682
								1.41129	1.40781				1.21594	1.22496	1.23866	1.21108	1.15903	1.17525	1.16765
								1.65141	1.91558				1.35401	1.37771	1.37781	1.33956	1.32413	1.33298	1.31899
								1.71692	1.35555				1.3946	1.41668	1.39764	1.39128	1.37329	1.38831	1.38529
								2.03691	1.47762				1.66819	1.69521	1.68001	1.66255	1.63529	1.61998	1.61999
								1.84435	1.77557				1.52468	1.54351	1.53213	1.52578	1.48531	1.473	1.47403
								2.00566	1.75434				1.60779	1.6208	1.62408	1.61649	1.61221	1.61005	1.60905
								1.92159	1.5549				1.56902	1.58852	1.58157	1.57144	1.55468	1.54485	1.54385
								1.44089	1.77436				1.30541	1.30866	1.28419	1.22725	1.21243	1.17447	1.16272
								2.01074	1.99436				1.61556	1.64398	1.63634	1.63218	1.60847	1.59456	1.59568
								1.99598	1.75988				1.57606	1.61476	1.61315	1.6029	1.59972	1.59804	1.59737
								1.9376	1.67977				1.54795	1.56164	1.56091	1.55908	1.55801	1.55635	1.55606
								1.74562	1.10632				1.57989	1.58472	1.46766	1.47033	1.34592	1.35173	1.34326
								1.74192	1.7872				1.42104	1.43727	1.43644	1.38462	1.4188	1.40905	1.40633
								1.93654	1.69845				1.55142	1.5761	1.57873	1.55967	1.56486	1.56803	1.56704
								1.15515	1.56584				0.974787	0.993147	0.984376	0.946598	0.923601	0.901823	0.89485
								2.13958	1.63298				1.69811	1.71967	1.71431	1.71919	1.72026	1.72124	1.72114
								1.92917	1.69948				1.58295	1.62071	1.5905	1.55496	1.55305	1.55052	1.54746
								1.99565	1.96567				1.6214	1.65545	1.63512	1.60602	1.61057	1.61597	1.60904
								1.70376	1.83258				1.39519	1.40852	1.36998	1.38145	1.38016	1.3851	1.38536
								1.79883	1.88795				1.44341	1.46364	1.46448	1.45841	1.44996	1.44231	1.44441
								1.93806	1.46911				1.56964	1.59517	1.59119	1.5657	1.55376	1.54954	1.54866
								0.979593	1.63045				0.92715	0.917878	0.920588	0.859007	0.830458	0.794732	0.785641
								1.45648	1.75145				1.21141	1.22821	1.26532	1.22355	1.23621	1.23342	1.22897
								1.99454	1.77283				1.60569	1.61898	1.61841	1.61187	1.60532	1.5968	1.59746
								1.89189	1.7913				1.52485	1.54484	1.54428	1.52938	1.52512	1.51037	1.5095
								1.89264	1.65296				1.55026	1.56503	1.5634	1.54056	1.5181	1.50857	1.50086
								2.15965	1.44986				1.73628	1.76071	1.74823	1.75125	1.74282	1.73565	1.73432
								2.02968	0.838417				1.62743	1.64961	1.64674	1.64296	1.64254	1.63658	1.63438
								1.91229	1.66648				1.53755	1.68319	1.55953	1.66566	1.66182	1.5082	1.50195
								1.99314	1.83476				1.61017	1.64698	1.64381	1.61686	1.6066	1.60263	1.59961
								2.07084	1.90115				1.65681	1.66919	1.66438	1.65502	1.66395	1.66217	1.6659
								1.5671	1.64297				1.29258	1.32668	1.31061	1.29548	1.26137	1.27292	1.27008
								1.7597	1.73595				1.50587	1.53011	1.50214	1.47846	1.47678	1.4857	1.48357
								1.91515	1.22487				1.55641	1.58524	1.57472	1.54594	1.53376	1.52801	1.52142
								1.92379	2.17305				1.53141	1.54656	1.54024	1.55551	1.55277	1.54651	1.54724
								2.04272	1.89216				1.64311	1.67033	1.66237	1.65026	1.64478	1.63512	1.63461
								1.97143	1.763				1.56798	1.59321	1.59348	1.58466	1.58158	1.5819	1.58126
								2.11936	1.82456				1.70397	1.73258	1.72176	1.71463	1.7106	1.70883	1.70535
								1.86328	1.72399				1.54491	1.56241	1.54788	1.5249	1.50418	1.49309	1.486
								1.72069	1.52155				1.38654	1.40477	1.40135	1.39553	1.39228	1.38748	1.38475
								2.07778	1.77279				1.66764	1.68374	1.66946	1.66548	1.66946	1.6702	1.67115
								1.79947	1.8862				1.43694	1.45062	1.45214	1.44418	1.44575	1.44649	1.44659
								1.72186	1.07894				1.47287	1.51727	1.49737	1.42933	1.39508	1.36526	1.35983
								1.98612	1.86035				1.59449	1.6094	1.60776	1.59891	1.59195	1.58842	1.58743
								1.6105	1.82046				1.30864	1.33187	1.32733	1.29386	1.3063	1.29466	1.29234
								2.00307	1.76845				1.62688	1.64292	1.65408	1.62389	1.60586	1.59041	1.5827
								1.11578	1.06946				1.00523	0.91716	1.01401	1.00047	1.01219	0.918294	0.899876
								1.71731	1.56714				1.37128	1.38312	1.38306	1.38408	1.37907	1.37666	1.37428
								1.80775	1.64619				1.444	1.4805	1.47942	1.46052	1.45506	1.45119	1.4489
								1.93437	1.86921				1.53064	1.55708	1.53359	1.54119	1.55366	1.54353	1.54416
								1.96771	1.64835				1.58196	1.60195	1.58209	1.57525	1.57176	1.56662	1.57032
								1.90488	1.3578				1.53644	1.56153	1.56011	1.53717	1.53011	1.52776	1.52604
								1.89344	1.76718				1.51455	1.53093	1.53304	1.52057	1.51555	1.5227	1.52434
								1.8072	0.424389				1.49377	1.52086	1.51179	1.49375	1.4587	1.44969	1.44403
								2.04292	1.56525				1.62259	1.64306	1.64928	1.64204	1.63548	1.62958	1.63332
								1.83858	1.58329				1.51196	1.52123	1.52465	1.49777	1.48714	1.48125	1.47535
								1.71465	1.90946				1.40784	1.42304	1.41858	1.40051	1.38992	1.36555	1.36465
								2.1191	1.27868				1.69691	1.71216	1.71874	1.71281	1.70598	1.70461	1.70288
								1.54711	1.76916				1.32972	1.36016	1.33023	1.26568	1.27253	1.2757	1.27211
								2.07715	1.47692				1.66389	1.68101	1.68086	1.67118	1.66769	1.66339	1.66217
								1.96883	1.97856				1.59066	1.61117	1.6171	1.60805	1.58404	1.59144	1.5925
								1.93964	1.7801				1.57696	1.59576	1.60258	1.56513	1.55268	1.54932	1.54596
								2.12903	1.75504				1.69448	1.70944	1.71232	1.71026	1.70531	1.70373	1.70556
								1.83369	1.42467				1.5296	1.54289	1.55207	1.48873	1.48204	1.46228	1.4619
								2.04934	1.63865				1.62758	1.64731	1.65119	1.64474	1.63983	1.63347	1.63362
								1.87599	1.85348				1.51974	1.54002	1.53373	1.51894	1.50463	1.49969	1.49223
								1.81807	1.70677				1.45157	1.46568	1.46889	1.46547	1.45861	1.45856	1.45833
								1.96867	1.66296				1.56005	1.56361	1.57227	1.58539	1.57961	1.58154	1.58026
								2.12613	1.37607				1.73945	1.77002	1.76245	1.72817	1.71681	1.71333	1.71244
								1.79499	1.42156				1.45407	1.48124	1.46669	1.45372	1.45889	1.43322	1.4269
								1.72536	1.53872				1.46104	1.50444	1.48338	1.42422	1.42672	1.41512	1.40831
								2.02344	1.73403				1.60755	1.62174	1.63051	1.6277	1.62485	1.62446	1.62594
								1.82786	1.60505				1.50374	1.50097	1.49942	1.49766	1.48813	1.50805	1.50966
								1.9584	1.68423				1.55607	1.58828	1.59007	1.57728	1.55878	1.55219	1.55236
								2.00704	1.3358				1.60039	1.61304	1.62274	1.62462	1.60898	1.60832	1.60789
								1.65273	1.64757				1.38107	1.39466	1.38778	1.35344	1.33008	1.3596	1.35244
								1.14551	1.80363				0.829027	0.83954	0.871742	0.840504	0.881186	0.814293	0.814786
								1.89151	1.05104				1.5376	1.55569	1.53428	1.54184	1.51489	1.51727	1.50994
								1.49455	1.81765				1.30832	1.30431	1.36568	1.30323	1.24054	1.16351	1.14882
								1.94479	1.84563				1.59341	1.61148	1.57987	1.57251	1.567	1.55145	1.55052
								1.96487	1.95686				1.55437	1.58515	1.56795	1.5764	1.57582	1.57849	1.58039
								1.92332	1.6999				1.56869	1.57841	1.58004	1.56753	1.54861	1.54053	1.53517
								1.75907	1.60924				1.55278	1.60432	1.50177	1.46767	1.41921	1.3921	1.3873
								1.91626	1.8335				1.54616	1.54897	1.56295	1.55604	1.55619	1.54991	1.55109
								1.17035	1.61387				0.936334	0.962213	1.18982	1.18621	1.07256	1.17224	1.16431
								1.45528	1.64504				1.24105	1.30846	1.29504	1.22143	1.1934	1.18689	1.18639
								1.97378	1.69789				1.61798	1.63017	1.62446	1.6048	1.59266	1.59	1.58697
								2.02745	1.74312				1.62389	1.6308	1.65232	1.63939	1.62126	1.61874	1.61654
								2.09249	1.70282				1.67241	1.68265	1.68356	1.67946	1.67668	1.67655	1.67726
								1.76966	1.512				1.45669	1.47017	1.46608	1.47398	1.47602	1.41571	1.39807
								2.12865	1.42392				1.69381	1.71349	1.71151	1.71487	1.71617	1.71514	1.71603
								2.01583	1.5149				1.61721	1.64018	1.62519	1.62902	1.62329	1.61641	1.61741
								2.04991	1.59797				1.62374	1.64644	1.6481	1.65109	1.64967	1.64441	1.64543
								1.61517	1.95496				1.36034	1.36854	1.35969	1.32778	1.33445	1.34618	1.3434
								2.01988	1.89566				1.62254	1.64304	1.64158	1.62834	1.6252	1.62828	1.62815
								1.64967	1.57516				1.36749	1.38131	1.40492	1.36389	1.31356	1.29785	1.28772
								1.47689	1.41876				1.16416	1.16534	1.17798	1.1858	1.189	1.18137	1.1841
								1.80119	1.87397				1.46817	1.50154	1.47427	1.45706	1.4503	1.44965	1.44487
								1.78953	1.24833				1.45736	1.46282	1.47279	1.45313	1.44583	1.43346	1.43365
								1.9864	1.55374				1.59086	1.59689	1.60401	1.60181	1.60095	1.59014	1.5907
								1.65571	1.86114				1.38099	1.41645	1.38766	1.37011	1.33353	1.33686	1.33152
								2.07952	1.6886				1.66487	1.68135	1.6818	1.68532	1.67208	1.66135	1.66262
								1.88109	1.773				1.49825	1.52208	1.51847	1.51399	1.51603	1.51635	1.51605
								1.79639	1.84622				1.47544	1.5016	1.48427	1.46975	1.45697	1.4427	1.43627
								2.02696	1.28268				1.62598	1.65856	1.64685	1.64218	1.64114	1.62623	1.62704
								1.9228	1.81751				1.67314	1.70946	1.69578	1.61477	1.57006	1.53875	1.52914
								1.93549	1.48755				1.55482	1.57997	1.57818	1.56026	1.55763	1.54737	1.5465
								1.72972	1.42216				1.40212	1.43283	1.4244	1.40947	1.40391	1.4064	1.40191
								1.71216	1.94765				1.39264	1.42194	1.40498	1.43186	1.37672	1.36401	1.35263
								1.78359	1.65282				1.45178	1.46475	1.46255	1.44902	1.43127	1.42467	1.42465
								1.47862	1.59519				1.24582	1.251	1.23858	1.19778	1.17255	1.12503	1.11408
								1.47378	1.84701				1.21614	1.19115	1.20609	1.18868	1.19689	1.20362	1.19203
								2.12432	1.6966				1.71435	1.73426	1.7335	1.72026	1.71667	1.71047	1.70926
								2.00703	1.64338				1.6333	1.64902	1.64863	1.62149	1.6217	1.60885	1.60678
								2.06534	1.75007				1.65584	1.66419	1.6626	1.66023	1.6585	1.65884	1.65872
								1.75408	1.60015				1.47535	1.50434	1.47066	1.46355	1.42542	1.3959	1.38865
								1.98613	1.64813				1.63233	1.65269	1.64573	1.62233	1.58956	1.56326	1.56153
								1.93323	1.53616				1.58829	1.63256	1.60993	1.58489	1.56429	1.55381	1.54396
								1.86469	1.56958				1.54802	1.57313	1.55225	1.52969	1.50733	1.50668	1.50081
								1.67945	1.62576				1.37577	1.38791	1.378	1.36131	1.34304	1.34086	1.33839
								1.83714	1.63816				1.46433	1.48352	1.485	1.47595	1.47923	1.47438	1.47453
								1.92477	1.07857				1.55554	1.56986	1.56745	1.55819	1.55217	1.54383	1.54092
								1.76793	1.1375				1.45867	1.47948	1.47599	1.46662	1.46288	1.44385	1.43901
								2.02236	1.97236				1.61566	1.64606	1.64215	1.62925	1.62277	1.61706	1.61544
								2.06987	1.77463				1.64803	1.66446	1.66831	1.66792	1.66107	1.66059	1.66096
								1.62735	1.37736				1.34028	1.39466	1.38925	1.36433	1.36794	1.36043	1.3578
								1.86385	1.46511				1.54303	1.56656	1.55659	1.53909	1.53554	1.48504	1.47829
								1.84526	1.36489				1.49665	1.51964	1.52108	1.50018	1.49394	1.48007	1.47793
								1.90502	1.80754				1.52122	1.53226	1.54967	1.54421	1.55018	1.54848	1.55186
								1.96951	1.60028				1.58462	1.62243	1.6074	1.59273	1.59261	1.58941	1.58622
								2.01594	1.4935				1.59259	1.615	1.62129	1.61717	1.62028	1.62058	1.6192
								2.02628	1.05422				1.65521	1.67803	1.68104	1.65122	1.63868	1.63668	1.63273
								1.79552	1.13607				1.48172	1.4887	1.47314	1.45161	1.45416	1.44691	1.44086
								2.05043	1.79058				1.63015	1.64514	1.64888	1.64873	1.64539	1.64411	1.64564
								0.88121	1.61101				0.944128	0.922015	0.892458	0.904649	0.773066	0.749473	0.718188
								1.74854	2.0064				1.40407	1.41412	1.4171	1.40833	1.40295	1.40571	1.40531
								1.75178	1.68295				1.42442	1.45302	1.43296	1.43583	1.4094	1.40933	1.40664
								1.91813	1.81177				1.53502	1.56008	1.55089	1.54667	1.5375	1.54094	1.54029
								2.0795	1.95326				1.65567	1.67481	1.67284	1.67537	1.66758	1.66931	1.67061
								1.56126	1.68261				1.35723	1.33696	1.31796	1.27684	1.29943	1.32982	1.3222
								1.88751	1.60072				1.51143	1.51929	1.52772	1.51637	1.51233	1.51199	1.51245
								1.93338	1.97608				1.57069	1.59474	1.58586	1.57285	1.55945	1.55557	1.54968
								2.03696	1.80572				1.63438	1.65169	1.64587	1.64459	1.63619	1.63296	1.63278
								1.66807	1.71525				1.35848	1.3778	1.364	1.3681	1.36085	1.34523	1.34416
								0.845406	1.9037				0.506989	0.531765	0.551211	0.792421	0.63846	0.48886	0.4691
								1.65869	1.85277				1.41276	1.41217	1.40127	1.38941	1.34403	1.33169	1.3269
								1.81988	2.05497				1.49406	1.52604	1.49891	1.4958	1.44958	1.43643	1.43334
								1.67231	1.93491				1.48682	1.49912	1.47268	1.38727	1.37433	1.35339	1.33227
								1.98308	1.99454				1.61665	1.6415	1.62477	1.60734	1.5927	1.59223	1.59147
								2.00341	2.00215				1.62689	1.64975	1.64599	1.62491	1.62335	1.60957	1.60484
								1.70589	1.8328				1.42021	1.4442	1.42367	1.40516	1.39519	1.38233	1.37649
								2.08339	2.03859				1.66098	1.68695	1.69524	1.68452	1.68108	1.67422	1.67592
								2.01928	1.52538				1.61131	1.62472	1.62623	1.62257	1.62449	1.61901	1.62063
								1.64765	1.75713				1.3544	1.37554	1.3685	1.34238	1.3441	1.33213	1.33319
								1.94923	1.3628				1.58853	1.60528	1.60028	1.59316	1.56207	1.54224	1.53823
								1.40729	1.09538				1.29139	1.32287	1.23768	1.24937	1.13697	1.09241	1.0686
								1.85057	0.939991				1.51252	1.53005	1.51884	1.49916	1.48489	1.48698	1.48241
								1.72349	1.6665				1.38805	1.39037	1.39601	1.396	1.37745	1.37443	1.37357
								1.28744	1.61941				1.17293	1.1977	1.13626	1.08981	1.05241	0.986082	0.974671
								2.09437	1.42537				1.69239	1.71229	1.69672	1.68516	1.67725	1.68847	1.68725
								2.06452	1.95177				1.66437	1.6892	1.69076	1.66753	1.66546	1.67394	1.67149
								1.4879	1.70991				1.20078	1.20123	1.208	1.20523	1.20065	1.20114	1.2017
								2.15068	1.40894				1.72034	1.7384	1.73733	1.72494	1.72978	1.72507	1.7248
								1.46807	0.902904				1.30931	1.35371	1.3456	1.30316	1.28682	1.27673	1.26283
								1.94914	1.51231				1.55452	1.56922	1.57385	1.56876	1.57045	1.56809	1.56705
								1.98697	1.45201				1.61065	1.63175	1.62715	1.61034	1.59666	1.58869	1.58987
								1.80276	1.93821				1.4895	1.49294	1.48176	1.47041	1.47064	1.46346	1.4617
								2.06432	1.5134				1.68343	1.72156	1.70621	1.68011	1.66575	1.6566	1.65535
								1.68173	1.54038				1.39753	1.41781	1.40006	1.38439	1.37359	1.37446	1.3491
								1.62364	1.68558				1.29628	1.29631	1.31009	1.30673	1.32006	1.30939	1.31059
								1.79051	1.88391				1.54736	1.59995	1.60025	1.58201	1.41373	1.40455	1.39839
								2.15498	0.251894				1.74499	1.75932	1.75837	1.7454	1.733	1.7306	1.72981
								1.94904	1.87062				1.57094	1.58379	1.57977	1.56358	1.55584	1.55186	1.55269
								1.90363	1.97013				1.54174	1.5688	1.55361	1.53645	1.54133	1.53554	1.53512
								2.08861	1.73222				1.68792	1.7003	1.69606	1.67662	1.67701	1.6737	1.67354
								1.94147	1.70392				1.54869	1.57784	1.58093	1.57327	1.55589	1.55089	1.55279
								1.77062	1.80974				1.43556	1.44504	1.43453	1.44069	1.42227	1.41157	1.41172
								1.60435	1.93966				1.30757	1.41242	1.28201	1.31502	1.26995	1.28121	1.27209
								2.06654	1.85328				1.6494	1.66662	1.66884	1.66475	1.66564	1.65136	1.65197
								1.743	1.90255				1.42652	1.44148	1.46008	1.42301	1.40156	1.40644	1.4031
								2.0637	1.80927				1.6817	1.72057	1.70886	1.67915	1.6625	1.66159	1.65236
								1.73887	1.7909				1.38265	1.39817	1.40439	1.39905	1.39598	1.39411	1.39398
								2.09518	1.58203				1.67335	1.69263	1.68722	1.68587	1.6784	1.67728	1.67827
								2.14571	1.82242				1.70397	1.72798	1.72627	1.73078	1.72441	1.72097	1.72034
								1.82025	1.21028				1.46252	1.46881	1.47836	1.47009	1.46403	1.45642	1.45627
								1.91706	1.71822				1.53299	1.55925	1.56585	1.54731	1.54286	1.5378	1.53635
								2.10711	1.83673				1.6697	1.69153	1.69421	1.69136	1.69161	1.69864	1.69837
								1.85895	1.87315				1.49005	1.50102	1.50273	1.49335	1.49291	1.50184	1.50207
								1.95059	1.86417				1.57575	1.58572	1.59872	1.58108	1.55882	1.55331	1.55249
								1.99771	1.7408				1.61155	1.63871	1.62707	1.62	1.62246	1.61208	1.61037
								2.07716	1.54004				1.65615	1.66885	1.67364	1.67148	1.66767	1.66701	1.66751
								2.04994	1.54674				1.61642	1.64747	1.64294	1.63993	1.64709	1.6466	1.64773
								2.00767	1.8179				1.61622	1.64486	1.63293	1.62991	1.6161	1.61968	1.6173
								1.5969	1.2513				1.30548	1.33224	1.31404	1.29826	1.29013	1.27511	1.27362
								1.84423	1.5541				1.48026	1.48801	1.49504	1.48952	1.47591	1.46561	1.46508
								2.03659	1.66537				1.6173	1.62802	1.63275	1.63481	1.63617	1.63498	1.63679
								1.95306	1.6673				1.5822	1.63811	1.62149	1.58954	1.57947	1.56792	1.56694
								1.91254	1.76967				1.56886	1.56124	1.57559	1.56326	1.55609	1.55675	1.53509
								2.014	0.282189				1.64976	1.66897	1.67354	1.64705	1.64247	1.64862	1.64738
								1.91491	0.863939				1.59104	1.62399	1.61117	1.56922	1.55393	1.53082	1.52492
								2.00709	1.78493				1.60225	1.61867	1.61832	1.62003	1.61137	1.60684	1.60443
								1.99152	1.21802				1.62733	1.68896	1.66177	1.62059	1.60825	1.60016	1.59345
								1.79668	1.60496				1.45161	1.46933	1.4675	1.45685	1.44419	1.44433	1.4429
								1.68511	1.80636				1.38783	1.41071	1.40087	1.38074	1.35782	1.35611	1.34907
								1.62806	1.5305				1.30204	1.32573	1.31805	1.31209	1.30706	1.28586	1.28135
								2.02212	1.6569				1.64197	1.67341	1.67335	1.64041	1.63337	1.6313	1.62437
								1.77853	1.3632				1.53063	1.55953	1.51676	1.47192	1.45953	1.44223	1.43193
								2.05143	1.98969				1.63111	1.65004	1.6427	1.64985	1.64636	1.64351	1.64284
								1.86369	1.54999				1.51826	1.54504	1.52168	1.49785	1.49296	1.48073	1.48408
								1.37717	1.64378				1.20114	1.46523	1.41478	1.11282	1.20661	1.33199	1.32313
								1.7411	1.30224				1.41437	1.41709	1.41654	1.40151	1.39285	1.40152	1.40324
								1.85114	1.3748				1.54033	1.56944	1.56033	1.52192	1.49554	1.48743	1.48359
								1.05675	1.66352				0.962632	1.08237	0.796315	0.816487	0.758425	0.742659	0.734906
								1.48398	1.58358				1.20129	1.22208	1.24364	1.21325	1.19666	1.18605	1.184
								2.04709	1.55758				1.67407	1.70288	1.70253	1.63693	1.63446	1.62665	1.62617
								1.96139	1.67679				1.67465	1.71003	1.68361	1.61925	1.60272	1.58162	1.56236
								1.86691	1.42471				1.51843	1.55047	1.55115	1.52079	1.51726	1.50409	1.50299
								1.57834	1.62892				1.34115	1.34919	1.33636	1.30641	1.30469	1.29708	1.29399
								1.63958	1.9601				1.37242	1.3992	1.38962	1.35154	1.34728	1.34133	1.33157
								1.85495	1.48903				1.50548	1.52429	1.52689	1.52285	1.53395	1.526	1.52515
								1.8972	1.27725				1.52977	1.54802	1.55395	1.53386	1.52855	1.52402	1.5238
								2.09431	1.51489				1.70266	1.72639	1.71323	1.69574	1.68723	1.68349	1.67873
								2.09955	1.68187				1.69808	1.71522	1.71293	1.69889	1.68679	1.68257	1.68124
								0.348779	1.65938				0.179533	0.305016	0.206991	0.19992	0.188276	0.178369	0.173576
								2.21344	1.91029				1.77967	1.79627	1.7927	1.77648	1.77797	1.77656	1.7773
								1.77953	1.94066				1.45509	1.50404	1.48176	1.43866	1.42582	1.41961	1.41597
								1.64502	1.83181				1.3545	1.3424	1.35069	1.34039	1.33307	1.33185	1.31691
								2.06666	1.57192				1.6386	1.65745	1.67826	1.66635	1.66265	1.65894	1.65847
								2.06289	0.717041				1.66035	1.69102	1.68798	1.66612	1.66142	1.65393	1.65283
								2.11887	1.85261				1.7185	1.73937	1.73639	1.72171	1.70777	1.70558	1.70192
								1.74919	1.35181				1.40953	1.44552	1.43552	1.42993	1.41491	1.39735	1.39726
								2.07409	1.37869				1.65189	1.66627	1.67201	1.66921	1.66525	1.66869	1.66966
								2.0885	1.93251				1.65491	1.68884	1.68753	1.68452	1.67913	1.67546	1.6795
								1.68289	1.80057				1.38117	1.413	1.39724	1.38157	1.35604	1.34657	1.34614
								1.8143	1.70682				1.45826	1.46897	1.47298	1.46212	1.46811	1.46198	1.46254
								1.91249	1.59056				1.51909	1.53501	1.53622	1.53167	1.53124	1.528	1.53053
								1.72791	1.84126				1.38919	1.40188	1.42049	1.3997	1.39775	1.39379	1.38967
								2.02572	1.72339				1.59476	1.60988	1.64176	1.63498	1.62887	1.61826	1.62157
								1.99375	1.64489				1.59939	1.6279	1.62336	1.6123	1.59668	1.59873	1.59659
								1.95676	1.54382				1.59294	1.61791	1.6005	1.58317	1.57201	1.59814	1.59601
								2.01446	1.28105				1.5939	1.65059	1.6371	1.64545	1.63618	1.63593	1.63277
								2.04917	1.8222				1.66097	1.67877	1.67535	1.66819	1.66122	1.65466	1.65467
								1.80517	1.92385				1.46382	1.49129	1.4793	1.46444	1.4514	1.44467	1.44576
								2.02495	1.60626				1.60937	1.62722	1.61446	1.62552	1.6222	1.61797	1.62351
								1.83931	1.64622				1.4955	1.49734	1.49163	1.48918	1.4947	1.50011	1.49712
								1.98388	1.55238				1.61897	1.63765	1.64013	1.60772	1.59554	1.58347	1.58067
								1.93888	1.50986				1.58839	1.61708	1.60213	1.58161	1.54164	1.55301	1.55494
								1.84398	1.48943				1.59012	1.62284	1.58395	1.52902	1.53555	1.5117	1.50004
								1.97266	1.5716				1.58299	1.59967	1.6033	1.6048	1.60216	1.5971	1.59361
								1.40826	2.0143				1.24274	1.2389	1.26455	1.23199	1.18604	1.18342	1.17257
								1.97061	1.71071				1.58068	1.61332	1.59794	1.58118	1.58306	1.57633	1.57692
								1.95543	1.5628				1.55056	1.56689	1.57323	1.57302	1.5708	1.57774	1.57447
								1.84436	2.06636				1.50675	1.52597	1.50663	1.48948	1.47789	1.48493	1.48091
								1.20032	1.65646				1.0895	1.04117	1.03525	1.04061	1.00379	1.00866	1.00748
								2.12015	1.6538				1.69193	1.73379	1.74063	1.71854	1.70724	1.70638	1.70842
								2.0725	1.15879				1.65547	1.67517	1.67689	1.67173	1.67021	1.66668	1.66793
								1.89112	1.5377				1.57477	1.59905	1.58754	1.54942	1.52725	1.48445	1.48299
								2.15965	1.50834				1.722	1.73365	1.73869	1.73447	1.73213	1.73074	1.73208
								1.78843	1.78931				1.45564	1.46329	1.46354	1.44825	1.45157	1.43262	1.42978
								2.01818	1.8583				1.63895	1.64836	1.65438	1.62552	1.62571	1.61557	1.6162
								1.83377	1.75959				1.50213	1.54206	1.52752	1.49255	1.46999	1.46867	1.45912
								1.99376	1.41259				1.57551	1.6202	1.61039	1.59753	1.61153	1.6098	1.61173
								2.02597	1.82833				1.6485	1.67905	1.67056	1.63789	1.63266	1.62374	1.62051
								2.06116	1.87832				1.65363	1.66771	1.66717	1.66246	1.65713	1.65124	1.65172
								1.82593	1.89135				1.47304	1.48856	1.48581	1.48224	1.46272	1.46008	1.46013
								1.82185	1.55897				1.49072	1.50453	1.5167	1.50142	1.4649	1.44793	1.44802
								1.93459	0.160946				1.57345	1.58043	1.58176	1.57944	1.56074	1.55852	1.55654
								1.8766	1.89288				1.53916	1.57576	1.56101	1.53237	1.51739	1.50814	1.5033
								1.99257	1.66336				1.58364	1.60245	1.59369	1.6283	1.58893	1.5824	1.58317
								1.59375	1.59618				1.30337	1.35172	1.3271	1.26889	1.24764	1.23251	1.22562
								2.01983	1.59692				1.63088	1.65795	1.65642	1.63666	1.64034	1.63443	1.63365
								1.71268	1.7837				1.47185	1.5085	1.50129	1.44287	1.45417	1.38633	1.37666
								1.96185	1.79902				1.59748	1.61356	1.61419	1.60518	1.59406	1.57692	1.57353
								2.05693	1.59595				1.65341	1.6733	1.65916	1.64478	1.65058	1.65833	1.65924
								0.972464	0.992458				0.906166	0.928115	0.878376	0.817487	0.809193	0.783414	0.769567
								2.0573	1.90284				1.65795	1.68564	1.67118	1.66555	1.65193	1.66015	1.65462
								2.10368	1.2201				1.70213	1.72031	1.72465	1.71907	1.711	1.70982	1.68534
								1.4808	1.46473				1.2357	1.26965	1.25151	1.22416	1.20267	1.18882	1.1818
								1.78181	1.5359				1.54523	1.48854	1.48246	1.56357	1.5491	1.54767	1.54313
								1.8397	1.89575				1.53715	1.55358	1.52988	1.50475	1.50133	1.51111	1.50357
								2.04281	1.80772				1.64257	1.66412	1.65332	1.64364	1.6373	1.63733	1.6364
								1.77582	0.320362				1.48069	1.52077	1.50831	1.46319	1.43427	1.43002	1.41873
								1.90963	1.64486				1.53831	1.57197	1.56386	1.54659	1.53854	1.53812	1.53487
								2.06249	1.89809				1.6906	1.73184	1.72646	1.68619	1.66073	1.65504	1.64709
								2.10578	1.99001				1.69085	1.71568	1.71469	1.70511	1.69519	1.68672	1.68334
								1.9754	1.985				1.575	1.58905	1.58845	1.59269	1.58809	1.58871	1.58877
								1.8105	1.77967				1.50194	1.51956	1.49247	1.46858	1.45718	1.45909	1.45584
								1.79557	1.6137				1.43772	1.47787	1.46571	1.46063	1.44549	1.4338	1.43523
								2.04745	1.64848				1.65112	1.66832	1.66369	1.65628	1.65037	1.64655	1.647
								1.70555	1.39942				1.35544	1.48466	1.42549	1.3902	1.47195	1.48497	1.48324
								1.51707	1.75656				1.2189	1.24571	1.2407	1.22833	1.22672	1.22597	1.22512
								1.79947	1.81513				1.47702	1.49681	1.49298	1.4726	1.44804	1.44316	1.43922
								1.82447	1.89149				1.47088	1.49686	1.50516	1.4989	1.48716	1.47096	1.47071
								2.00855	2.00155				1.62069	1.64676	1.64632	1.62758	1.6144	1.61317	1.61012
								2.01493	1.55318				1.61307	1.62125	1.65556	1.64169	1.6409	1.63851	1.63808
								1.70014	1.62305				1.39677	1.41884	1.40083	1.38512	1.37668	1.361	1.35648
								2.07833	1.64785				1.65517	1.66993	1.67048	1.66492	1.66984	1.66833	1.66899
								1.80198	1.20734				1.53293	1.52631	1.51502	1.49106	1.48054	1.46744	1.45268
								2.10636	2.05522				1.68529	1.69559	1.69647	1.69816	1.6918	1.68986	1.69052
								1.62966	1.83566				1.33093	1.34461	1.34278	1.32668	1.31632	1.31133	1.30896
								1.79751	1.95415				1.54394	1.55856	1.56639	1.53882	1.47775	1.43799	1.41739
								1.95632	1.8469				1.5602	1.57461	1.5727	1.56537	1.56569	1.55842	1.55933
								1.76176	1.36258				1.41667	1.44013	1.43253	1.41947	1.41802	1.41435	1.41627
								1.92366	1.7545				1.55098	1.57222	1.56351	1.55002	1.54751	1.54018	1.5396
								1.79943	1.82754				1.47752	1.52189	1.50086	1.46131	1.45431	1.44991	1.44424
								1.76114	1.61448				1.41306	1.43595	1.42509	1.41407	1.41568	1.41181	1.4127
								2.00508	1.46767				1.62926	1.66494	1.66598	1.63766	1.61253	1.60137	1.59985
								1.87022	1.8121				1.48849	1.51105	1.50884	1.50853	1.50431	1.49974	1.5003
								1.83452	1.74618				1.56651	1.61243	1.57614	1.52348	1.48942	1.45457	1.4477
								2.04309	1.59467				1.6569	1.68056	1.66876	1.65293	1.64766	1.64185	1.63811
								2.01208	1.77588				1.64623	1.64856	1.64109	1.63309	1.62821	1.64884	1.64949
								2.14537	1.66169				1.6967	1.7253	1.73365	1.73962	1.71692	1.72267	1.72071
								1.88166	1.94901				1.49662	1.52467	1.51246	1.51692	1.51156	1.50572	1.5076
								1.85157	1.60998				1.47741	1.49128	1.49179	1.49417	1.4866	1.48263	1.48406
								1.96778	1.86007				1.58146	1.60147	1.59797	1.59489	1.59073	1.58404	1.58464
								1.56825	1.75694				1.30004	1.3229	1.30601	1.28616	1.26457	1.23614	1.23583
								2.03099	1.81937				1.67089	1.69579	1.68393	1.65094	1.63283	1.61626	1.61121
								1.96451	1.84573				1.61069	1.64429	1.63447	1.60076	1.5888	1.60091	1.59709
								1.90397	1.83722				1.51455	1.53522	1.53374	1.52995	1.52939	1.52725	1.5278
								1.95588	1.57692				1.57003	1.58591	1.58372	1.57556	1.57333	1.56885	1.56998
								1.91904	1.51018				1.55298	1.56782	1.56622	1.55812	1.54227	1.54299	1.53775
								1.83467	1.9413				1.52647	1.56779	1.5601	1.50343	1.50592	1.51352	1.50537
								1.73562	1.58631				1.42892	1.44922	1.45196	1.43029	1.42761	1.38281	1.37734
								2.02927	1.47563				1.61783	1.62828	1.63752	1.62912	1.6247	1.62931	1.62924
								1.93706	1.8865				1.56692	1.59047	1.58071	1.56172	1.56204	1.54869	1.54776
								1.95435	1.55444				1.57801	1.59582	1.58691	1.5773	1.57158	1.57095	1.57004
								1.88442	1.90265				1.55757	1.54451	1.5553	1.5291	1.49612	1.4916	1.48966
								1.83127	2.02328				1.49324	1.51187	1.51606	1.49731	1.47977	1.48392	1.47878
								1.67583	1.86102				1.43814	1.41461	1.42208	1.3739	1.4038	1.39708	1.38666
								1.80485	1.69913				1.50331	1.53883	1.49584	1.46664	1.45449	1.44358	1.43765
								2.12902	1.65981				1.68838	1.74978	1.70448	1.69531	1.69164	1.6891	1.69227
								1.73711	1.84852				1.44366	1.43191	1.4535	1.4178	1.40463	1.39959	1.39727
								1.91333	1.8866				1.53452	1.55203	1.55413	1.54321	1.52664	1.52851	1.5282
								2.0566	1.68629				1.66236	1.6889	1.68502	1.66828	1.65705	1.64939	1.65049
								2.01043	1.38603				1.60713	1.62528	1.62644	1.62142	1.6198	1.61818	1.61569
								1.82673	1.77584				1.46842	1.492	1.49159	1.47908	1.4613	1.47063	1.46863
								2.03538	1.35868				1.61711	1.64534	1.66627	1.63443	1.64147	1.63043	1.63111
								1.48844	1.48971				1.19993	1.21639	1.21347	1.20154	1.20889	1.20938	1.20833
								2.09672	1.69235				1.66472	1.68077	1.68894	1.6804	1.67965	1.67573	1.67741
								2.06211	1.825				1.65451	1.67174	1.6576	1.66569	1.6623	1.65262	1.6509
								2.0285	1.8943				1.62099	1.63628	1.63893	1.6325	1.63167	1.62707	1.62825
								2.02965	1.87133				1.68723	1.71508	1.68638	1.66945	1.64298	1.63532	1.62443
								1.96953	1.30693				1.5856	1.60974	1.61352	1.60051	1.60386	1.59278	1.59384
								1.63648	1.5871				1.3853	1.41671	1.39757	1.35871	1.33759	1.32304	1.31696
								1.27615	1.41315				1.19166	1.20205	1.17901	1.12565	1.12684	1.00598	0.995648
								1.98804	2.07777				1.60405	1.64255	1.63983	1.62783	1.61024	1.5918	1.5872
								1.87707	1.63554				1.54475	1.57557	1.56286	1.53686	1.52033	1.5236	1.52244
								1.90113	1.97547				1.52195	1.55033	1.54722	1.53534	1.52821	1.5293	1.53089
								2.02062	1.72774				1.66156	1.67202	1.66473	1.65491	1.61682	1.61995	1.61419
								1.8583	1.09497				1.50355	1.51876	1.51693	1.5052	1.49992	1.49611	1.49688
								1.87033	1.94735				1.49784	1.51953	1.55717	1.49597	1.49212	1.48541	1.48441
								1.30256	1.70405				1.11267	1.13869	1.12142	1.0788	1.07795	1.06646	1.05671
								1.91426	1.12272				1.52805	1.54094	1.53885	1.53708	1.53182	1.52773	1.53081
								1.98582	1.97159				1.59106	1.60457	1.60985	1.59988	1.60197	1.59324	1.59305
								1.2039	1.96026				1.13123	1.11974	1.02459	0.951378	0.960457	0.947936	0.928993
								1.4988	1.7567				1.22451	1.23783	1.23756	1.21769	1.20314	1.21823	1.21425
								1.82705	1.67831				1.56423	1.51209	1.5892	1.53627	1.44253	1.43364	1.43038
								1.50702	1.51863				1.30583	1.31483	1.29616	1.23327	1.2245	1.20963	1.2057
								1.87056	1.56806				1.52705	1.52787	1.52546	1.52009	1.50019	1.4839	1.48121
								1.97111	1.95546				1.58993	1.59242	1.59715	1.59913	1.59123	1.5748	1.57721
								1.94856	1.75666				1.56195	1.56832	1.56819	1.55224	1.56855	1.56865	1.56864
								1.31547	1.81777				1.11403	1.07601	1.07439	1.07422	1.07144	1.05685	1.05551
								1.11787	1.24183				0.907558	0.917252	0.915847	0.911702	0.90099	0.90394	0.901517
								2.06066	1.56487				1.63455	1.67969	1.66841	1.65694	1.66536	1.65439	1.65384
								1.73516	1.55817				1.4355	1.47009	1.45973	1.4229	1.41425	1.42024	1.41748
								1.6572	2.04521				1.33122	1.3896	1.37321	1.34562	1.33306	1.33034	1.32922
								1.74814	1.6742				1.40609	1.42609	1.41548	1.4031	1.41072	1.41174	1.40753
								1.74285	1.50949				1.408	1.42817	1.42576	1.40891	1.38958	1.38773	1.38698
								1.98185	1.55316				1.62191	1.6424	1.63932	1.6168	1.59176	1.5809	1.57741
								2.01756	1.9921				1.65345	1.67888	1.67885	1.64401	1.61915	1.61864	1.61179
								1.88786	1.27987				1.54843	1.56448	1.57084	1.55323	1.51904	1.50467	1.49626
								1.9527	1.44407				1.56315	1.58289	1.58542	1.57587	1.57384	1.57563	1.57376
								1.90098	1.78767				1.59918	1.65267	1.62726	1.56793	1.54636	1.51272	1.5111
								2.01065	1.76269				1.66959	1.68594	1.66775	1.63347	1.62215	1.62311	1.61817
								2.06598	1.89437				1.65141	1.6609	1.65929	1.66575	1.66807	1.66691	1.66441
								1.96856	2.05269				1.58354	1.61695	1.62718	1.59939	1.59502	1.5832	1.57816
								1.86947	1.42631				1.50046	1.50653	1.48791	1.49735	1.47971	1.47073	1.47305
								1.96311	1.64964				1.56097	1.6043	1.57992	1.57458	1.57731	1.56733	1.568
								1.77726	1.69961				1.40127	1.43839	1.42829	1.43527	1.41885	1.42079	1.41906
								2.10198	1.78807				1.67934	1.69645	1.69559	1.69241	1.69039	1.69141	1.69115
								2.10269	1.51387				1.69662	1.72764	1.72555	1.70726	1.68786	1.69085	1.68913
								1.90225	1.56718				1.55188	1.57683	1.58195	1.54801	1.53513	1.52162	1.52178
								1.54107	1.86472				1.32262	1.35213	1.32232	1.29108	1.27834	1.26541	1.25513
								1.99844	1.59474				1.59768	1.62	1.61643	1.61238	1.60355	1.60627	1.6061
								2.05465	1.85767				1.64772	1.65908	1.66707	1.66861	1.64179	1.63418	1.63345
								1.76162	1.69586				1.42527	1.43844	1.43668	1.42773	1.41637	1.41787	1.41377
								1.57083	1.49029				1.3063	1.34573	1.33199	1.30972	1.2709	1.26814	1.26693
								1.54312	1.72437				1.23956	1.24691	1.25009	1.26156	1.23294	1.23867	1.23644
								1.97527	1.76336				1.59023	1.60429	1.60094	1.60095	1.5929	1.58606	1.58602
								2.08793	1.60021				1.67653	1.69104	1.6887	1.68597	1.68277	1.67382	1.67361
								1.77872	1.66205				1.406	1.41393	1.42051	1.42115	1.4221	1.42511	1.42538
								1.67916	1.62819				1.41876	1.43129	1.44497	1.37767	1.43484	1.45102	1.44468
								1.8243	1.41843				1.51232	1.53451	1.52976	1.49836	1.50311	1.49447	1.49172
								1.82598	2.00563				1.46169	1.48279	1.49257	1.47438	1.46186	1.46948	1.4694
								1.43802	1.56054				1.16482	1.2069	1.18704	1.18107	1.15525	1.14009	1.14131
								2.05924	1.48764				1.64237	1.65323	1.65663	1.65574	1.65254	1.65327	1.65451
								2.02205	1.26633				1.61355	1.6362	1.6291	1.62536	1.62152	1.62196	1.62444
								1.90042	1.86636				1.53467	1.55671	1.55241	1.53614	1.53083	1.53278	1.53088
								1.7536	1.79319				1.38627	1.41599	1.41214	1.4103	1.40975	1.4103	1.41218
								2.1284	1.43787				1.69661	1.71362	1.71189	1.70564	1.70771	1.70958	1.70986
								1.48906	0.839715				1.23601	1.26325	1.25113	1.22273	1.24611	1.25107	1.25026
								1.95776	1.75574				1.59574	1.61488	1.591	1.5748	1.57699	1.58469	1.5838
								1.97929	1.56514				1.60832	1.64184	1.62636	1.61681	1.60312	1.59258	1.59054
								1.52063	1.84267				1.35873	1.37644	1.37536	1.33408	1.23873	1.22282	1.21312
								1.57019	1.12408				1.32046	1.32083	1.31556	1.29558	1.28257	1.28032	1.27514
								1.98755	1.10984				1.63715	1.65346	1.64716	1.62292	1.62506	1.64778	1.64402
								1.90219	1.79937				1.55839	1.57944	1.57172	1.55204	1.54535	1.53936	1.53514
								1.65871	1.70645				1.36647	1.37865	1.36335	1.34248	1.33699	1.3365	1.32969
								1.70935	1.6411				1.39268	1.40869	1.40787	1.38475	1.38475	1.37942	1.37634
								1.62621	1.59152				1.47558	1.48635	1.44715	1.40729	1.32732	1.24929	1.23589
								2.07254	1.83857				1.69045	1.71659	1.71406	1.70371	1.69386	1.68451	1.68505
								1.75443	1.93617				1.43209	1.46065	1.45128	1.43689	1.42473	1.41891	1.41517
								1.99658	1.62611				1.58377	1.60085	1.60169	1.60646	1.6056	1.60205	1.60278
								2.05659	1.72769				1.65865	1.68222	1.67483	1.66694	1.65949	1.6533	1.65092
								2.13186	1.9148				1.67937	1.68636	1.699	1.70759	1.70826	1.70021	1.70197
								1.25069	1.97572				0.998906	0.981861	0.95558	0.991711	0.920187	0.917578	0.920587
								1.79393	1.7377				1.43141	1.47426	1.471	1.4488	1.46267	1.46489	1.45994
								1.65446	1.75306				1.34318	1.36149	1.36439	1.34891	1.3457	1.33538	1.33077
								1.90884	1.60485				1.52148	1.53233	1.5274	1.5332	1.53298	1.53201	1.53355
								2.03298	1.89009				1.64573	1.65698	1.66871	1.64374	1.63982	1.6336	1.62927
								1.97779	1.90431				1.57841	1.59847	1.60444	1.59677	1.59687	1.59062	1.59367
								1.97695	1.81635				1.57436	1.57905	1.58427	1.58121	1.58171	1.58996	1.5924
								2.08825	1.85253				1.67512	1.69962	1.6921	1.68999	1.68273	1.66463	1.66345
								2.05532	1.36857				1.65138	1.6744	1.66787	1.65554	1.65602	1.64027	1.63999
								2.05428	1.64958				1.71786	1.7323	1.71639	1.67856	1.6604	1.67115	1.67365
								2.02125	1.58877				1.62945	1.65006	1.64939	1.63373	1.62556	1.62303	1.62137
								1.90302	1.41244				1.54428	1.56287	1.55925	1.54	1.51959	1.51803	1.515
								1.91999	1.6059				1.56746	1.59048	1.59164	1.57725	1.55731	1.56138	1.56318
								1.84947	1.92758				1.54107	1.55711	1.5196	1.50557	1.49444	1.45967	1.45656
								1.98901	1.5547				1.60485	1.62688	1.61035	1.60561	1.59595	1.59287	1.59202
								1.97731	2.01555				1.59803	1.61645	1.61214	1.59924	1.59324	1.58858	1.58729
								2.0036	1.77875				1.59891	1.61175	1.62015	1.60823	1.61836	1.61515	1.61156
								1.72501	1.65538				1.5264	1.55733	1.53553	1.45797	1.42237	1.41746	1.39817
								1.34807	1.87056				1.12957	1.13576	1.12981	1.09009	1.07894	1.07839	1.07471
								2.08039	1.02414				1.69174	1.72118	1.71065	1.70075	1.68515	1.6727	1.66942
								1.83268	0.471882				1.46408	1.48177	1.48169	1.47426	1.47614	1.47909	1.47924
								1.85827	1.57719				1.50017	1.53352	1.52843	1.51086	1.50234	1.50223	1.50145
								2.02585	1.44943				1.60862	1.6321	1.63431	1.63165	1.6323	1.629	1.62935
								1.94079	1.93501				1.55942	1.56875	1.57021	1.56594	1.56528	1.56504	1.56373
								2.13781	1.80966				1.74777	1.75178	1.74479	1.72701	1.721	1.71204	1.71291
								1.83178	1.63517				1.59979	1.60912	1.60321	1.52861	1.46731	1.42633	1.41575
								1.34852	1.41309				1.14637	1.14717	1.15723	1.11845	1.11042	1.08145	1.08253
								1.95517	1.31789				1.61932	1.61786	1.64127	1.58708	1.56296	1.56388	1.5407
								1.96245	1.95629				1.60255	1.64604	1.60596	1.59791	1.58109	1.55167	1.55004
								2.02269	1.82467				1.62498	1.6511	1.64496	1.63364	1.61932	1.62168	1.62168
								2.04338	1.97085				1.62344	1.63774	1.6371	1.63744	1.64062	1.64278	1.64317
								1.92238	1.81903				1.57344	1.59806	1.59324	1.56174	1.55478	1.54115	1.5349
								2.03831	1.61787				1.63167	1.65029	1.65635	1.63812	1.6355	1.6342	1.63303
								1.78035	1.82459				1.51674	1.57071	1.55016	1.46748	1.45094	1.40138	1.39212
								1.49731	1.76623				1.23998	1.2616	1.26282	1.22566	1.21319	1.21295	1.20496
								1.76178	1.64777				1.41506	1.4464	1.44523	1.43541	1.42309	1.40647	1.40513
								1.98168	1.8127				1.58867	1.6106	1.61365	1.60849	1.60043	1.59252	1.59174
								1.82364	1.27539				1.48183	1.49023	1.50071	1.48416	1.4725	1.45906	1.45663
								1.92331	1.79107				1.55527	1.57557	1.57063	1.54467	1.5554	1.55799	1.5537
								1.97929	1.89569				1.6682	1.68475	1.66002	1.62949	1.63914	1.61847	1.60863
								1.5654	1.93387				1.32452	1.34806	1.32165	1.3079	1.27883	1.2689	1.26108
								2.02243	1.86696				1.60651	1.61703	1.62445	1.62665	1.62077	1.62201	1.62339
								1.75516	1.97453				1.48184	1.51258	1.50675	1.44285	1.39007	1.38068	1.37277
								1.95959	1.54493				1.56246	1.58094	1.58836	1.57874	1.57959	1.57502	1.57652
								1.75646	1.62063				1.5227	1.53975	1.51394	1.45259	1.3728	1.36638	1.35778
								2.0685	1.90556				1.65178	1.66838	1.66359	1.6614	1.65678	1.65049	1.65151
								2.07943	1.97736				1.66362	1.68254	1.69091	1.67885	1.66435	1.66407	1.66405
								1.98212	1.53833				1.72005	1.75927	1.72907	1.66809	1.63291	1.6382	1.61601
								1.88689	1.95939				1.50785	1.52322	1.52318	1.51263	1.51916	1.51862	1.51779
								1.3982	1.95841				1.17064	1.10508	1.10189	1.11746	1.07795	1.0778	1.07356
								1.55421	1.84309				1.25652	1.28385	1.27975	1.26253	1.25613	1.25182	1.25005
								1.50895	2.02858				1.20436	1.21531	1.21552	1.21723	1.22059	1.21732	1.21659
								1.42973	1.96141				1.17542	1.29732	1.2998	1.32362	1.29911	1.2239	1.21736
								1.96576	1.42768				1.67679	1.75492	1.73216	1.65115	1.62258	1.62559	1.59921
								2.02372	1.82549				1.63605	1.64697	1.64323	1.62318	1.62811	1.62578	1.62618
								1.88181	1.63156				1.52262	1.54935	1.54304	1.52617	1.51497	1.50733	1.50548
								1.81884	1.67449				1.47171	1.51766	1.49436	1.47396	1.46678	1.44223	1.44291
								1.95641	1.87472				1.56786	1.59433	1.59196	1.58663	1.58121	1.5877	1.58654
								1.51068	1.81059				1.22734	1.22559	1.22506	1.23148	1.24089	1.23776	1.23661
								1.64555	1.86643				1.36059	1.36675	1.35219	1.34612	1.31946	1.32449	1.31971
								1.13517	1.55485				1.00158	1.01794	0.982221	0.938091	0.926634	0.944994	0.937871
								2.00955	2.02968				1.60558	1.6223	1.62672	1.61986	1.62691	1.61013	1.61112
								2.03644	1.45735				1.60469	1.62296	1.61733	1.62707	1.63299	1.63327	1.63325
								1.80061	1.62653				1.47314	1.51265	1.49869	1.45869	1.46104	1.44342	1.44178
								2.09724	1.9423				1.70792	1.72775	1.72106	1.71038	1.69378	1.68499	1.6839
								1.96709	1.73299				1.56788	1.59897	1.59895	1.59143	1.57499	1.57156	1.5681
								2.00004	1.56598				1.6458	1.66293	1.65309	1.62974	1.61816	1.61284	1.60743
								1.77836	1.67229				1.44026	1.45493	1.44774	1.42317	1.41415	1.40537	1.40084
								1.81637	1.9528				1.45481	1.47583	1.4729	1.46249	1.45673	1.44943	1.44977
								2.02363	1.90696				1.61449	1.62991	1.63107	1.62915	1.62686	1.62653	1.62712
								1.93632	1.72292				1.57551	1.60832	1.59472	1.57102	1.55221	1.54296	1.53954
								2.07426	1.49547				1.68667	1.71942	1.71799	1.69164	1.67771	1.66618	1.66344
								1.97114	1.80877				1.57577	1.58767	1.58148	1.58191	1.58341	1.57801	1.57798
								1.91463	2.01087				1.54951	1.56895	1.56856	1.56079	1.53174	1.5289	1.52707
								1.9647	1.63256				1.56733	1.56006	1.58833	1.5879	1.5809	1.57759	1.57942
								2.0238	1.42951				1.64647	1.67116	1.6521	1.63935	1.6271	1.62016	1.61987
								1.94259	1.87234				1.60265	1.63831	1.61004	1.60296	1.56217	1.56651	1.56083
								2.1582	1.54976				1.71433	1.72861	1.73474	1.73034	1.73453	1.7291	1.73017
								1.80979	1.70566				1.45863	1.47319	1.46884	1.4612	1.44599	1.44098	1.4405
								1.9541	1.57791				1.59254	1.6168	1.61856	1.59684	1.58072	1.5575	1.55394
								1.58602	1.6721				1.37745	1.40836	1.37362	1.32463	1.28977	1.2741	1.26472
								1.72624	1.77089				1.40539	1.39797	1.42361	1.40462	1.41008	1.38973	1.38805
								1.961	1.7305				1.59283	1.59325	1.60528	1.58775	1.58641	1.57839	1.57407
								1.68534	1.91363				1.36198	1.37737	1.37461	1.36139	1.35718	1.35646	1.35373
								1.9506	0.992256				1.56058	1.61516	1.60568	1.56898	1.55509	1.52794	1.52904
								0.974586	2.09155				0.682323	0.99818	0.936939	0.731336	0.774872	0.635589	0.626332
								1.73489	1.12726				1.40316	1.4071	1.42335	1.40516	1.40011	1.39375	1.39223
								1.61554	1.85437				1.3198	1.33771	1.32814	1.31136	1.30054	1.2956	1.29561
								2.00784	1.46076				1.6086	1.62921	1.62812	1.61971	1.61368	1.6105	1.60894
								1.82136	2.13343				1.50833	1.5601	1.50259	1.46448	1.44683	1.43687	1.43011
								1.88381	1.65134				1.52414	1.54293	1.53704	1.53514	1.52076	1.51222	1.51179
								2.06809	1.30664				1.65174	1.66865	1.66957	1.66369	1.66187	1.65899	1.6595
								1.96381	1.73235				1.58339	1.58489	1.59224	1.58075	1.58251	1.57805	1.5728
								1.74728	1.63533				1.39755	1.42328	1.41803	1.41	1.40338	1.40241	1.40089
								1.81669	1.84325				1.47862	1.49767	1.48075	1.47184	1.4825	1.47733	1.47534
								1.99425	1.41216				1.60112	1.62818	1.61989	1.60733	1.60193	1.59462	1.59451
								1.97064	3.5471e-09				1.57161	1.58513	1.58167	1.58636	1.58842	1.58162	1.58042
								1.99303	1.8201				1.58411	1.63775	1.60626	1.61902	1.59314	1.59273	1.59153
								1.80513	1.68042				1.47689	1.49933	1.49	1.47247	1.4507	1.46028	1.45584
								2.07369	1.59198				1.65829	1.69355	1.68012	1.69202	1.67168	1.67474	1.65366
								1.94804	0.585004				1.54086	1.57401	1.57006	1.57277	1.55668	1.56188	1.56056
								1.89074	1.63665				1.5207	1.53849	1.54414	1.5256	1.51345	1.50193	1.50489
								1.90505	2.06448				1.52398	1.53571	1.53846	1.5372	1.5367	1.5345	1.53181
								1.96315	1.82139				1.55793	1.58912	1.57988	1.5814	1.57154	1.57176	1.57317
								1.76834	1.89048				1.40694	1.44309	1.44216	1.42428	1.43324	1.4307	1.42986
								1.83284	2.00778				1.541	1.55378	1.53425	1.50485	1.49254	1.49292	1.47849
								2.05236	1.82857				1.65096	1.66717	1.67325	1.66332	1.659	1.6547	1.65304
								1.84258	1.58645				1.48936	1.52257	1.51157	1.49302	1.49559	1.48374	1.47992
								1.48103	1.37889				1.20525	1.21443	1.21688	1.19721	1.18733	1.18376	1.18199
								1.48646	1.50969				1.24035	1.267	1.25387	1.22892	1.20235	1.19317	1.19054
								1.79448	1.39498				1.46472	1.49063	1.47491	1.46313	1.44874	1.44819	1.44718
								1.40011	1.57816				1.1702	1.19344	1.18023	1.1453	1.13127	1.14989	1.14979
								1.98682	1.85518				1.58007	1.59022	1.59615	1.59333	1.58725	1.5899	1.59183
								1.55437	1.75531				1.33824	1.36994	1.3469	1.30665	1.27291	1.25472	1.25205
								2.01331	1.56221				1.61554	1.64581	1.6407	1.63258	1.61116	1.61787	1.61631
								1.97505	1.50965				1.59233	1.61595	1.61563	1.60321	1.5897	1.58115	1.58023
								1.86242	1.89402				1.49072	1.50435	1.50897	1.50575	1.50068	1.49557	1.49564
								2.03934	1.90693				1.64964	1.67411	1.66274	1.65029	1.64374	1.64121	1.641
								2.0453	1.34755				1.63609	1.64977	1.63778	1.64443	1.64573	1.63872	1.64008
								2.0754	1.87348				1.64265	1.67444	1.67793	1.67781	1.66732	1.65967	1.66142
								0.638292	1.44638				0.292272	0.302792	0.324932	0.58603	0.321932	0.26739	0.268195
								1.97716	1.93068				1.59307	1.6043	1.60563	1.59292	1.598	1.59419	1.59113
								1.97256	1.73479				1.67244	1.63025	1.597	1.61548	1.57473	1.54567	1.53895
								1.30571	1.86769				1.01809	1.09912	1.10016	1.05319	1.05431	1.02679	1.02356
								1.79815	1.76068				1.4679	1.48601	1.47916	1.4604	1.4463	1.4372	1.4351
								1.50246	1.22357				1.27397	1.30121	1.3068	1.24623	1.24354	1.21833	1.2122
								2.16203	1.81253				1.7001	1.73025	1.73676	1.7297	1.73537	1.72969	1.72965
								1.51105	1.80907				1.21693	1.20176	1.19963	1.22932	1.22273	1.21947	1.21333
								1.84059	1.42903				1.65641	1.66077	1.6562	1.65027	1.43821	1.53611	1.52427
								1.53971	1.75928				1.25822	1.29741	1.29054	1.23802	1.23115	1.21298	1.21641
								1.63332	1.30495				1.42103	1.44236	1.4123	1.35909	1.34336	1.29946	1.2797
								1.98272	1.64296				1.60095	1.61672	1.61265	1.61774	1.6013	1.59146	1.58715
								2.09025	1.03023				1.65354	1.67538	1.67795	1.67786	1.67443	1.67989	1.68215
								1.86418	1.56964				1.48605	1.512	1.51562	1.50335	1.50029	1.50005	1.49794
								2.06315	1.94976				1.63406	1.6466	1.65129	1.65178	1.64664	1.64648	1.64607
								1.65637	1.57776				1.39475	1.41802	1.40593	1.38405	1.36807	1.33895	1.33064
								2.08486	2.0321				1.68576	1.69909	1.70585	1.68506	1.67456	1.6719	1.67129
								2.09153	1.29906				1.67855	1.68073	1.68728	1.68664	1.68236	1.68065	1.68489
								1.95202	1.77228				1.55891	1.57088	1.57375	1.57009	1.56948	1.56782	1.56878
								1.93971	1.62904				1.57593	1.58917	1.5975	1.56875	1.5634	1.57328	1.56787
								1.66719	1.69266				1.3441	1.37662	1.37215	1.37576	1.35618	1.35151	1.34842
								2.14892	1.90435				1.77048	1.78625	1.78174	1.75089	1.73529	1.72862	1.72257
								1.84286	1.87882				1.5052	1.53392	1.52245	1.50488	1.48727	1.46773	1.46879
								1.92197	1.33452				1.54385	1.56863	1.55199	1.5666	1.55034	1.55653	1.55484
								2.00589	1.87481				1.63909	1.65766	1.65163	1.6389	1.61371	1.60015	1.60003
								1.49952	0.881921				1.20787	1.2137	1.2131	1.21153	1.21125	1.20769	1.2079
								2.0776	1.88376				1.67286	1.69285	1.69108	1.68136	1.66345	1.65997	1.65877
								1.68595	1.58025				1.40464	1.44444	1.44109	1.39602	1.3758	1.36008	1.35322
								2.17591	1.50328				1.73634	1.7592	1.7684	1.7643	1.76432	1.75915	1.76015
								1.76227	1.52379				1.43204	1.46224	1.44657	1.435	1.43823	1.44457	1.4428
								1.75662	1.44446				1.47398	1.51849	1.49672	1.46215	1.41061	1.39553	1.39191
								1.90195	1.91291				1.65889	1.70495	1.63825	1.58697	1.55389	1.53887	1.51685
								2.01231	1.92764				1.6151	1.64785	1.63963	1.629	1.61627	1.60708	1.6059
								1.71985	1.61768				1.48247	1.49752	1.45717	1.46848	1.4025	1.43247	1.4294
								2.19139	0.29406				1.805	1.83704	1.82628	1.78475	1.76572	1.75256	1.74737
								1.7613	1.95631				1.52657	1.55639	1.56595	1.50187	1.50012	1.41128	1.40404
								1.42509	1.72554				1.17753	1.24107	1.19845	1.17228	1.15178	1.15268	1.14703
								1.93739	0.328062				1.55137	1.5677	1.5674	1.56058	1.56002	1.55899	1.5593
								1.75672	1.62914				1.41329	1.4359	1.43164	1.42661	1.41323	1.40966	1.40549
								2.05325	1.9448				1.66426	1.69807	1.68506	1.67062	1.6567	1.65066	1.64653
								2.06811	1.476				1.67172	1.68753	1.69385	1.68766	1.67376	1.66655	1.66377
								1.9846	1.64324				1.5811	1.59061	1.60984	1.60188	1.59318	1.58416	1.58353
								2.07178	1.58647				1.64695	1.67334	1.66831	1.66322	1.66157	1.65638	1.6574
								1.96261	1.9148				1.59552	1.6204	1.62389	1.5977	1.57221	1.57621	1.57324
								1.94002	1.79848				1.53901	1.55291	1.55989	1.55545	1.55417	1.55518	1.55691
								1.86164	1.52728				1.50887	1.53408	1.50946	1.49078	1.48227	1.47641	1.47592
								1.88983	1.83252				1.53128	1.55057	1.55818	1.54417	1.53295	1.52151	1.52056
								2.0104	1.86912				1.60388	1.62092	1.62841	1.62486	1.62258	1.6155	1.61398
								1.95004	1.54339				1.6107	1.64638	1.63079	1.60292	1.58961	1.5797	1.57683
								1.81127	1.65896				1.52519	1.54359	1.59299	1.53256	1.54121	1.41612	1.40893
								1.62506	1.39202				1.35798	1.36348	1.36684	1.32293	1.2969	1.30131	1.3005
								1.83998	1.53984				1.51285	1.53469	1.52907	1.50336	1.48738	1.48791	1.48391
								1.6709	1.55848				1.34664	1.36147	1.36215	1.35492	1.34499	1.34103	1.3416
								1.95365	1.18057				1.55186	1.5525	1.56489	1.5666	1.57082	1.57004	1.56923
								1.94699	1.53008				1.59349	1.62942	1.62287	1.5661	1.58499	1.58092	1.57359
								1.75473	2.16106				1.46363	1.48183	1.47052	1.43617	1.42725	1.40375	1.39648
								1.83325	1.70779				1.59821	1.64404	1.64277	1.56988	1.50501	1.46862	1.45449
								1.76227	1.68364				1.45351	1.50332	1.47823	1.4472	1.44571	1.42049	1.42131
								1.23649	1.23215				1.03653	1.05827	1.06443	1.03813	1.0056	0.998597	0.991345
								1.43373	1.00887				1.17798	1.20732	1.19196	1.15947	1.15812	1.1628	1.16182
								1.57601	1.73028				1.30129	1.3006	1.29578	1.29058	1.27431	1.27617	1.27154
								1.97876	1.59571				1.59175	1.58664	1.59589	1.59789	1.60428	1.61611	1.61788
								1.37784	1.35493				1.20959	1.24382	1.23157	1.18471	1.14301	1.142	1.12662
								1.95328	1.77741				1.54962	1.5721	1.57779	1.57115	1.57087	1.56461	1.56453
								1.94992	1.82035				1.57067	1.5865	1.58759	1.57548	1.57077	1.56354	1.56374
								2.04286	1.90545				1.63481	1.64189	1.64035	1.63761	1.64151	1.63622	1.63857
								1.91413	1.85168				1.56404	1.58608	1.57867	1.56093	1.55179	1.54191	1.53748
								1.84789	1.80386				1.46337	1.50032	1.49688	1.48852	1.48987	1.4972	1.49802
								1.79498	1.81555				1.4393	1.45711	1.45819	1.45043	1.43957	1.43433	1.43279
								1.60441	1.86046				1.31966	1.35139	1.32355	1.32191	1.28672	1.2905	1.28786
								1.56488	2.07669				1.24256	1.30224	1.29227	1.27907	1.26566	1.2514	1.24825
								1.91792	1.34928				1.59115	1.65389	1.62362	1.58084	1.5639	1.56299	1.55968
								1.74334	1.66274				1.39422	1.40131	1.41688	1.40981	1.40176	1.39567	1.39778
								1.89812	1.78307				1.58031	1.60334	1.59678	1.55389	1.53107	1.52472	1.51824
								1.94834	1.61939				1.57769	1.58912	1.58937	1.57544	1.55758	1.54038	1.53975
								1.97143	1.94208				1.63459	1.64236	1.64462	1.61315	1.59278	1.57417	1.57175
								1.67907	1.60191				1.42118	1.42422	1.40269	1.4051	1.37312	1.38822	1.38964
								1.98252	1.78015				1.59519	1.61129	1.61126	1.60385	1.59645	1.59014	1.59048
								2.00017	1.95969				1.6204	1.6416	1.6414	1.62197	1.61084	1.60843	1.60542
								1.6618	1.53701				1.36431	1.39284	1.38729	1.34551	1.34157	1.33818	1.33544
								1.10395	1.64512				0.808773	0.832627	0.834285	1.00123	0.80011	0.776068	0.759244
								1.75813	1.78893				1.44587	1.46988	1.45506	1.43167	1.42107	1.41093	1.40682
								1.96027	1.96146				1.6676	1.69897	1.6725	1.61926	1.59271	1.57401	1.56627
								1.26357	1.5627				1.18725	1.1852	1.16528	1.08012	1.12122	1.00325	0.993101
								2.07273	1.8302				1.71124	1.71708	1.72322	1.68107	1.66372	1.66127	1.65536
								1.82652	1.69512				1.50268	1.49705	1.50417	1.49521	1.45607	1.45659	1.45621
								2.1862	1.79045				1.74788	1.75289	1.7566	1.74976	1.7505	1.74935	1.75169
								1.94249	1.80376				1.56506	1.58114	1.58033	1.57099	1.56243	1.56167	1.55799
								1.58632	1.73133				1.28711	1.2973	1.29646	1.28384	1.27425	1.27189	1.26988
								1.71866	1.74799				1.41095	1.43534	1.43121	1.40028	1.37586	1.3725	1.36984
								1.18593	0.683086				0.984146	1.03024	0.977316	0.98967	0.970885	0.98445	0.982171
								2.0591	1.74781				1.63829	1.67462	1.65829	1.66927	1.653	1.63539	1.63874
								1.78486	1.7483				1.46005	1.47533	1.47446	1.44368	1.44186	1.44589	1.4387
								1.30579	1.168				1.21675	1.24994	1.11579	1.2007	1.18524	1.20985	1.20444
								2.05785	1.86681				1.62965	1.64314	1.65197	1.65371	1.64949	1.64358	1.64505
								1.99979	1.46914				1.60881	1.64894	1.62611	1.60678	1.61437	1.60301	1.60351
								1.84395	1.83763				1.48362	1.49794	1.50191	1.48942	1.48518	1.47879	1.47569
								1.97774	1.80378				1.58918	1.61349	1.61189	1.59227	1.59515	1.58891	1.58803
								1.85694	1.76108				1.47671	1.49541	1.5026	1.50401	1.49783	1.49623	1.48912
								1.95373	0.972079				1.62237	1.6529	1.63071	1.60091	1.59217	1.57843	1.57619
								2.0424	1.57045				1.64632	1.67025	1.66377	1.65119	1.64479	1.6309	1.62934
								1.95347	2.23908				1.59521	1.62419	1.60063	1.58566	1.57663	1.55547	1.55035
								1.95398	1.78325				1.56824	1.60365	1.59536	1.5813	1.57938	1.57242	1.56786
								1.57561	1.78448				1.30828	1.33059	1.32746	1.29718	1.30062	1.28059	1.27721
								1.86454	1.56414				1.50861	1.53078	1.51395	1.51642	1.49998	1.4846	1.48085
								1.63664	1.46046				1.33244	1.35885	1.35062	1.33748	1.33167	1.32475	1.3164
								1.66971	1.86325				1.35735	1.38552	1.38158	1.36945	1.34853	1.34281	1.34026
								2.12134	1.9513				1.69173	1.70367	1.70859	1.70676	1.7106	1.71015	1.7113
								1.90618	0.532721				1.54644	1.5706	1.55143	1.55147	1.5228	1.51924	1.5135
								1.87616	1.9152				1.4929	1.5095	1.51447	1.50902	1.50388	1.50357	1.50551
								2.23158	1.39042				1.79991	1.82842	1.83616	1.8118	1.80004	1.79672	1.79562
								1.46083	1.57534				1.19577	1.22826	1.21657	1.19811	1.18275	1.17292	1.16532
								1.90142	1.62721				1.51313	1.53415	1.53158	1.52799	1.53017	1.52393	1.5238
								2.05129	1.32629				1.64753	1.66334	1.66607	1.64589	1.66525	1.6614	1.65913
								1.65274	1.33668				1.33928	1.34984	1.3495	1.33076	1.32611	1.34539	1.34215
								2.10515	1.56636				1.66754	1.67804	1.68616	1.68578	1.69154	1.68864	1.68924
								1.91868	1.91097				1.54354	1.57462	1.56149	1.54061	1.5412	1.5351	1.53395
								1.75847	1.82744				1.39701	1.41168	1.41374	1.4151	1.40076	1.39275	1.39355
								1.76671	1.92921				1.39538	1.44144	1.43804	1.42904	1.42389	1.41707	1.41292
								2.08024	1.96657				1.66196	1.67585	1.67809	1.6741	1.67433	1.67181	1.67054
								1.47629	1.24206				1.20653	1.21016	1.24641	1.21563	1.21985	1.23213	1.23632
								1.9071	2.00618				1.5146	1.52761	1.5333	1.53604	1.53023	1.52945	1.52956
								1.97242	1.74427				1.58371	1.61108	1.60694	1.59128	1.58317	1.58408	1.58142
								1.88262	1.75632				1.51895	1.53586	1.53334	1.52308	1.52113	1.51674	1.51755
								1.59014	1.49463				1.28242	1.30343	1.29969	1.28389	1.27852	1.2727	1.27121
								1.90398	1.74336				1.54079	1.55197	1.55261	1.54405	1.54066	1.53433	1.53705
								1.62216	1.94019				1.40679	1.41853	1.41879	1.34953	1.35444	1.33438	1.32016
								2.13165	1.72875				1.70516	1.73053	1.73701	1.73278	1.70982	1.70891	1.71325
								1.86351	1.07519				1.52026	1.5367	1.52116	1.51686	1.50289	1.49474	1.49175
								1.98798	1.74774				1.58667	1.60062	1.59884	1.59611	1.59377	1.5926	1.59492
								2.08828	0.822465				1.66957	1.68335	1.68215	1.6795	1.67933	1.68058	1.67746
								1.8728	1.89526				1.5044	1.53178	1.53909	1.52584	1.50488	1.4996	1.49927
								1.28292	1.7153				1.06382	1.06538	1.05854	1.04871	1.0498	1.04584	1.03966
								1.98474	1.41123				1.5807	1.60536	1.61317	1.59975	1.58869	1.57662	1.57713
								2.00257	1.78964				1.60369	1.61585	1.616	1.61793	1.62005	1.60761	1.61052
								2.09281	1.85413				1.66563	1.70063	1.68764	1.69222	1.69131	1.6838	1.68397
								1.95979	1.87212				1.56212	1.58818	1.5969	1.58448	1.56916	1.55747	1.5556
								1.86952	1.56103				1.52662	1.55725	1.55078	1.52031	1.49162	1.48383	1.48465
								2.03904	1.78756				1.61723	1.63035	1.66222	1.65127	1.6454	1.64201	1.63682
								1.79667	1.45903				1.43842	1.45242	1.44987	1.444	1.43783	1.43632	1.43852
								1.73223	1.93501				1.42794	1.44443	1.42873	1.38377	1.37207	1.36937	1.36287
								1.94322	1.68459				1.57068	1.59107	1.58346	1.57268	1.55671	1.55729	1.55319
								1.45183	1.69738				1.21696	1.24508	1.24604	1.20845	1.18976	1.1908	1.18013
								2.07416	1.98349				1.65416	1.67742	1.66171	1.66055	1.6649	1.66269	1.66127
								1.84864	1.23201				1.66336	1.7318	1.6772	1.57974	1.54107	1.5006	1.48641
								1.94331	1.72881				1.56429	1.58335	1.58121	1.57201	1.57278	1.57618	1.57442
								1.75611	1.22962				1.47312	1.48992	1.46742	1.42642	1.39644	1.39677	1.39447
								1.93274	1.63684				1.5545	1.57548	1.57058	1.55458	1.5542	1.55156	1.55265
								1.50431	1.92833				1.29658	1.31653	1.26619	1.25806	1.23532	1.23406	1.23501
								1.64416	1.75465				1.30895	1.32246	1.32368	1.32063	1.31956	1.31798	1.31996
								1.67053	1.93188				1.3908	1.40851	1.40019	1.36883	1.35192	1.33529	1.32841
								1.91161	1.77103				1.52514	1.54658	1.54887	1.53538	1.53363	1.53552	1.53672
								1.79792	1.91655				1.46292	1.47951	1.47231	1.45158	1.45237	1.45241	1.44928
								1.42976	1.74275				1.19039	1.27994	1.18264	1.14308	1.14999	1.13171	1.12178
								1.55541	1.62335				1.25478	1.27064	1.26686	1.25742	1.25407	1.24693	1.24681
								1.86286	1.45027				1.51365	1.538	1.52571	1.51265	1.50965	1.5057	1.49641
								1.3953	1.2868				1.15467	1.17368	1.17308	1.14143	1.13675	1.14035	1.1368
								2.08766	1.79977				1.70624	1.74525	1.84986	1.68449	1.73943	1.68599	1.67098
								2.0207	1.83393				1.6433	1.6528	1.65817	1.63911	1.62203	1.59854	1.59806
								2.03751	1.66709				1.63387	1.67087	1.66864	1.65155	1.64389	1.64346	1.64011
								2.09766	1.89444				1.6691	1.69532	1.71108	1.69637	1.69716	1.68869	1.68828
								1.694	1.57004				1.36786	1.37929	1.38148	1.36576	1.36656	1.36033	1.36056
								1.75595	1.70476				1.47223	1.47581	1.47354	1.42335	1.42892	1.41136	1.3949
								1.61104	1.495				1.35401	1.37554	1.35772	1.32862	1.29149	1.29838	1.29141
								1.65745	1.60037				1.33562	1.35384	1.36058	1.35319	1.33276	1.33557	1.33379
								1.70213	1.32803				1.4709	1.49823	1.48559	1.47211	1.44632	1.45971	1.46324
								1.71925	1.8472				1.35994	1.40116	1.38482	1.37462	1.38065	1.38051	1.38168
								2.1035	1.37323				1.69962	1.72441	1.71703	1.69844	1.69779	1.68405	1.68208
								1.48823	1.83364				1.21006	1.22061	1.22031	1.19851	1.21047	1.22038	1.21901
								2.0634	2.05954				1.66042	1.69369	1.68452	1.67434	1.66215	1.66168	1.65929
								1.98454	1.50649				1.56982	1.59432	1.59116	1.59856	1.58737	1.58642	1.5866
								1.60509	1.88526				1.32754	1.35367	1.3353	1.31982	1.30097	1.27073	1.266
								2.19482	1.90305				1.76557	1.79994	1.80284	1.78126	1.76894	1.76586	1.76522
								1.885	1.82328				1.56403	1.59137	1.57742	1.53589	1.52709	1.51383	1.50788
								2.10271	1.53368				1.70163	1.7216	1.71686	1.70966	1.70731	1.68615	1.68781
								1.85952	1.8991				1.49993	1.49954	1.49935	1.49499	1.48143	1.48947	1.48904
								1.75938	1.7139				1.43319	1.45015	1.44265	1.44379	1.43888	1.44108	1.43949
								1.93243	1.33098				1.58827	1.6368	1.61465	1.57556	1.55855	1.55935	1.5537
								1.87877	2.01939				1.51067	1.5314	1.5294	1.51534	1.51377	1.50617	1.50663
								1.58452	1.9374				1.31622	1.35286	1.34169	1.30775	1.26902	1.25956	1.25581
								1.9984	1.37902				1.61994	1.64582	1.63239	1.62376	1.61341	1.61002	1.60691
								1.98865	1.9575				1.59085	1.60781	1.61551	1.59718	1.59287	1.59334	1.5953
								1.81271	1.74224				1.47104	1.48833	1.48292	1.47515	1.46223	1.46716	1.46427
								1.94502	1.79762				1.57005	1.59109	1.58909	1.56957	1.56022	1.54991	1.55067
								2.00464	1.64474				1.59845	1.60486	1.60267	1.60633	1.6049	1.61253	1.61068
								1.35536	1.91018				1.29408	1.52023	1.39738	1.38703	1.30316	1.22067	1.20792
								1.69449	1.73186				1.39866	1.42142	1.42468	1.39014	1.37271	1.37401	1.37235
								1.70712	1.67189				1.38389	1.39988	1.39448	1.38091	1.37273	1.35243	1.35361
								1.72794	2.05769				1.39756	1.40958	1.40033	1.40197	1.39004	1.39087	1.38621
								1.8776	1.63301				1.59542	1.61993	1.60373	1.54857	1.52856	1.48444	1.47502
								1.84937	1.32643				1.48314	1.49689	1.4933	1.48811	1.48139	1.47724	1.47771
								2.12561	1.42388				1.70118	1.71707	1.71632	1.70534	1.70802	1.70032	1.70183
								1.98309	1.82326				1.6275	1.65587	1.65386	1.6264	1.60189	1.59805	1.59119
								1.94116	2.04122				1.54528	1.57318	1.5646	1.56561	1.55493	1.55109	1.54983
								1.61452	1.65403				1.32837	1.34599	1.3164	1.31275	1.30115	1.31118	1.31149
								2.0354	1.82826				1.66234	1.64476	1.68233	1.67253	1.66587	1.66436	1.66444
								1.67384	1.79983				1.36919	1.38824	1.38483	1.35029	1.34562	1.32949	1.32382
								1.70081	1.79991				1.36111	1.40185	1.39852	1.379	1.37805	1.35696	1.35854
								1.54262	1.41638				1.34261	1.34192	1.31011	1.26202	1.21996	1.21956	1.21709
								2.08413	1.66209				1.65495	1.6672	1.67504	1.67444	1.67188	1.67203	1.67199
								1.99637	1.74728				1.59721	1.59715	1.6048	1.611	1.5979	1.59349	1.59432
								1.69089	1.80417				1.38424	1.41426	1.3918	1.37651	1.36653	1.35717	1.3479
								1.22717	1.46776				1.00838	1.02897	1.02564	1.00443	1.01913	1.03886	1.03522
								1.77793	1.20879				1.44452	1.44967	1.44803	1.40772	1.42663	1.4276	1.424
								1.71427	1.77242				1.40757	1.43521	1.41551	1.39892	1.38075	1.3896	1.38562
								1.09446	1.851				0.87664	0.837371	0.842144	0.835998	0.847355	0.849644	0.849403
								2.08243	0.74747				1.69556	1.72099	1.70648	1.69337	1.68129	1.67923	1.67451
								1.61949	1.5833				1.29154	1.35902	1.35878	1.3125	1.31539	1.33084	1.32793
								2.17284	1.69678				1.7296	1.75716	1.74964	1.7476	1.7451	1.73615	1.73698
								1.75342	1.85612				1.39916	1.42735	1.42127	1.42245	1.41547	1.40442	1.40324
								2.04845	1.89121				1.64792	1.68452	1.67607	1.67819	1.66935	1.65201	1.65104
								1.80417	1.68888				1.52967	1.50004	1.54603	1.5311	1.55428	1.5543	1.5549
								1.97176	1.60142				1.58056	1.60198	1.60149	1.58291	1.57805	1.57221	1.57336
								2.02993	1.7455				1.61014	1.61887	1.62844	1.62844	1.63238	1.62842	1.62869
								1.87059	1.62543				1.59944	1.58018	1.54394	1.538	1.53355	1.58678	1.57559
								1.6946	2.02242				1.3911	1.40885	1.395	1.38863	1.37246	1.36014	1.36091
								1.69212	1.34491				1.35535	1.38616	1.38618	1.36244	1.36137	1.37477	1.37655
								1.79797	1.7444				1.48248	1.50708	1.50291	1.46301	1.46774	1.47192	1.46671
								1.82914	1.48777				1.64337	1.69724	1.66806	1.61779	1.54034	1.57313	1.54654
								1.98485	1.61347				1.63903	1.65545	1.65357	1.63471	1.60117	1.61072	1.60582
								2.07717	1.81698				1.65252	1.65857	1.66658	1.6693	1.66952	1.66725	1.6679
								1.80739	1.94129				1.50707	1.49621	1.51194	1.47462	1.42668	1.38111	1.38238
								1.51468	2.11294				1.33081	1.38964	1.35979	1.31135	1.25653	1.25736	1.2414
								1.96767	1.65808				1.57953	1.61151	1.60213	1.5787	1.58285	1.58051	1.5773
								1.22261	2.03071				1.03383	1.05674	1.03634	1.0122	0.989905	0.993984	0.984934
								2.00817	1.95371				1.61822	1.65146	1.63788	1.63009	1.6237	1.62222	1.62235
								2.03709	1.80392				1.61969	1.63368	1.63482	1.63356	1.63717	1.63453	1.63619
								1.6576	1.91061				1.3454	1.36207	1.35861	1.34224	1.32252	1.32319	1.31899
								2.20791	2.06142				1.73865	1.77255	1.77694	1.77812	1.77193	1.77071	1.76998
								1.95613	1.17764				1.55547	1.56453	1.57403	1.57651	1.56871	1.56803	1.56848
								1.83737	1.66332				1.48408	1.50954	1.50888	1.49995	1.48086	1.47276	1.47127
								1.64777	1.23064				1.32049	1.41523	1.408	1.40153	1.39547	1.39492	1.39541
								1.76508	1.33425				1.42659	1.58811	1.45104	1.58331	1.4365	1.37736	1.38273
								1.86315	1.23856				1.48462	1.51024	1.50835	1.49784	1.50112	1.49666	1.49714
								1.96057	2.17437				1.59164	1.62796	1.63801	1.61997	1.57578	1.56943	1.55982
								1.36595	1.58357				1.17216	1.20507	1.18303	1.09775	1.07231	1.05432	1.05092
								1.76558	1.79636				1.43737	1.46503	1.44446	1.43265	1.42966	1.43047	1.42785
								1.93942	1.29071				1.582	1.593	1.5893	1.58272	1.55808	1.56093	1.55646
								2.09389	1.54755				1.67607	1.69527	1.69071	1.68401	1.68534	1.68222	1.68337
								1.41345	1.5809				1.10739	1.30052	1.13545	1.22482	1.22822	1.08652	1.08301
								1.97384	0.990814				1.60249	1.62911	1.6187	1.6029	1.60445	1.58787	1.58549
								1.83703	1.90244				1.51468	1.54412	1.52512	1.47966	1.47384	1.45629	1.44943
								2.10876	1.38643				1.69626	1.73789	1.71884	1.71367	1.70251	1.6988	1.69442
								1.84346	1.41706				1.50634	1.53051	1.51654	1.49791	1.46418	1.46103	1.45724
								1.20302	1.19427				1.22272	1.23727	1.20268	1.12735	1.16722	1.15267	1.14127
								1.95517	1.81459				1.57379	1.58915	1.58517	1.57777	1.58023	1.57409	1.57501
								1.69604	1.58739				1.40989	1.43895	1.42023	1.39517	1.39944	1.40659	1.39941
								2.08717	1.9371				1.67797	1.69547	1.68865	1.68883	1.6829	1.68208	1.68304
								1.95148	1.66224				1.56213	1.57976	1.5785	1.57632	1.56812	1.57377	1.57471
								1.43487	1.41351				1.18686	1.21076	1.20912	1.17531	1.17202	1.18705	1.18385
								2.0318	1.85426				1.60965	1.62002	1.64149	1.63781	1.6352	1.64069	1.64179
								1.96648	2.10351				1.56561	1.57765	1.58089	1.58202	1.57768	1.57484	1.57721
								1.95183	1.00772				1.55456	1.55869	1.5684	1.57026	1.56808	1.56469	1.56388
								1.95075	1.50702				1.65196	1.68084	1.65464	1.62046	1.59488	1.57249	1.56412
								1.71957	1.60155				1.43112	1.44743	1.43501	1.40887	1.40386	1.38833	1.38233
								1.97336	1.55092				1.59253	1.61	1.60335	1.59601	1.59146	1.59272	1.59051
								1.94549	1.93113				1.57423	1.59971	1.59685	1.57617	1.56037	1.56055	1.5581
								2.13246	1.44066				1.69825	1.71288	1.71871	1.71312	1.70829	1.7084	1.70872
								1.77944	1.61321				1.46117	1.4918	1.47812	1.45077	1.44679	1.44285	1.43767
								1.98863	1.63786				1.58848	1.59983	1.6015	1.59783	1.59562	1.5977	1.5999
								1.84244	1.86785				1.48064	1.49691	1.49898	1.49105	1.48205	1.48057	1.47749
								1.35583	2.01789				1.21199	1.23098	1.18096	1.12588	1.08411	1.06823	1.05341
								1.94037	1.51379				1.55178	1.56158	1.56665	1.56298	1.55306	1.55928	1.55962
								1.98743	1.5484				1.59274	1.61348	1.61501	1.60548	1.60317	1.59966	1.60072
								1.98044	1.18547				1.56872	1.58239	1.58716	1.59037	1.58687	1.58412	1.58397
								1.91275	1.60079				1.53597	1.55781	1.55352	1.54122	1.54024	1.54152	1.5377
								1.82284	1.85459				1.58599	1.60888	1.57202	1.51886	1.47842	1.46846	1.45859
								1.68592	1.9694				1.37664	1.38641	1.36781	1.38127	1.34061	1.34225	1.33826
								1.84096	1.64863				1.48129	1.51498	1.50908	1.47466	1.46735	1.46304	1.46513
								2.05861	1.02938				1.65427	1.658	1.67335	1.66323	1.65769	1.65432	1.65549
								2.24104	1.21878				1.79402	1.80809	1.80633	1.79736	1.80272	1.80377	1.80263
								1.64755	0.957013				1.48216	1.40793	1.37489	1.32989	1.26604	1.23328	1.21612
								1.91669	1.57629				1.52113	1.54642	1.54794	1.54623	1.53645	1.53721	1.53446
								1.6783	1.35618				1.33869	1.36699	1.36699	1.35136	1.35361	1.3504	1.348
								2.03864	1.80514				1.61702	1.66153	1.63483	1.6561	1.62473	1.62968	1.63057
								1.88792	1.73364				1.54471	1.55769	1.56655	1.53026	1.5179	1.50959	1.50933
								1.95656	1.4498				1.55846	1.59313	1.58178	1.56945	1.571	1.56563	1.56549
								1.65404	1.07369				1.35774	1.38792	1.39439	1.36171	1.33478	1.3632	1.35602
								1.94174	1.46581				1.55332	1.58028	1.5846	1.56867	1.56805	1.55853	1.5595
								1.39849	1.90823				1.17948	1.25229	1.17838	1.1206	1.09619	1.08803	1.07524
								1.93395	1.88075				1.56056	1.60152	1.59072	1.57272	1.5613	1.55076	1.54987
								1.99126	1.73528				1.6052	1.613	1.61603	1.58646	1.60325	1.58227	1.58105
								2.04392	1.26074				1.63351	1.6448	1.6449	1.64351	1.64282	1.64319	1.64259
								1.93902	1.81927				1.59105	1.61481	1.60754	1.566	1.54955	1.54016	1.53632
								1.96176	1.62552				1.62537	1.6489	1.64114	1.60859	1.5885	1.5701	1.56851
								2.09121	1.74499				1.66576	1.69499	1.69826	1.68329	1.67576	1.67723	1.67577
								2.09847	1.8369				1.68069	1.69662	1.69137	1.6923	1.6872	1.6905	1.68963
								2.09904	1.97356				1.68435	1.71132	1.7103	1.6926	1.6882	1.68256	1.68265
								1.71892	1.54567				1.43476	1.46165	1.44419	1.42088	1.4036	1.38393	1.37963
								1.77578	0.855582				1.44476	1.4677	1.46772	1.44381	1.43335	1.42247	1.42059
								2.15359	1.3381				1.70855	1.73027	1.72685	1.73519	1.73022	1.73132	1.73055
								2.06912	1.74893				1.66813	1.69556	1.68547	1.6803	1.67032	1.67754	1.67382
								1.70615	1.42442				1.35183	1.36749	1.35201	1.36832	1.36847	1.36716	1.36869
								1.9438	1.51179				1.56008	1.57335	1.57684	1.56368	1.5673	1.56336	1.56416
								1.89437	2.09385				1.5384	1.56768	1.56081	1.54391	1.53065	1.52583	1.52447
								1.99931	1.50954				1.5966	1.61046	1.59656	1.61241	1.61725	1.60696	1.60818
								1.81191	1.78012				1.4585	1.48371	1.49222	1.48783	1.46971	1.44862	1.44385
								1.68207	1.51008				1.42113	1.43993	1.42605	1.39107	1.38943	1.37564	1.36853
								1.64208	1.98332				1.34985	1.34564	1.35311	1.34407	1.30346	1.33014	1.32701
								1.87987	1.80704				1.58738	1.6066	1.59572	1.5579	1.52113	1.51292	1.49847
								1.54518	1.02883				1.27622	1.30897	1.30134	1.2711	1.25549	1.2363	1.22885
								2.0116	1.37145				1.61166	1.6247	1.62997	1.6202	1.61725	1.61311	1.61405
								1.90635	1.53084				1.5099	1.542	1.53799	1.55017	1.53874	1.5372	1.53408
								1.98858	1.68015				1.5835	1.59196	1.59676	1.59753	1.59733	1.59576	1.59641
								1.28904	1.50311				1.01311	1.10908	1.01027	1.00012	0.993802	0.990238	0.990189
								1.75091	2.15437				1.46945	1.4827	1.47549	1.44241	1.42498	1.41702	1.40926
								1.84141	1.805				1.47804	1.49865	1.50307	1.4857	1.49646	1.49128	1.49066
								1.95111	1.8452				1.57887	1.61011	1.59982	1.60037	1.59225	1.60002	1.59555
								1.65824	1.54411				1.34136	1.375	1.36015	1.35108	1.33349	1.3399	1.33232
								0.961418	1.02321				0.871509	1.00681	0.933332	0.962096	0.790868	0.793683	0.772382
								1.74932	2.02177				1.45794	1.46081	1.45874	1.46216	1.44082	1.4617	1.45397
								1.94335	1.39286				1.55262	1.56803	1.56614	1.56523	1.554	1.55008	1.54947
								1.744	1.88408				1.39787	1.42252	1.42599	1.42532	1.41741	1.41828	1.41479
								1.76451	0.30651				1.51909	1.53496	1.53074	1.48208	1.43006	1.42681	1.42108
								1.74952	1.45822				1.49982	1.51862	1.50357	1.48288	1.47958	1.47096	1.46765
								1.53039	1.58784				1.33041	1.36379	1.34844	1.28019	1.26334	1.23422	1.22182
								2.03682	1.76418				1.62713	1.64706	1.63821	1.6358	1.63377	1.63105	1.63255
								2.00303	1.2302				1.59687	1.61598	1.61892	1.61461	1.60322	1.60458	1.60542
								1.91801	1.91058				1.55082	1.5705	1.57255	1.56255	1.54371	1.5348	1.53175
								1.80967	1.84023				1.43896	1.45028	1.4552	1.45744	1.45706	1.45198	1.45249
								1.57083	1.63609				1.30093	1.35075	1.2624	1.32865	1.25206	1.25204	1.24667
								1.77175	1.6484				1.45719	1.48517	1.47276	1.45075	1.43955	1.41627	1.41274
								2.04871	1.89178				1.67734	1.70541	1.69159	1.66826	1.65214	1.64155	1.63974
								2.09278	1.85942				1.66987	1.68975	1.69017	1.68873	1.68388	1.6859	1.68623
								1.96866	1.64144				1.58872	1.6024	1.6015	1.58602	1.58863	1.58189	1.58178
								2.03984	0.111613				1.62745	1.65128	1.65117	1.64665	1.63388	1.63395	1.63378
								1.92641	0.999052				1.53848	1.55845	1.56789	1.55847	1.54767	1.53552	1.53284
								1.86928	1.48733				1.5165	1.54551	1.53904	1.51159	1.51564	1.50285	1.50175
								2.19719	1.5925				1.7327	1.77072	1.77146	1.77011	1.76648	1.76677	1.76589
								1.87116	1.98222				1.64267	1.60356	1.62749	1.56028	1.53632	1.52619	1.51985
								1.56562	1.48071				1.37483	1.47203	1.38953	1.36364	1.34712	1.35603	1.35071
								1.97106	1.57657				1.59135	1.61019	1.60523	1.59847	1.58994	1.58068	1.58074
								1.68187	1.43329				1.38647	1.4008	1.38729	1.36282	1.34443	1.33421	1.33009
								1.86648	1.76666				1.47951	1.5251	1.51304	1.5036	1.51276	1.50649	1.50829
								2.04496	2.28685				1.65485	1.65692	1.66688	1.63541	1.65498	1.64983	1.64778
								2.09082	1.35978				1.67196	1.68979	1.69365	1.68564	1.68961	1.68531	1.68671
								1.57972	1.76345				1.43041	1.51575	1.51001	1.29802	1.46026	1.4758	1.4694
								1.20924	1.7018				1.28262	1.10697	1.29551	1.10596	1.13429	1.22045	1.20924
								1.98198	1.46203				1.58357	1.59682	1.59718	1.59762	1.59018	1.5929	1.59338
								1.64355	1.51807				1.33222	1.36715	1.37102	1.34762	1.34128	1.3408	1.33847
								1.78324	0.898312				1.44786	1.45564	1.46622	1.43426	1.41153	1.41546	1.41803
								2.12103	0.667082				1.70056	1.71464	1.71689	1.71126	1.70887	1.70919	1.70568
								2.02677	1.90271				1.61407	1.64068	1.64334	1.63532	1.62715	1.61818	1.62031
								1.39676	1.68753				1.14046	1.15025	1.15133	1.13944	1.12995	1.14153	1.13874
								1.96876	1.41611				1.62316	1.63149	1.62617	1.57047	1.57829	1.55749	1.55194
								1.77609	1.79361				1.46636	1.50423	1.47084	1.45047	1.43291	1.4147	1.41016
								1.90547	1.81665				1.53414	1.55643	1.55149	1.5466	1.52541	1.52169	1.52095
								1.93087	1.59185				1.56386	1.57299	1.57644	1.57345	1.56088	1.55494	1.55114
								1.50574	1.57966				1.31396	1.27364	1.30179	1.2335	1.23061	1.16957	1.15574
								1.82132	1.94922				1.47618	1.48828	1.49118	1.47267	1.47491	1.46161	1.45992
								1.71093	0.311717				1.41876	1.44076	1.41601	1.40176	1.38135	1.36989	1.35679
								1.22979	1.92162				0.990288	1.02318	1.04246	1.04793	1.06409	1.04175	1.02507
								2.13211	1.65474				1.71043	1.73118	1.72973	1.71978	1.71619	1.71075	1.71358
								2.01025	2.1468				1.60154	1.62929	1.62311	1.62376	1.6231	1.60131	1.60377
								1.9141	1.6658				1.61018	1.63156	1.61402	1.58246	1.56497	1.51788	1.50777
								1.46235	1.76201				1.21368	1.23649	1.20756	1.1934	1.18573	1.14797	1.13752
								1.35966	1.48547				1.06763	1.27969	1.13222	1.25386	1.23493	1.27209	1.27061
								1.66422	1.92963				1.33519	1.34297	1.3454	1.3393	1.35017	1.35162	1.35175
								1.86482	1.95844				1.49449	1.52678	1.51578	1.51526	1.50502	1.49201	1.49341
								1.83406	1.36885				1.45565	1.45656	1.47244	1.46681	1.46476	1.4806	1.48187
								1.76897	1.88632				1.45072	1.47577	1.45847	1.4269	1.41771	1.40627	1.40178
								1.8836	1.80873				1.50706	1.52333	1.51797	1.51616	1.51666	1.51534	1.51815
								1.52812	2.05256				1.44722	1.49997	1.4435	1.35285	1.26134	1.24249	1.21757
								2.08659	1.84772				1.69337	1.71965	1.71344	1.69449	1.68978	1.68051	1.67954
								1.31827	1.69				1.12724	1.14236	1.14342	1.09343	1.08285	1.0283	1.02149
								2.00846	1.65534				1.58575	1.60936	1.63054	1.6201	1.61226	1.61339	1.61054
								1.8806	1.4975				1.54794	1.57629	1.55137	1.5231	1.5067	1.49889	1.49602
								1.73408	1.73458				1.40553	1.43203	1.42421	1.40092	1.40133	1.389	1.38707
								2.04886	1.49443				1.65214	1.69276	1.67006	1.66554	1.64885	1.64337	1.63941
								1.94375	1.6995				1.55319	1.57531	1.57599	1.57215	1.56816	1.5689	1.56729
								1.30678	1.94083				1.12067	1.13272	1.10642	1.04754	1.0002	0.975678	0.965483
								2.08654	2.07191				1.674	1.68867	1.69269	1.68214	1.68116	1.68222	1.6822
								1.69133	1.221				1.49857	1.51341	1.51679	1.45693	1.52043	1.52252	1.52362
								2.00039	1.49159				1.61242	1.63688	1.62906	1.6127	1.60901	1.60072	1.59957
								2.01538	1.47407				1.62355	1.65178	1.64355	1.63791	1.6164	1.62161	1.62151
								1.68298	1.57179				1.4161	1.42835	1.39364	1.38684	1.38601	1.37264	1.36539
								2.10252	1.6588				1.68224	1.70012	1.69765	1.68698	1.68843	1.68808	1.68685
								1.43648	1.92554				1.15062	1.15447	1.15798	1.15636	1.15276	1.15397	1.15506
								1.99575	1.90089				1.60509	1.62717	1.63394	1.62415	1.61123	1.61186	1.61317
								1.90396	1.90632				1.54933	1.57912	1.57408	1.54853	1.54061	1.52783	1.53008
								1.85545	1.13512				1.48686	1.5029	1.50056	1.49285	1.49129	1.4876	1.48605
								1.73491	1.74555				1.41086	1.43228	1.42343	1.41729	1.38334	1.39119	1.38879
								1.56075	1.79643				1.30164	1.31212	1.31611	1.30166	1.27521	1.26344	1.24725
								1.83978	1.50321				1.44954	1.47043	1.47574	1.47537	1.47298	1.47238	1.47229
								1.73694	1.82264				1.44701	1.47242	1.47148	1.43207	1.40898	1.39226	1.3863
								1.98698	1.84213				1.59197	1.6069	1.60563	1.60138	1.60031	1.59973	1.59994
								1.86905	1.75757				1.49821	1.51879	1.52258	1.5121	1.51211	1.51072	1.51047
								1.91839	1.13325				1.55226	1.57163	1.56849	1.5551	1.54903	1.54995	1.54924
								1.51087	0.818847				1.21223	1.2293	1.24898	1.2027	1.21791	1.21931	1.21416
								2.05586	1.45109				1.66359	1.68907	1.68254	1.66158	1.65618	1.65572	1.65143
								1.35021	1.42642				1.1587	1.16009	1.12142	1.11258	1.08646	1.06755	1.06214
								1.74772	1.72137				1.43405	1.45967	1.46076	1.42254	1.40106	1.37569	1.36804
								1.55106	0.425108				1.22008	1.53153	1.25103	1.52656	1.57352	1.55001	1.54943
								1.89169	1.82607				1.56596	1.59184	1.57894	1.55828	1.52706	1.5169	1.5127
								1.88735	1.88334				1.51011	1.52967	1.53142	1.52768	1.51361	1.51176	1.5106
								2.04221	1.79592				1.65077	1.66913	1.66525	1.64714	1.64353	1.6417	1.6387
								1.72943	1.50928				1.47627	1.50748	1.49368	1.45156	1.39409	1.35897	1.34814
								0.737508	1.52143				0.726073	0.534613	0.519435	0.555244	0.468708	0.343174	0.3408
								2.13476	1.63003				1.70259	1.72015	1.71722	1.71389	1.71693	1.71629	1.71718
								1.79261	1.51678				1.42225	1.42422	1.4279	1.43152	1.44062	1.43063	1.43193
								1.47756	1.57744				1.1876	1.22657	1.18826	1.21865	1.20726	1.20541	1.20629
								0.946749	1.49199				0.75971	0.763685	0.763712	0.764359	0.763482	0.764123	0.764802
								1.91541	1.67116				1.56753	1.5704	1.56823	1.54495	1.54707	1.55745	1.55972
								2.03861	1.10199				1.62779	1.64026	1.64012	1.64404	1.63391	1.63617	1.63878
								1.62317	1.31168				1.31357	1.33221	1.33674	1.30596	1.30588	1.29712	1.29646
								0.999295	1.68363				0.676511	0.690481	0.704662	0.674579	0.785767	0.651987	0.623283
								2.11194	1.81753				1.68643	1.72381	1.7069	1.69869	1.71175	1.70286	1.70517
								1.88786	1.45807				1.55197	1.58094	1.54326	1.53201	1.5053	1.50948	1.50644
								1.9223	1.81528				1.56239	1.58624	1.57299	1.56286	1.54934	1.54216	1.54311
								1.7379	2.01075				1.41974	1.4325	1.40028	1.39062	1.38183	1.35318	1.35251
								2.01083	1.66144				1.62682	1.64476	1.64023	1.62641	1.62205	1.62227	1.62201
								1.97263	1.39627				1.60114	1.6128	1.61368	1.60207	1.59829	1.59007	1.59071
								1.97672	1.56469				1.58124	1.58698	1.59453	1.60075	1.59052	1.58318	1.58213
								2.06445	1.68313				1.64794	1.66029	1.67797	1.66549	1.65863	1.65726	1.65471
								1.77167	1.78531				1.44646	1.46777	1.46732	1.44137	1.41682	1.39864	1.39626
								2.10694	1.81311				1.68059	1.69852	1.7066	1.69519	1.69974	1.69258	1.69062
								1.91069	1.68307				1.62119	1.64592	1.6285	1.58386	1.5482	1.53055	1.52126
								1.98987	1.611				1.61027	1.63975	1.63169	1.61695	1.61734	1.61911	1.61657
								1.77312	1.85064				1.44305	1.46236	1.46616	1.44775	1.42821	1.41374	1.41498
								1.85845	1.81184				1.49038	1.50757	1.51144	1.50244	1.49078	1.48815	1.48732
								1.79969	1.73359				1.56175	1.59264	1.57638	1.53157	1.47466	1.45889	1.45052
								1.40624	1.88279				1.15753	1.18426	1.17577	1.15185	1.14643	1.14084	1.13586
								1.92504	1.98497				1.5429	1.55805	1.55497	1.55032	1.54735	1.54219	1.54216
								2.00014	1.73042				1.60193	1.63157	1.6428	1.61834	1.60968	1.59672	1.59563
								1.47735	1.97413				1.21509	1.23326	1.22284	1.21304	1.20093	1.19215	1.19005
								1.78308	1.22307				1.45866	1.43024	1.44341	1.43933	1.45214	1.44105	1.43283
								1.96546	1.34032				1.56736	1.59476	1.59055	1.58751	1.58537	1.57295	1.57419
								2.02872	2.00538				1.61916	1.63669	1.63955	1.63855	1.63211	1.62624	1.62589
								1.92356	1.67228				1.54474	1.55815	1.56078	1.55738	1.55459	1.54469	1.54425
								1.45021	1.77572				1.2114	1.23815	1.21555	1.19156	1.22616	1.22455	1.22245
								1.93902	1.97549				1.55111	1.55951	1.55571	1.55505	1.5522	1.5496	1.55041
								1.46007	1.46883				1.20942	1.21321	1.20975	1.19217	1.19536	1.20944	1.20581
								1.46754	1.62492				1.23968	1.24859	1.21188	1.22398	1.18985	1.20508	1.20163
								1.67955	1.34945				1.41144	1.43042	1.39579	1.38467	1.34824	1.32276	1.31254
								1.83935	1.79734				1.47888	1.50493	1.49778	1.48563	1.49525	1.48389	1.48373
								2.06971	1.31795				1.64404	1.66023	1.66054	1.66105	1.66128	1.65799	1.65935
								1.83543	1.49884				1.50993	1.54353	1.51138	1.48301	1.46707	1.45755	1.45355
								2.10608	1.43664				1.69286	1.71852	1.70418	1.70231	1.7006	1.69794	1.69804
								2.05994	1.95247				1.68326	1.69417	1.69801	1.67299	1.67922	1.66657	1.66639
								1.98745	1.95233				1.58627	1.59437	1.60465	1.59362	1.60136	1.58681	1.58863
								2.02369	1.13317				1.64089	1.66311	1.66509	1.63829	1.63467	1.63996	1.63363
								1.86029	1.71634				1.50731	1.52796	1.51952	1.49781	1.50027	1.47998	1.48196
								1.69503	1.78852				1.39918	1.44033	1.41397	1.40055	1.36961	1.36311	1.35807
								1.86967	1.6305				1.48328	1.50191	1.50864	1.50446	1.50536	1.50348	1.50477
								1.77307	1.7034				1.46238	1.49589	1.49054	1.44732	1.43313	1.42783	1.42439
								1.83722	1.59106				1.60168	1.603	1.57668	1.51795	1.54444	1.47977	1.45869
								2.08112	1.76534				1.65665	1.67668	1.68733	1.68323	1.68225	1.67592	1.67452
								1.88697	1.86413				1.564	1.60424	1.5902	1.54732	1.53046	1.51494	1.50701
								2.10429	0.892184				1.68737	1.70774	1.71159	1.6933	1.68457	1.68675	1.68673
								2.07997	1.4476				1.69767	1.72102	1.69406	1.68781	1.67625	1.65484	1.65523
								2.03029	1.66202				1.61455	1.62995	1.63459	1.63344	1.63923	1.639	1.63888
								1.39403	1.81715				1.18125	1.19766	1.16978	1.14718	1.14026	1.10942	1.10492
								2.0628	2.02742				1.66189	1.68263	1.67647	1.66625	1.66024	1.65592	1.65204
								2.00234	0.717096				1.5724	1.60266	1.60177	1.6029	1.60301	1.60093	1.60675
								1.74476	1.3566				1.46385	1.4563	1.44167	1.42201	1.43346	1.42215	1.40969
								1.95596	1.70375				1.56866	1.59425	1.58732	1.57764	1.57367	1.57139	1.56982
								1.76559	1.41874				1.43599	1.45662	1.45399	1.43558	1.42872	1.41462	1.41173
								2.09529	1.7706				1.67197	1.70886	1.69277	1.68876	1.68774	1.68531	1.68325
								1.89476	1.66159				1.55279	1.57954	1.56798	1.54624	1.53964	1.54113	1.53464
								1.8288	1.50919				1.53227	1.56299	1.55746	1.53097	1.5019	1.49593	1.49033
								2.01431	1.90651				1.63285	1.6526	1.64113	1.63759	1.63514	1.62404	1.62453
								1.99539	1.5633				1.60262	1.63512	1.6307	1.61311	1.60775	1.6114	1.6081
								1.97201	1.83952				1.55678	1.5505	1.59345	1.59697	1.56493	1.56579	1.56135
								2.08234	1.67695				1.65994	1.67656	1.67646	1.675	1.67469	1.66976	1.67027
								1.49768	1.84147				1.27215	1.29814	1.25975	1.23702	1.22768	1.2319	1.21961
								1.98121	1.42462				1.58692	1.6058	1.59971	1.59483	1.59089	1.59888	1.59948
								1.88829	1.33345				1.52221	1.53306	1.57957	1.53298	1.50802	1.49672	1.49268
								1.85641	1.47904				1.51272	1.51582	1.51814	1.50817	1.50365	1.47924	1.47904
								1.65429	1.57654				1.33732	1.36005	1.35357	1.34723	1.33536	1.32927	1.32514
								1.74176	1.62952				1.4088	1.44069	1.44009	1.42409	1.39217	1.38842	1.38731
								1.80397	1.476				1.44065	1.47012	1.44094	1.44013	1.4387	1.42692	1.42979
								1.59399	1.9715				1.33899	1.34226	1.35029	1.33871	1.32605	1.28808	1.28419
								2.0544	1.23987				1.65909	1.68496	1.67468	1.66002	1.65325	1.64817	1.64546
								1.40955	1.12204				1.1828	1.21048	1.20103	1.1597	1.14453	1.13622	1.1324
								1.90295	1.58046				1.59888	1.58538	1.59195	1.55656	1.56268	1.50377	1.49027
								1.88197	1.53782				1.53051	1.54748	1.55196	1.53602	1.52041	1.51552	1.50902
								1.86251	1.89056				1.4827	1.5285	1.50255	1.49157	1.49522	1.46828	1.46859
								1.6488	1.65673				1.35461	1.38643	1.38446	1.3608	1.3321	1.3177	1.31451
								1.7053	2.02389				1.40296	1.43221	1.41004	1.38044	1.36385	1.3576	1.35545
								1.98475	1.11504				1.56298	1.61107	1.61198	1.58022	1.59264	1.59804	1.60077
								1.5189	1.86709				1.23536	1.26188	1.23591	1.23324	1.1956	1.19498	1.18884
								1.81636	0.904391				1.51474	1.52636	1.52476	1.49733	1.51707	1.52969	1.52824
								1.62774	1.82682				1.33604	1.33156	1.33813	1.32008	1.33833	1.33485	1.32537
								1.92612	1.36785				1.57142	1.59082	1.58918	1.56904	1.55929	1.55472	1.55318
								1.89644	1.11633				1.53851	1.55351	1.56389	1.5447	1.53737	1.54759	1.54465
								1.74816	1.78442				1.41055	1.42947	1.42174	1.41215	1.40674	1.3912	1.39008
								1.31127	1.64234				1.15963	1.13771	1.09882	1.05906	1.05523	1.04224	1.02838
								2.01992	1.66693				1.657	1.67271	1.67032	1.65165	1.63671	1.62605	1.61038
								2.16126	2.06952				1.71651	1.7195	1.73816	1.73229	1.73035	1.72576	1.7271
								1.63172	1.57485				1.34949	1.38764	1.38055	1.3218	1.30157	1.30073	1.293
								1.95543	1.52497				1.5541	1.57965	1.59194	1.56712	1.57012	1.57331	1.57512
								2.01542	1.62657				1.59283	1.61297	1.62393	1.62154	1.62388	1.61989	1.61756
								2.0118	1.73035				1.6148	1.62391	1.63662	1.62372	1.61537	1.60845	1.60886
								2.11783	1.59829				1.68491	1.69792	1.69613	1.70102	1.70214	1.70277	1.70263
								2.02665	2.02569				1.62109	1.63992	1.63795	1.62954	1.62849	1.62726	1.62756
								1.70305	1.81666				1.3482	1.36879	1.36999	1.36411	1.36124	1.35942	1.36026
								1.96974	1.94028				1.57187	1.59406	1.59996	1.58532	1.58155	1.57853	1.57897
								1.83803	1.80912				1.5522	1.5648	1.54892	1.51475	1.4942	1.48731	1.48272
								1.85279	1.77944				1.57831	1.61014	1.57006	1.55691	1.514	1.48101	1.47493
								1.86888	2.13792				1.52627	1.55417	1.54617	1.51656	1.50771	1.50618	1.50445
								1.77481	1.5625				1.47051	1.48462	1.49064	1.4673	1.46878	1.41468	1.40803
								1.62114	1.86964				1.33842	1.362	1.34239	1.32246	1.31379	1.30978	1.30575
								1.831	1.55096				1.45862	1.50661	1.4962	1.48943	1.47253	1.47201	1.46712
								1.95459	1.89399				1.57548	1.59518	1.57989	1.58357	1.58418	1.57141	1.5729
								1.99165	1.70876				1.61408	1.62902	1.63648	1.62578	1.61231	1.60853	1.60395
								1.74702	1.93822				1.38585	1.40708	1.40863	1.39949	1.39815	1.40498	1.40224
								1.7405	2.07022				1.3984	1.41243	1.40845	1.40202	1.39885	1.39337	1.39306
								1.92365	1.89583				1.53186	1.5562	1.55825	1.5538	1.55926	1.557	1.55728
								1.91142	1.85141				1.56199	1.58074	1.57653	1.55129	1.53883	1.53046	1.53033
								1.60325	1.80138				1.28911	1.29937	1.29094	1.29432	1.30289	1.30374	1.30405
								1.94794	1.64434				1.57014	1.58993	1.59824	1.57793	1.58661	1.57172	1.57313
								1.70183	1.71058				1.42326	1.40743	1.4262	1.38245	1.37176	1.351	1.34103
								1.75541	1.51743				1.4373	1.46949	1.45816	1.43575	1.43175	1.40321	1.39913
								1.6253	1.46833				1.29385	1.31011	1.32427	1.31095	1.3038	1.31534	1.31392
								1.43397	1.69839				1.17131	1.18532	1.18469	1.16566	1.1494	1.14151	1.13934
								1.40418	1.95742				1.15145	1.18607	1.16812	1.15346	1.1425	1.12936	1.12647
								2.00937	1.92765				1.63101	1.64508	1.64005	1.62771	1.62225	1.61042	1.60886
								2.04723	1.57379				1.64553	1.6556	1.65955	1.65809	1.64294	1.64243	1.64004
								1.78084	1.9973				1.45017	1.46286	1.46253	1.45718	1.42763	1.42749	1.42899
								1.91155	1.69278				1.521	1.53379	1.53877	1.5347	1.53422	1.53072	1.53031
								1.9321	1.51876				1.60991	1.62086	1.63391	1.61759	1.58632	1.57524	1.57058
								1.81381	1.93707				1.50612	1.54364	1.53549	1.51361	1.51422	1.49252	1.49212
								2.06837	1.22186				1.67949	1.70373	1.69621	1.68146	1.66312	1.64966	1.64771
								1.83242	1.29448				1.4693	1.51991	1.5115	1.51345	1.48205	1.49377	1.4923
								1.91254	1.84986				1.57668	1.59092	1.57723	1.55649	1.53466	1.53126	1.52235
								1.92235	1.69294				1.55109	1.57423	1.54575	1.54955	1.56302	1.55165	1.55265
								1.88286	1.51906				1.61293	1.65238	1.61393	1.57233	1.54764	1.51557	1.50119
								2.18406	2.03055				1.74419	1.76542	1.76658	1.76202	1.76254	1.75941	1.75901
								2.13067	1.70438				1.68952	1.71054	1.70793	1.71131	1.71154	1.71297	1.7155
								1.06937	1.60747				1.02882	1.07027	1.02992	0.967576	0.892484	0.905056	0.875716
								1.86314	1.89513				1.49951	1.52581	1.54029	1.53756	1.50771	1.48787	1.48993
								1.91792	1.5324				1.54515	1.57457	1.57412	1.56631	1.55742	1.55003	1.54762
								2.03653	1.65027				1.59777	1.62253	1.63099	1.63592	1.63639	1.64019	1.63893
								2.12411	1.1325				1.6948	1.71089	1.7076	1.7012	1.70716	1.70844	1.7089
								2.05377	0.770495				1.69107	1.71706	1.7017	1.67487	1.65691	1.64754	1.63974
								1.84961	1.67059				1.48528	1.49094	1.50547	1.49378	1.49002	1.48275	1.4812
								2.05718	2.08339				1.6576	1.68936	1.69083	1.66704	1.6625	1.65128	1.64846
								1.83543	1.54047				1.53937	1.58887	1.57765	1.5137	1.4908	1.47403	1.47562
								1.92811	1.46112				1.56888	1.57798	1.58149	1.56462	1.55581	1.53627	1.53367
								1.69095	1.85657				1.45412	1.47814	1.44305	1.42066	1.3872	1.37962	1.37559
								1.42954	1.61822				1.19563	1.21664	1.21095	1.19088	1.16313	1.14248	1.1367
								1.73489	1.13673				1.46553	1.46537	1.46368	1.45497	1.42317	1.43738	1.433
								1.63294	1.97012				1.33939	1.37416	1.36203	1.33989	1.32646	1.3254	1.32068
								1.97764	1.39818				1.56842	1.58358	1.59087	1.58659	1.58774	1.58701	1.58783
								1.97126	1.62893				1.6183	1.64126	1.62758	1.60692	1.58804	1.57894	1.57584
								1.71404	1.82522				1.4199	1.45153	1.43995	1.426	1.40889	1.38107	1.37916
								1.45503	1.96964				1.20055	1.30452	1.26238	1.18117	1.2223	1.25829	1.2518
								1.80207	2.01377				1.61184	1.6233	1.59135	1.53528	1.4805	1.45225	1.444
								2.11388	1.6096				1.68502	1.69939	1.69719	1.70095	1.69852	1.6975	1.69881
								1.91191	1.81899				1.54808	1.56446	1.56614	1.5528	1.54269	1.54232	1.54104
								1.9264	1.58148				1.53406	1.5425	1.56224	1.5534	1.53644	1.53603	1.53489
								1.84742	1.89193				1.52755	1.56488	1.5377	1.53133	1.51925	1.49728	1.49455
								1.82263	1.87106				1.51062	1.55982	1.55273	1.5043	1.48842	1.46461	1.45405
								1.84189	0.982856				1.69173	1.78677	1.7161	1.6035	1.54864	1.50603	1.47559
								2.18322	0.662178				1.72958	1.74141	1.74821	1.74923	1.74677	1.75154	1.75087
								1.92153	1.52446				1.54316	1.5563	1.55961	1.55044	1.54787	1.53896	1.54127
								2.03006	1.86933				1.62849	1.64497	1.63983	1.63947	1.63068	1.62801	1.62901
								1.93977	1.27683				1.56008	1.55054	1.57569	1.56339	1.5565	1.55012	1.5519
								1.83145	1.47435				1.53384	1.58567	1.5462	1.53179	1.49777	1.4914	1.48267
								1.91864	1.68454				1.55469	1.57694	1.57362	1.5491	1.5566	1.54816	1.5478
								1.93759	1.98732				1.55855	1.57938	1.58195	1.58011	1.56816	1.55843	1.56056
								0.948267	1.70165				0.87567	0.866903	0.821728	0.800245	0.778685	0.751312	0.743407
								1.69914	1.56061				1.4075	1.42204	1.41751	1.39186	1.36638	1.35889	1.35645
								2.07836	1.97629				1.64632	1.65971	1.66501	1.66342	1.66826	1.66482	1.66593
								1.9988	1.53525				1.77702	1.77941	1.73765	1.71516	1.62467	1.65293	1.63228
								2.00669	1.76843				1.70287	1.75399	1.72019	1.67588	1.65741	1.62317	1.61329
								2.09667	1.57933				1.70275	1.72932	1.71237	1.70139	1.69916	1.68642	1.68438
								1.64777	1.42977				1.36972	1.39306	1.36406	1.3349	1.33861	1.33129	1.31896
								2.04178	1.82214				1.66077	1.67338	1.67663	1.65419	1.64631	1.64094	1.63658
								1.30493	1.74349				1.10025	1.11506	1.10641	1.05215	1.08447	1.09785	1.08596
								1.76797	1.63421				1.4623	1.49659	1.48009	1.45802	1.42466	1.40675	1.39795
								2.04734	1.5951				1.64885	1.65582	1.6559	1.65809	1.64441	1.64317	1.64315
								1.94823	1.58111				1.56808	1.58238	1.58098	1.57453	1.57096	1.56416	1.56431
								1.84616	2.00495				1.48585	1.50115	1.52882	1.55197	1.45034	1.43572	1.43102
								1.74506	1.63234				1.43845	1.4547	1.42697	1.4199	1.41378	1.39283	1.38793
								1.92654	1.89038				1.5914	1.63424	1.63448	1.58419	1.54488	1.54276	1.53934
								2.09272	1.63162				1.6698	1.68881	1.68605	1.68092	1.67795	1.6772	1.67854
								2.13912	1.92941				1.69344	1.7283	1.73431	1.72005	1.71951	1.72003	1.71745
								1.85527	1.51013				1.55197	1.57299	1.5611	1.54118	1.53031	1.54052	1.53321
								2.01038	1.2808				1.61293	1.62429	1.62235	1.62345	1.62135	1.61948	1.61836
								1.8068	1.31263				1.49977	1.52875	1.54781	1.47905	1.46287	1.45904	1.44985
								1.91593	1.82563				1.54037	1.56447	1.55272	1.54158	1.53334	1.52742	1.52478
								1.67483	1.66295				1.39	1.42002	1.36904	1.39819	1.36788	1.38829	1.38945
								2.0072	2.05225				1.59098	1.61416	1.59754	1.59772	1.614	1.61307	1.6146
								1.53827	0.874225				1.24489	1.30593	1.29871	1.2711	1.22923	1.21686	1.21122
								1.63746	1.67457				1.36231	1.39751	1.38251	1.35216	1.32598	1.31401	1.314
								1.92166	1.95222				1.54413	1.56676	1.56118	1.55532	1.5512	1.54266	1.54151
								1.41625	1.34545				1.16576	1.18612	1.1714	1.14658	1.12382	1.13762	1.12805
								1.83746	1.83547				1.64872	1.52493	1.65223	1.55342	1.60082	1.43656	1.42363
								1.80005	1.20887				1.51373	1.51934	1.50271	1.47196	1.44332	1.43693	1.43578
								1.63852	1.82998				1.47906	1.53928	1.4827	1.39719	1.37179	1.35682	1.32537
								1.997	1.03296				1.58551	1.60275	1.60385	1.59832	1.60107	1.59816	1.59818
								1.86046	1.50179				1.55308	1.59751	1.57734	1.53814	1.51895	1.52026	1.51735
								1.96357	1.36432				1.60506	1.62416	1.60976	1.59149	1.57387	1.57076	1.56861
								2.01192	0.607162				1.65098	1.67034	1.63992	1.6287	1.61648	1.6116	1.60663
								1.74192	0.954819				1.39363	1.41938	1.41842	1.409	1.39409	1.39328	1.39212
								2.01978	0.704443				1.60838	1.62418	1.63249	1.62818	1.62465	1.61979	1.61855
								1.31006	1.87959				1.1124	1.16649	1.13676	1.08961	1.05011	1.03852	1.03559
								2.12781	1.39272				1.67491	1.68708	1.6984	1.70274	1.70234	1.70737	1.70808
								1.79704	1.66146				1.50823	1.5516	1.51101	1.47658	1.49488	1.5045	1.49772
								1.87336	1.7486				1.53834	1.56095	1.53545	1.50736	1.5355	1.53632	1.5318
								2.06293	1.92531				1.65095	1.66957	1.66499	1.66567	1.65641	1.65512	1.65602
								2.07469	1.22096				1.6692	1.68563	1.68538	1.68345	1.67725	1.67495	1.67061
								1.92557	2.09128				1.54934	1.57089	1.57422	1.55997	1.545	1.54281	1.53991
								2.05617	1.6475				1.64595	1.64775	1.66052	1.6648	1.65365	1.64193	1.64492
								2.01333	1.46606				1.59319	1.60175	1.61245	1.61759	1.61304	1.61695	1.61881
								1.90352	1.35973				1.52836	1.56856	1.56095	1.54441	1.53605	1.52798	1.52985
								2.07307	1.69117				1.64832	1.65962	1.66485	1.6627	1.66252	1.66741	1.66627
								1.85709	1.83534				1.49524	1.52518	1.51461	1.5154	1.50669	1.49944	1.49688
								1.55309	1.89698				1.30318	1.24126	1.25595	1.26231	1.2497	1.22296	1.22269
								2.05867	1.49416				1.67149	1.69575	1.6996	1.66565	1.65887	1.65194	1.65282
								1.93763	1.78737				1.52919	1.54928	1.56334	1.55975	1.55574	1.55044	1.55084
								1.4793	1.96548				1.20175	1.21751	1.2121	1.18855	1.18637	1.18136	1.18053
								1.84234	1.41726				1.46476	1.47189	1.50734	1.49247	1.48881	1.48126	1.47959
								1.89709	1.65536				1.59369	1.62622	1.60785	1.57134	1.54037	1.53007	1.52176
								0.541025	1.43378				0.43392	0.438815	0.439034	0.441594	0.441302	0.441711	0.442517
								1.9897	1.69782				1.59816	1.62294	1.62164	1.60741	1.60101	1.60209	1.60113
								1.86223	1.63358				1.4373	1.49675	1.49537	1.51067	1.50399	1.49602	1.49464
								1.67239	0.455343				1.35739	1.38374	1.37348	1.35396	1.33325	1.31221	1.30815
								2.05597	1.21646				1.64617	1.66234	1.66376	1.66291	1.6529	1.65152	1.65056
								1.89285	1.4146				1.53603	1.5627	1.53886	1.52908	1.50894	1.51098	1.5089
								2.10738	1.97781				1.69309	1.71214	1.71953	1.69799	1.69228	1.69372	1.69277
								1.90343	1.45176				1.50131	1.52285	1.53159	1.53152	1.52923	1.52806	1.52798
								1.99353	1.6362				1.59071	1.59722	1.60172	1.60086	1.6028	1.5966	1.60045
								1.90926	1.42598				1.60657	1.58203	1.62174	1.59473	1.55406	1.57974	1.57745
								2.09135	1.78826				1.67582	1.69455	1.70104	1.69293	1.69096	1.69069	1.6901
								1.53663	1.92873				1.2743	1.31168	1.3093	1.28461	1.25326	1.24132	1.23386
								2.13447	1.97951				1.73324	1.75163	1.75742	1.73299	1.72513	1.70925	1.70975
								2.11541	1.14466				1.69406	1.71038	1.70656	1.70083	1.70154	1.70175	1.70035
								2.06765	1.38502				1.65712	1.67292	1.67903	1.67056	1.6688	1.66766	1.66779
								2.1157	1.87004				1.70006	1.71412	1.7156	1.69895	1.69681	1.70029	1.69714
								1.51225	1.60314				1.26987	1.2738	1.25763	1.23088	1.24754	1.25589	1.24898
								1.78945	1.70512				1.43493	1.45532	1.45873	1.45562	1.43379	1.44498	1.44402
								1.86268	1.68018				1.46958	1.48255	1.50011	1.50549	1.49355	1.49242	1.49537
								1.85076	1.19897				1.56144	1.59151	1.56434	1.54412	1.5113	1.51313	1.50411
								1.95578	1.92235				1.55737	1.57849	1.58172	1.58108	1.57488	1.57213	1.57153
								1.92954	1.62999				1.59242	1.61629	1.61448	1.59701	1.56751	1.56479	1.55541
								2.05775	1.87389				1.63778	1.66886	1.67381	1.65714	1.65885	1.65567	1.657
								1.8633	1.19532				1.52696	1.55975	1.52277	1.51259	1.50601	1.51717	1.51706
								1.99358	1.98885				1.59439	1.61736	1.62766	1.60738	1.60356	1.59105	1.58979
								1.75356	1.76893				1.42064	1.44781	1.41885	1.43041	1.40784	1.39746	1.39679
								1.96096	1.76208				1.55992	1.56474	1.5709	1.56478	1.56881	1.57187	1.57086
								1.84371	1.78674				1.48866	1.49463	1.46784	1.46871	1.4621	1.45441	1.45699
								1.11777	1.11919				1.12439	1.14379	1.12522	0.879606	1.12605	1.1277	1.11777
								1.74218	1.69366				1.41028	1.43115	1.42586	1.41869	1.40944	1.40362	1.40087
								2.00028	1.71589				1.60762	1.63127	1.6253	1.61916	1.61798	1.61493	1.61009
								1.63581	1.85677				1.35213	1.38549	1.37592	1.34843	1.30972	1.30676	1.30057
								1.78452	1.58041				1.45201	1.45358	1.48122	1.44815	1.40752	1.40755	1.40619
								1.79999	1.28988				1.47851	1.50957	1.48424	1.47134	1.44845	1.44058	1.43969
								2.026	1.31988				1.61901	1.6403	1.63527	1.63053	1.63239	1.63334	1.63615
								1.8183	0.108059				1.44701	1.45129	1.45904	1.45385	1.46693	1.46467	1.46584
								1.88731	1.66319				1.52832	1.55912	1.55102	1.52688	1.52393	1.5227	1.52158
								1.28823	2.03638				1.19356	1.15448	1.14279	1.10104	1.00041	1.00185	0.993988
								2.0425	1.62579				1.63365	1.6521	1.64397	1.64836	1.64434	1.64132	1.6411
								1.80485	1.78508				1.49181	1.57126	1.54027	1.52145	1.45684	1.45049	1.44456
								1.68825	1.9731				1.43606	1.45243	1.43202	1.39104	1.36188	1.35408	1.3477
								2.01868	1.38113				1.59651	1.63076	1.63251	1.62185	1.61701	1.61524	1.61814
								1.77665	1.85322				1.47044	1.47398	1.45634	1.43804	1.44167	1.4483	1.44292
								1.69515	1.29268				1.40374	1.42511	1.43174	1.38279	1.37711	1.36851	1.35995
								1.59324	1.7784				1.27791	1.30338	1.30729	1.27974	1.28328	1.26599	1.26423
								1.70168	1.4594				1.44205	1.4662	1.45068	1.4255	1.40735	1.37857	1.37365
								2.03599	1.21802				1.65043	1.67524	1.6767	1.65151	1.65491	1.63242	1.63093
								1.79451	1.9535				1.4517	1.47994	1.4763	1.45167	1.42972	1.4271	1.42321
								1.99734	1.67052				1.60939	1.60711	1.61095	1.61151	1.60485	1.604	1.60424
								2.07918	1.32691				1.66416	1.67632	1.66824	1.67111	1.66611	1.66453	1.66386
								1.95587	1.58945				1.56012	1.57468	1.57513	1.57572	1.56948	1.57492	1.57299
								2.00009	1.64093				1.58936	1.59919	1.60482	1.61304	1.60486	1.60383	1.60548
								1.64021	1.40172				1.43486	1.45749	1.4366	1.38419	1.34817	1.30748	1.30832
								1.85576	1.73953				1.49695	1.51567	1.51241	1.50109	1.50131	1.49955	1.49941
								2.13883	2.01461				1.6985	1.73307	1.72437	1.71335	1.71715	1.71348	1.70988
								1.20346	1.7755				1.04704	1.06785	0.985169	0.970617	0.942337	0.951032	0.944904
[truncated: 8,485 more rows]
