# Supplementary material for: Spontaneous emergence of rudimentary music detectors in deep neural networks
Source: Nat Commun. 2024 Jan 2;15:148. doi: 10.1038/s41467-023-44516-0 (PMC10761941; doi:10.1038/s41467-023-44516-0)
Supplement: Supplementary file 3 — Source Data [file 41467_2023_44516_MOESM3_ESM.zip › Source data/S11.xlsx]

## Sheet: Sheet1
S11c						S11d
Speech (train)	Speech (test)	Non-speech (train)	Non-speech (test)				Segment size (mm)	50	100	200	400	800	1600	Ori.
0.530701	0.423916	0.641382	0.763135				net1	0.562204	0.620125	0.648869	0.648653	0.629664	0.614254	0.604398
0.479994	0.545739	0.323362	0.316461				net2	0.545762	0.5784	0.613798	0.613351	0.597262	0.578384	0.572106
0.959181	0.748593	0.826111	0.466242				net3	0.508125	0.556563	0.594042	0.601224	0.587557	0.572976	0.565391
0.863282	0.582417	0.733853	0.31085				net4	0.587421	0.635004	0.639153	0.628711	0.612129	0.5955	0.589545
0.708411	0.694635	0.639613	0.330264				net5	0.59725	0.633531	0.669468	0.672998	0.655357	0.640452	0.628668
0.749844	0.651254	0.853974	0.543265
0.763133	0.94544	0.444625	0.687978
0.811362	0.485042	0.884831	0.487766				net1	0.480272	0.518538	0.529822	0.519101	0.500244	0.486628	0.478609
0.824953	0.787179	0.788517	0.389924				net2	0.466835	0.489981	0.506432	0.49261	0.473033	0.455531	0.448408
0.714903	0.95774	0.681072	0.498014				net3	0.450259	0.476605	0.490348	0.485114	0.467282	0.452822	0.446362
0.899251	0.712565	0.10675	0.230419				net4	0.503318	0.529654	0.520201	0.503231	0.485826	0.469319	0.465077
0.760102	0.895045	0.375801	0.620557				net5	0.512095	0.533696	0.555616	0.549092	0.529253	0.516078	0.505048
0.845448	0.464954	0.420198	0.534639
0.538938	0.458833	0.398243	0.147692
0.397974	0.704729	0.571017	0.387688
0.476894	0.865783	0.443088	0.422198
0.942842	0.853517	0.772902	0.507691
0.521448	1.0307	0.359109	0.562561
0.561158	0.411241	0.27265	0.732194
0.693375	0.285041	0.487004	0.348891
0.58344	0.403378	0.358013	0.459539
0.801477	0.653535	0.206759	0.413737
0.727127	0.690759	0.488306	0.424605
0.713996	0.755604	0.159652	0.787364
0.551894	0.723372	0.500388	0.442972
0.685579	1.00103	0.632303	0.534778
0.8903	0.694922	0.418997	0.514471
0.605102	0.823247	0.407958	0.521202
0.99087	0.531928	0.410962	0.31203
0.377381	0.648222	0.426463	0.471587
0.510381	0.90823	0.679822	0.603842
0.809516	0.412036	0.437422	0.500987
0.706358	0.613881	0.472481	0.306778
0.68209	0.227824	0.385661	0.470805
0.731498	1.12244	0.485679	0.490833
0.839562	0.719187	0.512832	0.492469
0.650861	0.645982	0.582744	0.498565
0.820258	0.738041	0.468336	0.579218
0.791698	0.60156	0.146074	0.621261
0.691411	0.209866	0.468655	0.807536
0.661103	0.586861	0.854413	0.669913
0.674805	0.617574	0.85393	0.286134
0.905924	0.663963	0.513795	0.144503
0.624308	0.613227	0.245464	0.506333
0.801011	0.678141	0.425959	0.626786
0.395152	0.384615	0.727677	0.600779
0.346016	0.758216	0.765815	0.461946
0.557703	0.556966	0.387676	0.382715
0.535505	0.836506	0.675771	0.520888
0.650092	0.713337	0.556642	0.825938
0.570081	1.21438	0.315412	0.201858
0.604273	0.55356	0.39275	0.464476
0.339959	0.764141	0.424055	0.283984
0.816173	0.490016	0.653882	0.221024
0.816709	0.680508	0.241849	0.365321
0.342907	0.540719	0.695087	0.472763
0.664911	0.471671	0.63411	0.628449
0.651468	0.631199	0.651433	0.429655
0.754508	0.768381	0.400868	0.440592
0.770418	0.751351	0.78634	0.773528
0.567332	0.881145	0.316968	0.499076
0.716055	0.494629	0.797346	0.547859
0.568951	0.657884	0.69665	0.273349
0.714812	0.750108	0.440297	0.601288
0.917735	0.243179	0.427747	0.419642
0.636735	0.798178	0.376867	0.634974
0.776668	0.465137	0.588021	0.39152
0.980864	0.920941	0.469597	0.361624
0.699469	0.754291	0.388067	0.593603
0.900288	0.458957	0.6362	0.336398
0.578649	0.786117	0.752788	0.281478
0.445396	0.788162	0.55557	0.296226
0.647479	0.527974	0.488725	0.487159
0.616594	0.822074	0.608527	0.962949
0.78684	0.790631	0.832827	0.682784
0.836482	0.274681	0.429154	0.694908
0.858371	0.929573	0.293772	0.449966
0.628882	0.58439	0.550524	0.423255
0.576081	0.798926	0.338481	0.548457
0.737366	0.60978	0.630315	0.39738
0.411535	0.593469	0.501669	0.935745
0.85278	0.718405	0.510112	0.421317
0.837688	0.663331	0.632451	0.964928
0.877117	0.764603	0.278864	0.580573
0.91361	0.228648	0.290397	0.565143
0.755077	1.11681	0.555793	0.606706
0.156633	0.653632	0.452821	0.54372
0.299711	0.904868	0.208344	0.89275
0.748004	0.878201	0.726953	0.392198
0.385997	0.323326	0.580144	0.342948
0.482174	0.691549	0.601351	0.496538
0.769839	0.711902	0.296366	0.41582
0.880214	0.623107	0.413746	0.311726
0.802372	0.513066	0.0896514	0.340134
0.518783	0.710658	0.601855	0.70391
0.629804	0.194069	0.513408	0.315502
0.574065	0.729253	0.54944	0.465074
0.761317	0.61003	0.37744	0.528375
0.62472	0.779527	0.533002	0.835736
0.699565	0.611657	0.249497	0.340068
0.449817	0.6144	0.645713	0.762495
0.71976	0.569061	0.707772	0.607615
0.56737	0.675883	0.663112	0.42081
0.587428	0.930515	0.742607	0.334803
0.462592	0.49646	0.301156	0.786737
0.493107	0.808389	0.786149	0.730419
1.02403	0.658269	0.511778	0.436579
0.733466	0.730142	0.461184	0.655053
0.57059	0.693876	0.440551	0.398023
0.757277	0.588563	0.324859	0.75555
0.675443	0.790839	0.347765	0.297395
0.463801	0.783513	0.692287	0.549495
0.506731	0.732702	0.407144	0.909375
0.630383	0.680289	0.795265	0.251752
0.591145	0.851485	0.876188	0.301412
0.468481	0.595852	0.412378	0.469677
0.8105	0.980766	0.323769	0.718992
0.646465	0.569998	0.172781	0.536865
0.283674	0.479387	0.456815	0.605478
0.687722	0.835025	0.487146	0.504091
0.771545	0.881577	0.869952	0.449462
0.721854	0.858863	0.23193	0.303397
0.958172	0.916766	0.370287	0.450535
0.693977	0.705477	0.529747	0.490773
0.476369	0.40621	0.32378	0.6494
0.485616	0.457134	0.246447	0.493311
0.788945	0.746598	0.930643	0.317638
0.332209	0.690296	0.679969	0.452404
0.597075	0.340058	0.612537	0.305984
1.0718	0.988638	0.266976	0.76097
0.65975	0.838608	0.691938	0.78843
0.280322	0.599247	0.607947	0.232472
0.441792	0.807652	0.587952	0.394679
0.574613	0.875589	0.814285	0.809531
0.537765	0.373782	0.66285	1.03416
0.784471	0.850711	0.401406	0.811701
0.530754	0.468681	0.547135	0.446445
0.56091	0.887467	0.49404	0.823832
0.731006	0.0418446	0.518654	0.188462
0.437663	0.920928	0.447976	0.541368
0.240352	0.728754	0.470556	0.348518
0.662111	0.576775	0.436799	0.492383
0.640554	0.757773	0.364539	0.566592
0.66832	0.442538	0.452056	0.330938
0.370748	0.787699	0.637448	0.825207
0.567477	0.441872	0.618765	0.324995
0.702151	0.695551	0.398765	0.463714
0.835039	0.824787	0.737123	0.337741
0.764644	0.363842	0.680812	0.336
0.552929	0.669687	0.525944	0.428246
0.723078	0.66125	0.510909	0.575187
0.814967	0.845218	0.662264	0.126822
0.84804	1.16632	0.263233	0.598071
0.466728	0.701763	0.649146	0.378731
0.75838	0.695964	0.460839	0.28756
0.554771	1.0354	0.468215	0.568293
0.565403	0.556725	0.220797	0.670321
0.569865	0.561675	0.534173	0.761302
0.753729	0.796729	0.472636	0.785414
0.763711	0.456948	0.479914	0.254196
0.803349	0.405495	0.493792	0.337905
0.371444	0.781811	0.346156	0.719739
0.496902	0.402249	0.907422	0.570984
0.906146	0.658964	0.556136	0.365959
1.02798	0.627638	0.596708	0.56087
0.458579	0.750826	0.813153	0.419104
0.687581	0.534044	0.411951	0.38051
0.821278	0.351724	0.391817	0.470643
0.497539	0.451193	0.610571	0.669081
0.69809	0.689228	0.385178	0.613402
0.573312	0.771139	0.125674	0.567603
0.623748	0.680842	0.791394	0.545978
0.806063	0.73319	0.342576	0.550597
0.541139	0.691064	0.570139	0.511734
0.714592	0.473131	0.423718	0.38054
0.527661	0.448712	0.262888	0.513631
0.311082	0.915744	0.495663	0.574364
0.664144	0.615599	0.486715	0.779394
0.893394	0.962675	0.264477	0.585573
0.207098	0.669857	0.274965	0.658941
0.794766	0.851876	0.760584	0.535997
0.711793	0.677871	0.388661	0.342153
0.328382	0.775873	0.622318	0.206966
0.429612	0.521175	0.557023	0.496859
0.51544	0.607929	0.360766	0.507457
0.704751	0.922421	0.483311	0.316743
0.425395	0.635912	0.480506	0.608272
0.673247	0.936481	0.781673	0.78217
0.485402	0.694231	0.488054	0.677297
0.614743	0.796928	0.505894	0.379359
0.661318	0.731593	0.529037	0.901063
0.854625	0.70792	0.425824	0.424885
0.717032	0.746084	0.643069	0.514021
0.606963	1.04212	0.496664	0.482803
0.764257	0.414916	0.63513	0.206585
0.495548	0.770931	0.470493	0.435778
0.660042	0.938843	0.459787	0.502967
0.738659	0.514558	0.355486	0.47009
0.669428	0.599677	0.754927	0.467807
0.634414	0.351058	0.192206	0.215404
0.511265	0.680527	0.48532	0.27915
0.661645	0.582278	0.292652	0.416482
0.574284	0.549419	0.541627	0.401762
1.02842	0.516385	0.205652	0.599997
0.790501	1.01837	0.256524	0.591627
0.823451	0.737068	0.534863	0.401416
0.565006	0.99495	0.447723	0.736939
0.712343	0.8813	0.414489	0.276414
0.339769	0.573221	0.477146	0.684031
0.592977	0.550658	0.3723	0.401671
0.785748	0.854653	0.452937	0.328715
0.438899	0.747511	0.786016	0.588013
0.815931	0.521193	0.368931	0.696585
0.77361	0.774135	0.336886	0.716255
0.826314	0.506698	1.04099	0.216611
0.074653	0.867471	0.425041	0.420388
0.770477	0.777329	0.360372	0.128625
0.688716	0.719397	0.60203	0.403717
0.866066	0.815924	0.928485	0.313891
0.665101	0.261449	0.476231	0.233935
0.593617	0.721729	0.668511	0.582407
0.676742	0.710122	0.904006	0.609697
0.860184	0.956872	0.520481	0.426135
0.588937	0.353278	0.615033	0.287159
0.817774	0.829081	0.388023	0.836389
0.670521	0.44069	0.603453	0.365088
0.944106	0.571504	0.289656	0.780231
0.48027	0.863166	0.62968	0.536199
0.618433	0.57489	0.57124	0.280876
0.769183	0.62714	0.319568	0.340431
0.649358	0.64455	0.668381	0.39262
0.669559	0.673744	0.500206	0.762872
0.512715	0.593078	0.334303	0.665289
0.726545	0.504938	0.525903	0.731497
0.409632	0.657434	0.523689	0.777046
0.764156	0.973963	0.480605	0.27057
0.415651	0.583384	0.29867	0.784769
0.675658	0.386664	0.445887	0.570278
0.688868	0.353148	0.533786	0.423179
0.921393	0.646043	0.440134	0.629877
0.285224	0.67617	0.421164	0.434742
0.960949	0.588455	0.53858	0.606751
0.602816	0.509474	0.57399	0.844918
0.86937	0.538293	0.620636	0.451624
0.757584	0.749139	0.39289	0.529775
0.799271	1.00321	0.291648	0.985272
0.385263	0.396697	0.706136	0.390858
0.603239	0.719319	0.66346	0.628546
0.547824	0.693203	0.274138	0.444472
0.360303	0.562739	0.484287	0.789499
0.665698	0.615341	0.741252	0.9292
0.648713	0.710194	0.52751	0.727392
0.664873	0.8087	0.338235	0.464634
0.814402	0.889151	0.809843	0.826151
1.02113	0.43311	0.588682	0.308371
0.374504	0.659442	0.476761	1.04148
1.0475	0.45684	0.405231	0.631338
0.815197	0.3877	0.47165	0.889457
0.78857	0.484626	0.556201	0.546237
0.50355	0.561505	0.123322	0.230546
0.450605	0.679548	0.437933	0.859741
0.566296	0.788034	0.46923	0.137011
0.919552	0.607104	0.229528	0.270363
0.235129	0.768984	0.404653	0.856578
0.539717	0.561455	0.403893	0.347432
0.572403	0.599456	0.824273	0.908145
0.676445	0.970041	0.469156	0.646513
0.439356	0.394018	0.472869	0.406425
0.384856	0.774161	0.706241	0.736133
0.747219	0.593228	0.509361	0.993353
0.461857	0.863408	0.604742	0.634291
0.674002	0.693437	0.59969	0.48808
1.04123	0.775117	0.644751	0.754793
0.824827	0.55786	0.867212	1.00068
0.24142	0.631673	0.504171	0.741969
0.494542	0.793832	0.662946	0.538461
0.646185	0.894365	0.5702	0.589883
0.527735	0.588453	0.590196	0.265412
0.727468	0.715477	0.701138	0.482445
0.511425	0.529567	0.719337	0.316082
0.908685	0.672263	0.65298	0.402084
0.728297	0.764384	0.621291	0.392938
0.690263	0.755252	0.538075	0.532173
0.644436	0.678818	0.555769	0.574982
0.605222	0.396402	0.379226	0.525637
0.530436	0.731188	0.301366	0.981969
0.572743	0.587969	0.637669	0.693087
0.818148	0.928817	0.552927	0.722293
0.574599	0.468936	0.404604	0.364815
0.716215	0.607778	0.455632	0.44041
0.792289	0.952969	0.494616	0.454658
0.777318	0.288291	0.583869	0.281077
0.748229	0.835589	0.630146	0.481129
0.585079	0.787165	0.128774	0.848495
0.727165	0.76969	0.245117	0.450935
0.859648	0.64225	0.395085	0.67631
0.677602	0.622206	0.308366	0.195833
0.752674	0.7515	0.472619	0.62718
0.664022	0.656001	0.654616	0.243887
0.581626	0.330523	0.641437	0.391596
0.823134	0.568452	0.313218	0.536083
0.590621	0.861753	0.695742	0.667796
0.291746	0.611891	0.305544	0.440164
0.440508	0.389373	0.482134	0.481849
0.974503	0.515078	0.586109	0.553257
0.740974	0.718032	0.2504	0.362705
0.855926	0.449078	0.297678	0.714472
0.653532	0.356179	0.675098	0.739706
0.358524	0.769107	0.640077	0.681607
0.55531	0.765213	0.600213	0.82356
0.661636	0.689053	0.538579	0.712144
0.496507	0.799821	0.393332	0.513539
0.763933	0.431827	0.35027	0.374405
0.245656	0.52702	0.606449	0.620932
0.737007	0.553004	0.678042	0.358876
0.907698	0.732704	0.705554	0.796434
0.597049	0.651792	0.720524	0.191616
0.902672	0.907117	0.648616	0.607685
0.192285	0.735735	0.416375	0.215404
0.429163	0.76072	0.419247	0.536431
0.726045	0.686599	0.854634	0.734546
0.780299	0.411582	0.647087	0.421128
0.939641	0.915519	0.478396	0.43122
0.768052	0.851219	0.65127	0.40317
0.487222	1.21592	0.298181	0.34705
0.582111	0.580191	0.657341	0.562403
0.491443	0.729348	0.463626	0.492132
0.980964	1.2172	0.457052	0.404692
0.165929	0.768094	0.696844	0.561738
0.650731	0.89294	0.374145	0.823498
0.732623	0.727486	0.470981	0.218383
0.526725	0.478323	0.185806	0.406462
0.858451	0.42605	0.253474	0.258641
0.779679	0.883553	0.32869	0.513365
0.676652	0.421166	0.469168	0.812341
0.669905	0.403949	0.446451	0.853324
0.653668	0.903488	0.414213	0.510033
0.569231	0.890428	0.517876	0.635161
0.717918	0.71986	0.568558	0.25424
0.585638	0.864532	0.908715	0.375344
0.734525	0.528596	0.420198	0.510452
0.65283	0.392992	0.911431	0.562061
0.53813	0.200447	0.486859	0.455057
0.886165	0.145481	0.773276	0.0840714
0.451963	0.663888	0.759247	0.516897
0.774431	0.556595	0.58429	0.306323
1.06376	0.442413	0.695987	0.478103
0.971108	0.495147	0.871301	0.434081
0.757954	0.546703	0.547058	0.741629
0.741924	1.195	0.428118	0.553416
0.903617	0.689749	0.481796	0.918508
0.974585	0.490078	0.173323	0.474457
0.381307	0.959798	0.643914	0.161325
0.554837	0.820574	0.393882	0.714002
0.582614	0.445964	0.432085	0.290573
0.819021	0.712363	0.668145	0.391991
0.581017	0.60539	0.486167	0.299088
0.956732	0.782349	0.402167	0.325061
1.00377	0.898753	0.637972	0.570464
0.694417	0.666603	0.275578	0.316388
0.476365	0.708454	0.347016	0.702006
0.673015	0.468251	0.455628	0.678714
0.861999	0.713957	0.620905	0.478525
0.547287	0.451664	0.637048	0.713228
0.905196	0.91901	0.640914	0.98204
0.732493	0.770793	0.721349	0.444778
0.903208	0.754561	0.705293	0.458186
0.622611	0.77615	0.21491	0.685594
0.723862	0.648366	0.400851	0.292016
0.376767	0.50705	0.483286	0.559563
0.508752	0.912164	0.388621	0.475959
0.783954	0.650812	0.520318	0.614453
0.717569	0.623824	0.541857	0.231104
0.739618	0.964152	0.536916	0.686926
0.350646	0.696285	0.0418446	0.54934
0.834706	0.508133	0.572999	0.311989
0.664373	0.760791	0.42356	0.737391
0.76361	0.645421	0.227862	0.34282
0.698539	0.42538	0.428254	0.57692
0.86761	0.578837	0.538873	0.351899
0.743098	0.708309	0.461837	0.532957
0.643566	0.673266	0.28244	0.718048
0.816676	0.682417	0.313719	0.608216
0.587726	0.704829	0.465668	0.674462
0.41194	0.666336	0.588535	0.582856
0.886139	0.632771	0.576987	0.390994
1.11029	0.630381	0.666885	0.519066
0.526032	0.534162	0.555246	0.444697
0.537889	0.563641	0.695495	0.659349
1.12806	0.421889	0.237412	0.905257
0.655856	0.753168	0.418915	0.704364
0.541187	0.652774	0.86235	0.563213
0.677242	0.563582	0.911319	0.539466
0.912282	0.827559	0.286613	0.7483
0.852207	0.552032	0.747955	0.595386
0.400326	0.364952	0.566227	0.376894
0.711026	0.608337	0.541148	0.207231
0.581204	0.431016	0.472347	0.184108
0.479773	0.844095	0.436018	0.328418
0.810147	0.507817	0.527964	0.824002
0.591307	0.262752	0.409241	0.598605
0.73643	0.431928	0.866641	0.575217
0.521231	0.82649	0.437876	0.853819
0.811915	0.320816	0.854471	0.38152
0.68982	0.860087	0.735949	0.373242
0.739931	0.766508	0.665088	0.545707
0.362797	0.30944	0.696278	0.472523
0.621168	0.846928	0.470581	0.650336
0.658776	0.856412	0.466374	0.465686
0.858135	0.365063	0.544816	0.434975
0.406004	0.725986	0.805067	0.837102
0.636186	0.425622	0.78622	0.568099
0.66109	1.00624	0.54762	0.371028
0.467148	0.370945	0.4287	0.587279
0.603364	1.01602	0.79371	0.434578
1.37723	0.852875	0.664962	0.328244
0.424159	0.466875	0.50512	0.65073
0.812098	0.892739	0.545105	0.371758
0.387251	0.496848	0.534012	0.568791
0.698324	0.703755	0.441506	0.26902
0.907716	0.446109	0.731281	0.626415
0.320462	0.523703	0.690488	0.537398
0.918173	0.412082	0.454164	0.771856
0.76395	0.793696	0.582964	0.424371
0.84277	0.590559	0.545277	0.541617
0.728502	0.63514	0.551482	0.479062
0.541635	0.379154	0.692247	0.609173
0.601717	0.759622	0.964232	0.679523
0.497578	0.574085	0.819622	0.598748
0.820307	0.722336	0.439785	0.913266
0.946227	1.08984	0.482814	0.336209
0.636916	0.681841	0.800593	0.32825
0.726191	0.858249	0.616483	0.409446
0.656008	0.573754	0.494327	0.337907
0.97253	0.878917	0.765787	0.670954
0.684443	0.764884	0.454719	0.548901
0.577397	0.989223	0.597562	0.326534
0.646859	0.653038	0.162581	0.332774
0.818098	0.671008	0.3145	0.615812
0.497777	0.701984	0.299449	0.235559
0.336852	0.777436	0.44675	0.728948
0.866157	0.979185	0.494214	0.482679
0.620598	0.645026	0.576804	0.724516
0.535582	0.569167	0.530793	0.283981
0.345835	0.767815	0.798341	0.362612
0.572027	0.673795	0.151659	0.354286
0.432335	0.788287	1.17692	0.424877
0.485089	0.896262	0.546181	0.638898
0.374407	0.509004	0.163874	0.282049
0.765037	0.733214	0.450238	0.619058
0.770216	0.843508	0.382173	0.618625
0.820618	0.561681	0.672225	0.591459
0.816044	0.588889	0.473005	0.644983
0.868585	0.70214	0.666541	0.551418
0.651031	0.906913	0.587368	0.682383
0.352758	0.691981	0.598571	0.541183
0.710965	0.508519	0.694301	0.213546
0.303603	0.663038	0.86158	0.434108
0.803779	0.696737	0.67857	0.611983
0.303195	0.299903	0.555447	0.376674
0.417592	0.611503	0.640485	0.446474
0.787171	0.49933	0.362277	0.229429
0.579044	0.885299	0.761348	0.505819
0.396117	0.850657	0.592956	0.422122
0.908131	0.898599	0.357215	0.538506
0.675429	0.607961	0.532393	0.651633
0.850556	0.721068	0.660207	0.517565
0.472924	0.469074	0.530837	0.268099
0.733809	0.802358	0.74183	0.256803
0.646106	0.847206	0.520902	0.776073
0.26505	0.657753	0.472907	0.685466
0.634866	0.826603	0.756041	0.426261
0.545168	0.632463	0.318575	0.434488
0.518513	0.499491	0.69118	0.605237
0.797507	0.421406	0.509389	0.615135
0.771467	0.762154	0.623368	0.604861
1.00474	0.726064	0.50755	0.578319
0.744917	0.697596	0.463787	0.619086
0.649674	0.614275	0.245533	0.51312
0.51935	0.603021	0.300791	0.300431
0.628893	0.72706	0.215863	0.522622
0.747837	0.657446	0.594218	0.551059
0.679981	0.647358	0.477747	0.710253
0.904789	0.791259	0.247925	0.488926
0.663971	0.544899	0.68394	0.277895
0.81461	0.489715	0.696221	0.796292
0.589763	0.416241	0.346498	0.498611
0.969523	0.635915	0.194305	0.697779
1.00419	0.686219	0.572705	0.964526
0.434333	1.14325	0.420442	0.662963
0.370959	0.614645	0.610245	0.38094
0.635215	0.732114	0.701259	0.451951
0.707026	0.807756	0.480405	0.465823
0.613962	0.825013	0.422054	0.421657
0.897917	0.909579	0.227248	0.360815
0.840582	1.1767	0.566618	0.598781
0.629141	0.713878	0.293466	0.897596
0.77814	0.961594	0.416466	0.302067
0.617553	0.515823	0.554013	0.539234
0.604342	0.763532	0.376575	0.508605
0.417532	0.335224	0.731073	0.998333
0.735276	0.98732	0.460004	0.537908
0.707401	0.740235	0.494481	0.63706
0.438289	0.643646	0.61845	0.43175
0.803476	0.48253	0.274766	0.183368
0.866599	0.768723	0.365725	0.551302
0.646169	0.641496	0.552668	0.424814
0.484029	0.827187	0.405081	0.68224
0.556517	0.634096	0.391013	0.428479
0.587737	0.834492	0.464711	0.96586
0.928982	0.510682	0.666514	0.341306
0.681591	0.472675	0.211291	0.334738
0.731306	0.809201	0.685576	0.395929
0.922076	0.528006	0.252259	0.511042
0.567548	0.620001	0.436272	0.220117
0.561112	0.712549	0.435775	0.39876
0.339418	1.12725	0.683647	0.322442
0.701213	0.652364	0.806618	0.497534
0.35904	0.822187	0.655006	0.273033
0.841281	0.695231	0.653598	0.4894
0.254174	0.514531	0.446754	0.285062
0.444784	0.714885	0.643063	0.791256
0.681383	0.706079	0.898009	0.500916
0.901469	0.824154	0.45556	0.553436
0.630218	0.930576	0.376586	0.531526
0.421102	0.737858	0.169326	0.415248
0.563977	0.65974	1.00281	0.432153
0.628616	0.728507	0.359064	0.565972
0.637805	0.576658	0.535498	0.271859
0.456664	0.605935	0.268914	0.169858
1.00242	0.534831	0.648264	0.397611
0.599723	0.789475	0.518725	0.537984
0.904514	0.558153	0.406192	0.23873
0.768828	0.8829	0.390812	0.382333
0.641311	0.614931	0.388917	0.612876
0.972803	0.925573	0.789113	0.713476
0.702978	0.544053	0.895192	0.319828
0.828735	0.593807	0.569309	0.566842
0.44079	0.742219	0.860291	0.407401
0.477401	0.705017	0.412327	0.433454
0.948623	0.898429	0.370848	0.684802
0.44381	0.855937	0.407459	0.267513
0.673835	0.636636	0.878846	0.462566
0.705081	0.294998	0.250964	0.338424
0.855623	0.837876	0.480353	0.38074
0.492872	0.755627	0.576159	0.0418446
0.82966	0.960365	0.567259	0.79364
0.930222	0.62662	0.536298	0.238135
0.91438	0.701447	0.542035	0.733961
0.776698	0.82475	0.536192	0.553329
0.640371	0.744012	0.346317	0.439622
0.399095	0.867474	0.721607	0.732396
0.962832	1.07025	0.44279	0.594381
0.625727	0.478605	0.457271	0.516368
0.660263	0.897522	0.894439	0.628225
0.62774	0.481325	0.782323	0.593068
0.612535	0.491104	0.329764	0.38582
0.381681	0.520565	0.499123	0.0552097
0.674814	0.799302	0.728002	0.469832
0.239827	1.11309	0.224397	0.23621
0.710268	0.563203	0.429278	0.383721
0.625236	0.943111	0.505907	0.276268
0.683484	0.840838	0.487093	0.375529
0.24031	0.693323	0.425107	0.599406
0.866564	0.78082	0.533597	0.441955
0.802074	0.73897	0.397305	0.547608
0.716169	0.650868	0.347955	0.617894
0.681789	0.750524	0.500502	0.290704
0.360296	0.471833	0.497529	0.574545
0.798514	0.652632	0.65338	0.509078
0.983239	0.723145	0.373958	0.702134
0.566152	0.759008	0.392446	0.566237
0.689957	0.735726	0.595762	0.453385
0.35696	0.846043	0.471743	0.53387
0.757259	0.475998	0.760217	0.569044
0.465221	0.730312	0.303615	0.542842
0.82932	0.620287	0.311727	0.593636
0.628796	0.539539	0.507314	0.706791
0.654034	0.736782	0.455915	0.346624
0.580805	0.759893	0.516611	0.437835
0.82918	0.606931	0.354275	0.484901
0.77642	0.343738	0.700369	0.467949
0.63595	0.610834	0.311465	0.65406
0.446497	0.644888	0.495648	0.130437
0.54341	0.826436	0.727321	0.738554
0.359833	0.720207	0.392211	0.618196
0.642405	0.502902	0.691534	1.03607
0.954006	0.53975	0.580871	0.555428
0.699057	0.190424	0.61228	0.645723
0.700515	0.782084	0.747088	0.521569
0.812117	0.3483	0.813012	0.469702
0.933397	0.688897	0.32989	0.693268
0.787684	0.911064	0.672315	0.550684
0.657499	1.17152	0.229921	0.384271
0.999474	0.415319	0.496405	0.567606
0.777539	0.64019	0.284365	0.565009
0.731315	0.451555	0.0739518	0.535191
0.732733	0.70454	0.369051	0.337604
0.648012	0.69616	0.642619	0.544703
0.763828	0.661487	0.381699	0.24377
1.04184	0.677651	0.414505	0.399487
0.735114	0.473546	0.277594	0.242697
0.23662	0.834734	0.541878	0.542252
0.538775	0.379166	0.953612	0.189764
0.233431	0.67066	0.287618	0.570807
0.312923	0.647266	0.472141	0.333079
0.599305	0.645131	1.10545	0.267977
0.343722	0.427607	0.522198	0.551688
0.873972	0.573351	0.71442	0.465023
0.577644	0.507224	0.634045	0.199048
0.762524	0.622496	0.449502	0.361451
0.984095	0.983527	0.23559	0.341974
0.542992	0.725557	0.611876	0.472107
0.714805	0.783555	0.376484	0.431963
0.683048	0.60538	0.49397	0.754556
0.682225	0.485438	0.618684	0.550504
0.56787	0.375341	0.561953	0.385688
0.828334	0.863869	0.648693	0.560422
0.512466	0.723159	0.37582	0.356019
0.674423	0.435608	0.670422	0.64818
0.794101	0.790708	0.596868	0.688792
0.647769	0.600008	0.590956	0.584286
0.419632	0.949311	0.366363	0.265615
0.619369	0.638738	0.45901	0.269005
0.631543	0.693661	0.493113	0.599291
0.669736	0.60978	0.350935	0.720782
0.660007	0.928426	0.392079	0.349104
1.02608	0.306715	0.548544	0.384947
0.907263	0.738382	0.541429	0.508576
0.65034	0.60507	0.544555	0.616825
0.342194	0.838267	0.218565	0.345982
0.664088	0.486934	0.614551	0.40342
0.769549	0.882415	0.286782	0.998859
0.724081	0.873633	0.344505	0.57243
0.703468	0.516429	1.08132	0.654618
0.566966	0.612206	0.608747	0.676958
0.516601	0.761323	0.542667	0.449673
0.481544	0.737136	0.478304	0.630953
0.306569	0.818807	0.32716	0.672864
0.867849	0.666569	0.409287	0.382314
0.621556	0.842931	0.235632	0.637042
0.838963	0.635276	0.703941	0.341069
0.893514	0.786704	0.655339	0.51464
0.595012	0.662559	0.505557	0.354153
0.714882	0.84615	0.6248	1.05235
0.939027	0.950707	0.840489	0.513017
0.41134	0.794404	0.607677	0.51392
0.901675	0.362769	0.693636	0.727327
0.760045	0.815584	0.24904	0.576787
0.397193	0.375011	0.825948	0.697159
0.572901	0.750865	0.491854	0.65209
0.630041	0.55709	0.460506	0.544294
0.82107	0.401899	0.538159	0.224506
0.838702	0.641339	0.686819	0.413069
0.653482	0.485462	0.294915	0.670343
0.952398	0.828374	0.492573	0.653664
0.804792	0.374984	0.462943	0.292679
0.394636	0.452789	0.376244	0.555119
0.717807	0.486587	0.754647	0.420013
0.953143	0.969233	0.452594	0.538278
0.766641	0.903446	0.606396	0.504836
0.571992	0.779942	0.464035	0.557789
0.669528	0.839943	0.232218	0.548749
0.909341	0.646351	0.507568	0.615373
0.487511	0.993445	0.401585	0.679683
1.07332	0.321925	0.386133	0.653057
0.78208	0.714379	0.485963	0.345755
0.378565	0.673012	0.366097	0.610101
0.481024	0.77168	0.74423	0.514421
0.468167	0.472671	0.365669	0.696795
0.778028	0.567969	0.622038	0.459768
0.696816	0.816365	0.194809	0.578419
0.412721	0.557289	0.733389	0.336457
0.72438	0.77312	0.409202	0.601867
0.474229	0.777247	0.502293	0.468387
0.974907	1.06817	0.607985	0.487783
0.939266	0.565286	0.691271	0.528299
0.81649	0.799021	0.195071	0.397585
1.01376	0.991013	0.584927	0.453605
0.525174	0.63572	0.346339	0.414534
0.765581	0.532536	0.574119	0.779086
0.632881	0.594822	0.4968	0.580364
0.736353	0.780934	0.38373	0.748897
0.616239	0.580315	0.69323	0.615806
0.68763	0.748242	0.659866	0.570883
0.89815	0.579932	0.381246	0.570667
0.756054	0.225011	0.339237	0.394302
0.683471	0.844811	0.549842	0.437095
0.742963	0.748356	0.397257	0.581587
0.226812	0.632702	0.770713	0.43766
0.504858	0.719005	0.215578	0.119013
0.511901	0.401213	0.397215	0.671759
0.946471	0.670002	0.577228	0.535451
0.594854	0.807627	0.34879	0.730659
0.353292	0.791367	0.120337	0.424742
0.540384	0.515434	1.05857	0.323068
0.721687	0.462047	0.460987	0.45253
0.386918	0.903762	0.944225	0.589715
0.660286	0.794259	0.950737	0.432568
0.976615	0.411117	0.562923	0.51914
0.8406	0.69026	0.723045	0.540896
0.687013	0.575022	0.679733	0.326715
0.895992	1.01319	0.335544	0.45789
0.632334	0.6788	0.2288	0.497906
0.386426	0.498725	0.442223	0.389208
0.566146	0.526435	0.607913	0.70212
0.899965	0.411157	0.554882	0.775516
0.489734	0.280816	0.439459	0.478414
0.255832	0.264923	0.474642	0.393207
0.524787	0.598818	0.567849	0.205868
0.933234	0.582868	0.661901	0.636794
0.794422	0.385963	0.289572	0.168577
0.886104	0.659415	0.286942	0.749123
0.50058	0.536376	0.435662	0.244152
0.872149	0.904279	0.260354	0.460949
0.686595	0.64307	0.413575	0.427811
0.631289	0.517269	0.221	0.24526
0.637891	0.968922	0.386331	0.458974
0.776778	0.810199	0.392716	0.370401
0.517721	0.650307	0.68462	0.504723
0.815716	0.672867	0.592015	0.214824
0.830784	0.172602	0.482024	0.558994
0.717201	0.602737	0.442554	0.544571
0.407749	0.714244	0.454656	0.848458
0.500504	0.606373	0.433802	0.500221
0.505545	0.717385	0.303974	0.336049
0.431892	0.635968	0.323638	0.511321
0.822483	0.921291	0.412297	0.698098
0.76692	0.740789	0.615509	0.449664
0.644926	0.464157	0.747536	1.00749
0.632479	0.568726	0.553912	0.212686
0.659175	0.78178	0.521786	0.442162
0.439079	0.754159	0.623052	0.664717
0.668441	0.81925	0.426265	0.613371
0.875305	0.689137	0.577965	0.582297
0.656336	0.835669	0.553794	0.572863
0.836621	0.641109	0.322017	0.36196
0.686983	0.908091	0.303142	0.36728
0.478891	0.714063	0.387442	0.586115
0.872243	0.53437	0.45028	0.808549
0.53511	0.682645	0.197635	0.418204
0.481797	0.647778	0.673812	0.434443
0.786672	0.662963	0.292257	0.272688
0.450294	0.397428	0.549967	0.495259
0.74152	0.605501	0.398243	0.508933
0.854218	0.338819	0.451246	0.334269
0.744609	0.713769	0.699576	0.426647
0.706375	0.936818	0.514808	0.542674
0.510614	0.612061	0.271384	0.614948
0.706371	0.665616	0.620576	0.65335
0.546984	0.480449	0.391496	0.472677
0.700867	0.697231	0.357761	0.366972
0.878455	0.526039	0.896787	0.469299
0.245261	0.82106	0.499041	0.589399
0.715112	0.654475	0.390742	0.435029
0.51844	0.691152	0.149455	0.306688
0.930082	0.822621	0.395161	0.385156
0.424539	0.47045	0.546053	0.307714
0.635159	0.739909	0.621683	0.69539
0.640368	0.391156	0.493152	0.509882
0.534401	0.50075	0.679528	0.951918
0.567359	0.600536	0.285727	0.632516
0.907748	0.844547	0.259312	0.550537
0.882369	0.697984	0.726632	0.133831
0.40837	0.545681	0.526747	0.498613
0.556001	0.847894	0.460411	0.491253
0.733741	0.542088	0.284865	0.570502
0.578725	0.872538	0.348627	0.757272
0.710295	0.317403	0.692741	0.630701
0.583334	0.712775	0.365179	0.438245
0.711686	0.921628	0.423364	0.29044
0.844873	0.619431	0.359542	0.839937
0.880851	1.22348	0.525221	0.513407
0.582625	0.749992	0.377714	0.458548
0.660694	0.717135	1.0144	0.36924
0.676171	0.745202	0.0736422	0.426211
0.645145	0.707477	0.299675	0.510444
0.76006	0.811092	0.437828	0.676387
0.592037	0.711422	0.797713	0.622993
1.13557	0.750072	0.0851147	0.493154
0.646013	0.82909	0.500238	0.184895
0.658721	0.641546	0.306046	0.523737
0.92773	0.500854	0.604969	0.415748
0.327209	0.999227	0.567624	0.184575
0.447808	0.758916	0.45905	0.535041
0.38913	0.760234	0.385526	0.565551
0.810958	0.765405	0.380384	0.293688
0.668601	0.943597	0.545409	0.744391
0.710234	0.366739	0.458965	0.263232
0.804804	0.797901	0.402493	0.569714
0.900528	0.507038	0.383627	0.220266
0.759189	0.735354	1.0009	0.608886
0.642835	0.805601	0.490368	0.510094
0.566907	0.836445	0.591463	0.444143
0.977919	0.680281	0.303343	0.623722
0.436003	0.588197	0.422428	0.35742
0.918467	0.780622	0.315946	0.248678
0.606575	0.559951	0.469859	0.385879
0.793288	0.871541	0.780614	0.310436
0.724242	0.935886	0.170919	0.407706
0.631137	0.32559	0.45351	0.345616
0.720627	0.63198	0.520685	0.285609
0.402429	0.739121	0.337523	0.425576
0.731295	0.795968	0.409879	0.368187
0.575243	0.88134	0.439579	0.446011
0.415225	0.402062	0.730822	0.47453
0.964306	0.686477	0.337113	0.628286
1.05267	0.498722	0.301634	0.263149
0.137832	0.646731	0.584686	0.724652
0.742121	0.513074	0.631083	0.462082
0.823699	0.79454	0.578081	0.405049
0.477484	0.562601	0.296952	0.430123
0.64088	0.771916	0.398723	0.240482
0.617994	0.800051	0.710869	0.560738
0.59796	0.377992	0.493764	0.533093
0.854752	0.796695	0.496605	0.750933
0.620045	0.482667	0.42672	0.270159
0.862649	0.536103	0.392601	0.697539
0.60018	0.746621	0.401611	0.779059
0.70886	0.699299	0.312756	0.953567
0.690356	0.711676	0.321552	0.921803
0.745156	0.895709	0.486777	0.438025
0.614231	0.596326	0.703696	0.280634
0.512051	0.624447	0.311521	0.571852
0.901734	0.594082	0.189378	0.278737
0.432215	0.863305	0.691826	0.831041
0.958919	0.730875	0.559087	0.440423
0.512913	0.706214	0.612692	0.726045
0.799263	0.481815	0.522481	0.671014
0.86882	0.73079	0.508339	0.252913
0.5691	0.743448	0.390662	0.415241
0.670772	0.815945	0.483405	0.948597
0.96236	0.863933	0.311642	0.469642
0.464297	0.73774	0.50396	0.402429
0.845596	0.701339	0.50624	0.622311
0.625271	0.735033	0.255409	0.213741
0.482057	0.400971	0.736564	0.21218
0.2684	0.530636	0.422859	0.625439
0.480956	0.663986	0.420198	0.379741
0.788675	0.606384	0.733113	0.460772
0.749929	1.01347	0.241331	0.460191
0.501484	0.420319	0.508842	0.125834
0.652624	0.405439	0.687977	0.523704
0.508274	0.914061	0.499897	0.272217
0.809897	0.743729	0.399648	0.261768
0.568486	0.96091	0.453427	0.453079
0.658336	0.967506	0.930623	0.557525
0.708121	0.641226	0.447306	0.350453
0.456309	0.623222	0.603067	0.762024
0.476809	0.920316	0.532154	0.726874
0.397424	0.785489	0.477203	0.734603
0.441199	0.359201	0.663578	0.6737
0.834778	0.614406	0.346669	0.464418
0.489618	0.576218	0.549821	0.449161
0.865619	0.347199	0.798003	0.449867
0.687779	0.776466	0.712255	0.234526
0.841268	0.813155	0.375545	0.89347
0.692685	0.653953	0.655836	0.389402
0.620197	0.691143	0.562179	0.359622
0.498065	0.646156	0.391715	0.423783
0.685119	0.676204	0.560273	0.512288
0.654402	0.876671	0.385774	0.508128
0.812183	1.23157	0.411829	0.88603
0.355526	0.753239	1.00819	0.574349
0.682906	1.12646	0.364697	0.296844
0.707923	0.589401	0.53737	0.211759
0.635412	0.508115	0.667266	0.416945
0.746317	0.762548	0.877611	0.535552
0.548334	0.552891	0.728692	0.511129
0.586311	0.724614	0.470213	0.689754
0.439001	0.184875	0.622395	0.562093
0.835798	0.838322	0.457748	0.511676
0.474397	0.546787	0.470837	1.11135
0.690762	0.522719	0.341782	0.60438
0.688568	0.554258	0.507402	0.523826
0.682462	0.628157	0.695115	0.623343
0.48187	0.883312	0.830947	0.990972
0.731463	0.337254	0.447283	0.367434
0.906771	0.582137	0.584052	1.17813
0.781556	0.725419	0.341434	0.232458
0.839822	0.868508	0.53787	0.669458
0.421278	0.659516	0.272797	0.757701
0.791596	0.74246	0.334083	0.560375
0.483933	0.767779	0.22254	0.470607
0.802507	0.845186	0.492939	0.347687
0.675494	0.496727	0.389674	0.746351
0.488838	0.486686	0.646077	0.331406
1.00289	0.491137	0.388374	0.366342
0.855305	0.408373	0.651312	0.725421
1.02209	0.525149	0.506158	0.29291
0.82381	0.796971	0.755642	0.383596
0.670627	0.848067	0.555252	0.717259
0.810564	0.791155	0.620908	0.497774
0.511952	0.414141	0.501809	0.302654
0.444737	0.862732	0.461168	0.380609
0.384462	0.645472	0.316959	0.730645
0.545733	0.472742	1.07458	0.79216
0.838958	0.395244	0.259033	0.593755
0.916925	0.509037	0.437127	0.309562
0.974086	0.388989	0.777403	0.666665
0.567145	0.663138	0.559152	0.727828
0.779226	0.76327	0.712703	0.50816
0.880586	0.719173	0.443613	0.365396
0.415197	0.486693	0.472519	0.249619
0.687889	0.720884	0.786248	0.65452
0.573967	0.468992	0.484682	0.462557
0.796193	1.00515	0.582872	1.09065
0.555024	0.693877	0.637025	0.701038
0.597667	0.570148	0.0684909	0.794716
0.591809	0.834371	0.386283	0.433838
0.654864	0.505183	0.599762	0.702831
0.509587	0.58237	0.606374	0.488508
0.796923	0.72594	0.934041	0.555877
0.355012	0.346699	0.528849	0.717375
0.874632	0.872024	0.270851	0.476349
0.717294	0.789835	0.707942	0.312158
0.415729	0.432827	0.803346	0.290022
0.513637	0.801463	0.469201	0.316601
0.468962	0.921131	0.742859	0.59824
0.589927	0.628658	0.235581	0.566008
0.752922	0.740546	0.494087	0.496079
0.217246	0.721554	0.318516	0.70436
0.923781	0.91737	0.846512	0.647884
0.772866	0.482177	0.501507	0.356794
0.585167	0.838959	0.462872	0.401091
0.496891	0.655676	0.316374	0.352776
0.775748	0.798964	0.840804	0.383412
0.87085	0.805413	0.536319	0.499808
0.892314	0.569587	0.274219	0.898481
0.684946	0.356892	0.405766	0.838064
0.633538	0.841755	0.401849	0.530557
0.656969	0.783285	0.452904	0.368914
0.630536	0.407281	0.201088	0.379463
0.493014	0.55433	0.260754	0.925458
0.699839	0.775519	0.352057	0.608847
0.446677	0.707469	0.31899	0.567551
0.659512	0.395731	0.618997	0.633025
0.850605	0.745483	0.632698	0.487136
0.896604	0.421774	0.465859	0.845385
0.480658	0.532691	0.579444	0.626528
0.889197	0.570046	0.566668	0.477791
0.847409	0.994616	0.736956	0.731537
0.727404	0.894373	0.416083	0.638983
0.610179	0.431233	0.498073	0.48864
0.528026	0.343476	0.515502	0.489236
0.841962	0.877726	0.387638	0.712662
0.815237	0.759191	0.496201	0.644863
0.654554	0.731669	0.595171	0.431366
0.361798	0.612805	0.552231	0.697611
0.562209	0.688952	0.35587	0.573905
0.708256	0.870832	0.806528	0.939472
0.755462	0.676993	0.496585	0.755344
0.96468	0.610342	0.595512	0.591807
0.532622	0.900794	0.502473	0.589384
0.548186	0.761932	0.491311	0.57046
0.709865	0.731405	0.431958	0.390771
0.714578	0.771547	0.678674	0.671566
0.711354	0.773529	0.262967	0.966304
0.912576	1.02769	0.478489	0.408389
0.810994	0.626605	0.359652	0.411037
0.588456	0.76302	0.552905	0.699653
0.271122	0.827482	0.589329	0.796327
0.603949	0.542105	0.554599	0.164622
0.791794	0.773083	0.335455	0.366693
0.416056	0.860124	0.957158	0.509369
0.416269	0.47996	0.409607	0.786592
0.758908	0.701369	0.38357	0.31394
0.673353	0.632933	0.691747	0.292678
0.466259	0.446437	0.602763	0.682855
0.549149	0.802575	0.285576	0.657818
0.640699	0.944536	0.696519	0.533433
0.85824	0.527943	0.543098	0.502117
0.676765	0.647613	0.468421	0.505368
1.09452	0.831556	0.370395	0.431909
0.722552	0.858591	0.525015	0.171928
0.461365	0.712685	0.609229	0.58374
0.494575	0.607635	0.836797	0.520099
0.411474	0.60709	1.00526	0.429331
0.89624	0.385128	0.633634	0.277813
0.385093	0.582061	0.672691	0.350091
0.405708	0.600316	0.824041	0.869819
0.555816	0.634909	0.92403	0.509737
0.852943	0.580574	0.191917	0.854486
0.669466	0.377635	0.357333	0.404143
0.529727	0.733894	0.503192	0.676636
0.518977	0.970031	0.23837	0.375863
0.639903	0.306787	0.660579	0.464458
0.872901	0.418895	0.590252	0.501856
0.557731	0.838619	0.736226	0.464815
0.736153	0.548146	0.448559	0.240843
0.522996	0.426467	0.697729	0.93431
0.656219	0.729474	0.627897	0.80829
0.687534	0.532816	0.499173	0.626051
0.888651	0.572372	0.360144	0.54592
0.376647	0.669426	0.48775	0.411769
0.781062	0.543536	0.509666	0.338439
0.729215	0.878368	0.398798	0.689512
0.775856	0.690505	0.673892	0.168104
0.739704	0.663187	0.411672	0.425656
0.648285	1.03009	0.444567	0.203995
0.72265	0.538043	0.599147	0.341261
0.724091	0.658983	0.688567	0.463702
0.218273	0.777505	0.701579	0.549352
0.716864	0.714347	0.807625	0.351036
0.271947	0.889286	0.664739	0.760803
0.699801	0.717649	0.691482	0.104263
0.774106	0.85197	0.700947	0.684439
0.66278	0.640621	0.614346	0.913294
0.656638	0.90984	0.267544	0.437335
0.739758	0.694353	0.259497	0.492818
0.990074	0.633241	0.365392	0.623447
0.362524	0.95941	0.387019	0.593445
0.708688	0.707206	0.262174	0.394838
0.614367	0.784602	0.534148	0.497736
0.465735	0.533138	0.355336	0.714286
0.531299	0.407273	0.357072	0.745769
0.737867	0.359346	0.664279	0.410281
0.868254	0.981801	0.500432	0.427883
0.305124	0.68499	0.837418	0.622074
0.808852	0.984354	0.563359	0.255685
0.360924	0.564338	0.468577	0.365983
0.432975	0.618671	0.294876	0.818558
0.575719	0.781337	0.302959	0.621711
0.612981	0.790797	0.419877	0.530003
0.615985	1.12677	0.672554	0.650071
0.750861	0.401292	0.212805	0.466164
0.33018	0.557848	0.45515	0.608029
0.558595	0.771128	0.860584	0.600568
0.857124	0.46737	0.423827	0.462355
0.397526	0.642565	0.342626	0.190877
0.446529	0.63777	0.47087	0.49284
0.343706	0.977628	0.606416	0.323431
0.835882	0.74822	0.341661	0.187031
0.807368	0.448763	0.755709	0.438127
0.508561	1.12883	0.407127	0.462099
0.826405	0.696954	0.417643	0.336925
0.579568	0.836404	0.325459	0.399522
0.269712	0.477528	0.256973	0.427697
0.76824	0.874226	0.636084	0.254301
0.421051	0.402951	0.687906	0.310978
0.980927	0.890833	0.761527	0.781294
0.932821	0.373194	0.415973	0.726638
0.719815	0.714605	0.392667	0.416749
0.666512	0.787148	0.336974	0.479413
0.874448	0.523179	0.22355	0.441449
0.820604	0.472538	0.468441	0.862588
0.395109	0.438338	0.387658	0.656521
0.548064	0.451394	0.864285	0.440483
0.581562	0.561448	0.509003	0.510208
0.52674	0.759045	0.484085	0.748345
0.955128	0.614091	0.689386	0.643986
0.693775	0.711052	0.741043	0.546722
0.800859	0.782911	0.408029	0.240089
0.620674	0.591744	0.671396	0.426678
0.792845	0.678291	0.46698	0.75988
0.735896	0.460191	0.691647	0.474563
0.853127	0.724889	0.405432	0.686703
0.76949	0.862892	0.573773	0.617849
0.607837	0.502895	0.300815	0.538273
0.609332	0.61717	0.504769	0.567752
0.89172	0.791431	0.378639	0.472845
0.831734	0.65919	0.30145	0.833512
0.592178	0.517063	0.742611	0.441778
0.726049	0.863477	0.599387	0.861987
0.537027	0.425322	0.75694	0.547272
0.967806	0.775725	0.503051	0.486732
0.691572	0.602853	0.564465	0.832892
0.876138	0.752611	0.740795	0.754719
0.7747	0.66806	0.582734	0.558252
0.837025	0.565401	0.260534	0.50363
0.195307	0.806979	0.510047	0.303006
0.844466	0.43135	0.481406	0.755188
0.847736	0.503041	0.6156	0.220226
0.42979	0.386729	0.223189	0.446851
0.714003	0.454313	0.5224	0.38117
0.74345	0.948493	0.396289	0.379579
0.550343	0.73691	0.829273	0.559643
0.433348	0.698588	0.671346	0.529586
0.770373	1.05473	0.91989	1.00337
0.390418	0.625567	0.518347	0.449224
0.707098	0.496988	0.465271	0.506656
0.736822	0.682072	0.865557	0.385307
0.548018	0.770872	0.468894	0.305888
0.542829	0.57586	0.960584	0.488274
0.678988	0.65436	0.394125	0.436963
0.865961	0.863879	0.745108	0.632488
0.568999	0.719646	0.577038	0.655258
0.457891	0.79737	0.839621	0.670085
0.642551	0.621193	0.411212	0.331694
0.671918	0.35584	0.830871	0.33419
0.686257	0.860807	0.522314	0.479962
0.700306	0.682518	0.477502	0.433313
0.811557	0.492413	0.347193	0.500928
0.549011	0.814642	0.360048	0.393548
0.493872	0.512966	0.812744	0.668082
0.865448	0.741447	0.304921	0.466984
0.403389	0.989939	0.535621	0.695279
0.818134	0.763502	0.258506	0.427634
0.691021	0.75202	0.610527	0.424599
0.76735	0.617618	0.542705	0.747092
0.478837	0.801157	0.602787	0.797637
0.950508	0.732305	0.275532	0.364196
0.7716	0.70347	0.190057	0.540359
0.773065	0.567591	0.615798	0.376761
0.820698	0.622744	0.433349	0.0640845
0.655203	0.54169	0.484836	0.436607
0.823536	0.679777	0.718244	0.648733
0.859555	0.853807	0.623349	0.386527
0.342614	0.888753	0.700108	0.568111
0.437267	0.766193	0.452194	0.671412
0.738416	0.629718	0.445998	0.637334
0.493411	0.687337	0.464406	0.666897
0.390867	0.560714	0.7047	0.793595
0.764811	0.363259	0.184001	0.52276
0.643875	0.671242	0.351847	0.344887
0.691391	0.614421	0.371677	0.330339
0.512195	0.540465	0.554417	0.600403
0.721635	0.660585	0.543286	0.491384
0.509914	0.648465	0.429093	0.146946
0.76018	0.645724	0.519711	0.405766
0.581136	0.719045	0.314314	0.791746
0.388541	0.562323	0.500702	0.387783
0.629811	0.729393	0.438808	0.296015
0.707563	0.997685	0.509091	0.48267
0.552823	0.490463	0.468528	0.179245
0.490931	0.55613	0.455261	0.366216
0.737482	0.766083	0.560844	0.294533
1.10026	0.637182	0.772544	0.669146
0.552388	0.567272	0.479398	0.552343
0.556335	0.783511	0.284719	0.843421
0.581715	0.465644	0.474532	0.323905
0.770342	0.700398	0.430393	0.820553
0.700089	0.72433	0.47899	0.485182
0.773643	0.596372	0.287742	0.514966
1.0845	0.621253	0.632256	0.123306
0.520346	0.567258	0.272111	0.659919
0.635912	0.853836	0.646018	0.73387
0.582949	0.436357	0.868674	0.664144
0.973615	0.752712	0.398431	0.119102
0.755656	0.695153	0.406279	0.866728
0.6126	0.221665	0.701258	0.370331
0.755993	0.318938	0.638301	0.40588
0.556456	0.587766	0.247198	0.744345
0.462696	0.609931	0.409991	0.570181
0.852441	0.641754	0.395662	0.599579
0.609505	0.460082	0.310001	0.274092
0.533703	0.708837	0.587972	0.534392
0.606062	0.629154	0.608631	0.41146
0.688862	0.621548	0.513211	0.294795
0.813942	0.719147	0.467043	0.534374
0.571064	0.321389	0.170653	0.462037
0.490642	0.404702	0.843635	0.44227
0.753912	0.841697	0.209205	0.54464
0.565135	0.64489	0.322044	0.494683
0.724258	0.493771	0.619852	0.536968
0.705338	0.875628	0.280914	0.601472
0.286125	0.633248	0.431624	0.666529
0.641927	0.720721	0.630767	0.612248
0.694383	0.814759	0.557286	0.508752
0.419368	0.905078	0.618435	0.51722
0.494979	0.836826	0.392651	0.39274
0.512487	0.348076	0.178336	0.466341
0.684132	0.460125	0.530846	0.741986
0.537903	0.485184	0.578825	0.751275
0.958401	0.624368	0.538858	0.669679
0.625984	0.675925	0.269553	0.736831
0.760591	0.339026	0.321087	0.537676
0.661427	0.698486	0.309199	0.606922
0.891151	0.482525	0.6582	0.656768
0.508377	0.947761	0.523025	0.465175
0.72473	0.0418446	0.616653	0.641379
0.73685	0.752419	0.506868	0.583147
0.863108	0.51351	0.565855	0.558008
0.883477	0.24353	0.623378	0.68193
0.455579	0.410749	0.563616	0.461454
0.732453	0.822475	0.395876	0.540035
0.940691	0.668027	0.602537	0.33839
0.889008	0.58333	0.756884	0.317301
0.637866	0.621602	0.153571	0.601273
0.982597	0.749153	0.539092	0.501486
0.502428	0.931266	1.0039	0.469136
0.448164	0.898722	0.697298	0.328195
0.404588	0.559506	0.363226	0.620601
0.717243	0.282422	0.7293	0.423249
0.892735	0.719884	0.816189	0.351504
0.404661	0.640739	0.334606	0.523175
0.244854	0.667801	0.6173	0.723645
0.872734	0.860726	0.674883	0.592222
0.70093	0.644374	0.322493	0.45341
0.65638	0.803577	1.00297	0.592801
0.77546	0.532466	0.716338	0.96865
0.634176	0.958858	0.331785	0.51067
0.864774	0.849809	0.600325	0.504651
0.830639	0.759885	0.547574	0.556465
0.39173	0.847068	0.666353	0.594766
0.497746	0.73623	0.544874	0.66526
0.55332	0.91687	0.609777	0.299559
0.666387	0.748408	0.342004	0.471643
0.772212	0.332122	0.448487	0.743819
0.603856	0.678995	0.743324	0.557711
0.717125	0.83331	0.355224	0.510973
0.671433	0.770008	0.591849	0.454297
0.501625	0.650944	0.560843	0.56141
0.603336	0.747919	0.777348	0.140084
0.600763	0.896285	0.201269	0.434577
1.09539	0.40522	0.39121	0.568521
0.721793	0.760135	0.845973	0.594778
0.212495	0.338246	0.34763	0.935366
0.559764	0.967219	0.545381	0.173754
0.624442	0.74561	0.28611	0.146662
0.601024	0.68756	0.620223	0.487408
0.876605	0.844335	0.449836	0.457144
0.68426	0.78597	0.445983	0.459556
0.796886	0.583421	0.572194	0.937109
0.838881	0.895667	0.594709	0.496566
0.250998	0.702658	0.448877	0.489355
0.607364	0.663975	0.412244	0.795419
0.956461	0.940373	0.803843	0.569578
0.532729	0.589306	0.590744	0.486456
0.491199	0.646172	0.439532	0.688195
0.957532	0.952907	0.480786	0.252899
0.723552	0.516691	0.322896	0.496549
0.645456	0.412319	0.600423	0.286942
0.612528	0.629863	0.268909	0.271582
0.627606	0.827693	0.467514	0.71498
0.795525	0.66055	0.17099	0.503337
0.739736	0.733756	0.475076	0.731332
0.72704	0.868059	0.450773	0.284882
0.196166	0.524265	0.832356	0.728544
0.637706	0.867806	0.780574	0.521852
0.546044	0.453999	0.43431	0.406341
0.252799	0.511086	0.296496	0.533731
0.959966	0.614263	0.854893	0.49091
0.742006	0.578521	0.633471	0.714963
0.703838	0.409175	0.890312	0.350883
0.451593	0.467145	0.514521	0.332874
0.494902	0.691786	0.315472	0.418272
0.692571	0.553781	0.429812	0.397967
0.74517	0.798626	0.861865	0.443373
0.715244	0.376231	0.469722	0.494748
0.930093	0.574335	0.223311	0.738763
0.727384	0.891832	0.537391	0.387641
0.332221	0.727489	0.259252	0.465726
0.324388	0.7318	0.51984	0.47107
0.687003	0.587606	0.662659	0.212346
0.619973	0.849227	0.163576	0.695235
0.507476	0.375333	0.335906	0.481034
0.571348	0.684715	0.840665	0.207384
0.700478	1.01178	0.649627	0.375465
0.575319	0.643149	0.334541	0.501476
0.381103	0.856082	0.514914	0.430712
0.587698	0.57837	0.260869	0.42431
0.809934	0.697761	0.178346	0.532143
0.638756	0.862953	0.331499	0.189337
0.61506	0.650476	0.462633	0.228743
0.805822	0.763964	0.365065	0.357683
0.901983	0.620439	0.861401	0.711911
0.822287	0.585552	0.639821	0.78808
0.639036	0.576804	0.398582	0.452266
0.770788	0.658588	0.417112	0.380874
0.869885	0.506147	0.795423	0.340218
0.638916	0.607582	0.521522	0.228124
0.756088	0.494728	0.512652	0.377646
0.64321	0.529768	1.07806	0.378732
0.770061	0.683526	1.08839	0.420075
0.791305	0.451593	0.40241	0.297223
0.687581	0.398753	0.283988	0.338251
0.689035	0.837095	0.542218	0.403911
0.780716	0.577804	0.554162	0.365078
0.638193	0.535317	0.3273	0.464392
0.670006	0.620782	0.524366	0.231555
0.894283	0.667479	0.385389	0.685205
0.702538	0.706403	0.565211	0.481162
0.771952	0.462181	0.694529	0.601786
0.432398	0.588237	0.390338	0.658948
0.876143	0.538106	0.210746	0.438064
0.595212	0.638705	0.735518	0.416236
0.70903	0.750587	0.569133	0.728254
0.418892	0.784183	0.818165	0.544942
0.88921	0.79055	0.103586	0.514366
0.536765	0.640928	0.442722	0.51466
0.800049	0.592709	0.299353	0.481738
0.525929	0.363999	0.52724	0.511537
0.488072	0.438265	0.748057	0.50245
0.62735	0.391897	0.28966	0.604936
0.88756	0.645635	0.291092	0.220551
0.803537	0.972033	0.320492	0.4502
0.708372	0.836401	0.32465	0.662243
0.520996	0.662494	0.496734	0.562447
0.546326	0.950194	0.731055	0.372622
0.946522	0.60807	0.29972	0.71554
0.444712	0.799609	0.292061	0.54363
0.783831	0.552833	0.612314	0.415684
0.77474	0.724708	0.376511	0.486044
0.565455	0.814905	0.664253	0.610492
0.714047	0.715344	0.601215	0.326551
0.700171	0.688125	0.55096	0.324644
0.608947	0.862459	0.533666	0.562871
0.832878	0.466414	0.588242	0.498919
0.850331	0.670526	0.707473	0.897317
0.461091	0.685036	0.400001	0.499247
0.221392	0.835965	0.257419	0.708804
0.862319	0.562755	0.572223	0.616488
0.705863	0.618	0.585775	0.205072
0.569229	0.841947	0.596833	0.409816
0.677895	0.573268	0.335656	0.382383
0.720694	0.794077	0.535316	1.17131
0.63934	0.260854	0.560246	0.59849
0.69142	0.828487	0.501768	0.484107
0.62744	0.800673	0.264952	0.658982
0.786235	0.627331	0.883024	0.466392
0.650454	0.936328	0.606928	0.55239
0.886832	0.57319	0.76707	0.432059
0.83449	0.809385	0.39269	0.682033
0.730473	0.848206	0.440784	0.344792
0.740322	0.680566	0.437687	0.484267
0.662889	0.775129	0.355944	0.287454
0.655949	0.810139	0.562322	0.397034
0.770686	0.49967	0.555824	0.539884
0.756666	0.620846	0.545745	0.168413
0.499249	1.08551	0.409636	0.859655
0.390219	0.877168	0.98031	0.454264
0.353025	0.74612	0.552815	0.583311
0.593824	0.791162	0.498805	0.531897
0.386484	0.402408	0.343447	0.55507
0.572804	0.623333	0.646062	0.593514
0.652458	0.520361	0.586633	0.574534
0.635706	0.386444	0.251238	0.360455
0.549558	0.627863	0.174736	0.565253
0.707175	0.721074	0.249256	0.551033
0.513197	0.52177	0.335863	0.617111
0.849274	0.658291	0.595915	0.155863
0.732727	0.785385	0.392475	0.351967
0.634516	0.705722	0.380334	0.531774
0.860824	0.539292	0.533936	0.291127
0.640775	0.524369	0.356811	0.755517
0.953089	0.829449	0.444231	0.534766
0.897134	0.81445	0.260161	0.251
0.562847	0.764918	0.56464	0.392567
0.776684	0.624221	0.750047	0.454898
0.987902	0.690278	0.68683	0.237367
0.469589	0.71469	0.765482	0.466628
0.693445	0.639314	0.565121	0.713299
0.314564	0.493617	0.617245	0.506163
0.68945	0.789742	0.453869	0.524024
0.609903	0.469851	0.564471	0.646332
0.762557	0.707211	0.614394	0.495697
0.627832	0.46623	0.37999	0.522433
0.54867	0.637819	0.594231	0.495433
0.500488	0.657609	0.277166	0.583846
0.656515	0.481006	0.382929	0.901367
0.704185	0.89401	0.602188	0.68802
0.732216	0.724047	0.652398	0.737348
0.394015	0.678848	0.388288	0.620446
0.736196	0.270019	0.65573	0.497606
0.804627	0.587269	0.491104	0.641803
0.456865	0.750522	0.545545	0.569532
0.591073	0.601015	0.24868	0.546759
0.731433	0.49997	0.578848	0.655219
0.358506	0.798984	0.421139	0.67821
0.70781	0.916326	0.624501	0.571801
0.338186	0.759298	0.776085	0.700904
0.506495	0.64266	0.863526	0.577
0.810974	0.617664	0.573814	0.840396
0.805907	0.953344	0.647074	0.746661
0.903816	0.633725	0.574524	0.189405
0.533472	1.07428	0.411414	0.786529
0.755643	0.598887	0.455269	0.438204
0.758162	0.754248	0.665936	0.634273
0.529297	0.437607	0.48613	0.231149
0.710784	0.449345	0.161295	0.663079
0.842523	0.616299	0.996015	0.650793
0.285219	0.537204	0.35732	0.320777
0.52316	0.354605	0.557975	0.815803
0.344133	0.621814	0.722524	0.926602
1.0093	0.389248	0.554428	0.670456
0.744232	0.915297	0.353254	0.64837
0.516686	0.57747	0.40892	0.540634
1.00723	0.4824	0.54056	0.665455
0.549654	0.826966	0.348552	0.277544
0.537379	0.489894	0.434207	0.106684
0.754575	0.857715	0.37336	0.669582
0.356116	0.956101	0.512755	0.407373
0.493901	0.69317	0.307956	0.684962
0.484341	0.707981	0.35768	0.748229
0.865788	0.72191	0.533263	0.72453
0.583298	0.620974	0.444726	0.604196
0.775685	0.444424	0.788506	0.367114
0.973737	0.632052	0.313191	0.307424
0.593941	0.657821	0.297737	0.503884
0.726517	0.941419	0.578261	0.264378
0.4554	0.500561	0.263246	0.55513
0.427202	0.806405	0.23292	0.31925
0.78831	0.555893	0.480497	0.641714
1.0092	0.682445	0.683168	0.664707
0.383653	0.618434	0.16363	0.840371
0.539578	0.31778	0.567489	0.554346
0.956214	0.710703	0.374957	0.178525
0.982333	0.721246	0.231184	0.525139
0.980736	0.5649	0.465368	0.248369
0.694739	0.550117	0.345519	0.259386
0.6947	0.709968	0.867458	0.262494
0.696702	0.80876	0.682176	0.57224
0.864603	0.75081	0.505614	0.577747
0.832166	0.798221	0.709	0.693258
0.815769	0.612481	0.241123	0.263074
0.6273	0.735278	0.816613	0.743228
0.735248	0.763054	0.74831	0.368284
0.572769	0.891854	0.689081	0.884662
0.513361	0.418147	0.747823	0.683221
0.632676	0.794836	1.109	0.642993
0.836108	0.771064	0.361164	0.321817
0.769155	0.778237	0.388311	0.494405
0.860337	0.622343	0.916145	0.407199
0.32501	0.213178	0.694713	0.4747
0.335032	0.945421	0.229774	0.432827
0.0418446	0.733762	0.945906	0.512439
0.74356	0.415557	0.862354	0.418748
0.552426	0.724726	0.70967	0.51728
0.568421	0.394999	0.456118	0.476854
0.952048	0.608918	0.660564	0.379989
0.961471	0.309766	0.485839	0.533983
0.529449	0.763231	0.205702	0.541114
0.600322	0.536556	0.530696	0.522983
0.50868	0.72913	0.487951	0.54035
0.584245	0.636476	0.479541	0.331484
0.945435	0.685539	0.482661	0.240761
0.356908	0.686278	0.532088	0.459569
0.835026	0.803677	0.410847	0.429417
0.855043	0.603192	0.410356	0.517433
0.293844	0.850265	0.331197	0.369392
0.781781	0.858307	0.635438	0.295915
0.479703	0.923542	0.339028	0.434349
0.83547	0.375432	0.450271	0.500091
0.867645	0.388834	0.623475	0.92669
0.839832	0.726066	0.801071	0.99332
0.562183	0.754533	0.251032	0.506075
0.819621	0.780598	0.463147	0.737786
0.682328	0.80742	0.624607	0.524657
0.526384	0.508623	0.663145	0.552032
0.633994	0.743331	0.338836	0.613993
0.6669	0.502752	0.625093	0.36904
0.821443	0.686399	0.486487	0.575822
0.558014	0.73799	0.270554	0.450102
0.829828	0.860316	0.753674	0.371551
0.773881	0.791189	0.503961	0.622674
0.771789	0.830335	0.719461	0.253372
0.481062	0.668399	0.309917	0.488267
0.827218	0.918847	0.413781	0.421761
0.949186	0.516679	0.844768	0.378235
0.465662	0.752327	0.590526	0.157589
0.63205	0.53948	0.433584	0.744241
0.715912	0.828303	0.604714	0.426482
0.911047	0.601299	0.978395	0.80462
0.56552	0.726126	0.753004	0.461359
0.973217	0.877762	0.677923	0.465652
0.570422	0.958616	0.59597	0.665145
0.781195	1.02985	0.321067	0.607385
0.798029	0.715294	0.401818	0.36356
0.341291	0.610903	1.1091	0.652531
0.928948	0.679602	0.386246	0.475819
0.435304	0.837052	0.764919	0.423101
0.830155	0.910367	0.505249	0.387246
0.770444	0.684083	0.187384	0.563792
0.663256	0.492668	0.913141	0.669716
0.309283	0.755944	0.540683	0.839779
0.770093	0.884682	0.624119	0.247899
0.547329	0.928108	0.398504	0.269223
0.533023	0.754317	0.487839	0.537804
0.682207	0.616568	0.467474	0.513897
0.530843	0.829036	0.678268	0.612084
0.815447	0.854469	0.594706	0.577759
0.789484	0.807302	0.427337	0.37846
0.637213	0.7651	0.386241	0.415263
0.653828	0.578996	0.541294	0.468106
0.822968	0.634435	0.29458	0.783758
0.801387	0.897334	0.457333	0.536883
0.646707	0.499142	0.279893	0.276484
0.434424	0.427965	0.61048	0.371828
0.807238	0.601087	0.579034	0.935475
0.962308	0.65736	0.364211	0.277099
0.397231	0.493795	0.411277	0.402233
0.608911	0.604212	0.812034	0.537381
0.693914	0.646668	0.621622	0.739126
0.438009	0.615361	0.480558	0.191126
0.832327	0.690121	0.340122	0.830368
0.808302	0.646655	0.327881	0.317071
0.806888	0.631737	0.374845	0.440712
0.35593	0.53796	0.476212	0.478874
0.496683	0.739394	0.621144	0.898821
0.698408	0.765541	0.435511	0.720933
0.784814	0.822488	0.588643	0.568328
0.732626	0.680898	0.325799	0.46537
0.923475	0.478991	0.851771	0.229501
0.649161	0.554839	0.524428	0.717623
0.580442	0.488529	0.739019	0.288325
0.548297	0.656728	0.515095	0.422887
0.502684	0.956577	0.826457	0.572279
0.692865	0.464835	0.95706	0.414887
0.448822	0.924204	0.309752	0.725631
0.579805	0.346688	0.498304	0.739294
0.62494	0.818702	0.617013	0.548468
0.569632	0.689192	0.827149	0.303094
0.543505	0.689594	0.539656	0.730468
0.869859	0.693693	0.532236	0.537563
0.796878	0.229902	0.558809	0.808185
0.47991	0.400687	0.675707	0.556375
0.930537	0.846049	0.597828	0.2907
0.449995	0.588484	0.366529	0.539967
0.757783	0.701229	0.487335	0.560202
0.915495	0.703434	0.409744	0.620645
0.629502	0.929074	0.570101	0.436284
0.593945	1.10243	0.560115	0.403175
0.41293	0.789323	0.422688	0.365203
0.95955	0.616742	0.524895	0.720575
0.460618	0.441564	0.648774	0.241342
0.689528	0.858956	0.450648	0.356659
0.766555	0.507318	0.295472	0.375827
0.905797	0.381795	0.31779	0.458019
0.770499	0.870342	0.413949	0.673441
0.553978	0.371661	0.445755	0.459693
0.677022	0.504594	0.711624	0.351486
0.816127	1.01338	0.234161	0.467273
1.02182	0.997454	0.222195	0.371475
0.792911	0.793992	0.306355	0.512306
0.836203	0.463463	0.267029	0.63903
0.533389	0.841937	0.601355	0.436493
0.697632	0.942829	0.648714	0.803016
0.778696	0.650064	0.235446	0.434882
0.748259	0.855354	0.609665	0.310267
0.744822	0.427728	0.641456	0.385693
0.535608	0.879527	0.732	0.860747
0.5539	0.6279	0.603474	0.906121
0.535925	0.725922	0.630304	0.350411
0.697355	0.717332	0.526026	0.241242
0.835086	0.220481	0.550934	0.252804
0.554963	0.599238	0.228219	0.455546
0.672083	0.697716	0.525737	0.689765
0.932803	0.341167	0.51719	0.580076
0.568183	0.605639	0.564467	0.815125
0.214684	0.415747	0.687405	0.564371
1.00795	0.445157	0.384948	0.866817
0.718184	0.578323	0.726916	0.300886
0.504595	0.698641	0.473632	0.245252
0.667208	0.408925	0.568404	0.551104
0.905094	0.172768	0.445196	0.476305
1.09821	0.64955	0.258721	0.335168
0.811516	0.685954	0.237322	0.376593
0.72073	0.908861	0.920014	0.534109
0.559702	0.765563	0.495973	0.522024
0.942048	0.704205	0.338545	0.787348
0.319987	0.654897	0.485686	0.476642
0.695436	0.752674	0.465966	0.570523
0.830862	0.588123	0.597188	0.575149
0.488447	0.659146	0.32798	0.820683
0.545066	0.576132	0.671357	0.719007
0.546968	0.501263	0.633404	0.520324
0.624136	0.665249	0.564239	0.677788
0.601966	1.04602	0.390879	0.171153
0.922296	0.705537	0.860537	0.814999
0.650378	0.777198	0.400142	0.462336
0.757053	0.644019	0.312374	0.292688
0.591713	0.715829	0.518632	0.347809
0.675352	0.503788	0.547765	0.631702
0.621051	0.502704	0.446286	0.592266
0.781432	0.900683	0.390392	0.404169
0.920947	0.831541	0.698055	0.700787
0.643076	0.498346	0.448507	1.00467
0.366361	0.572566	0.62351	0.179077
0.55785	0.820162	0.538949	0.374357
0.45899	0.869145	0.570027	0.354965
0.918538	0.515134	0.487092	0.598207
0.641293	0.880817	0.226228	0.287542
0.33894	0.721367	0.420776	0.429993
0.648085	0.212993	0.44903	0.422704
0.660413	0.423704	0.184267	0.50635
0.979172	0.672851	0.719339	0.429074
0.425951	0.243327	0.811731	0.432251
0.857952	0.857836	0.490764	0.360186
0.611926	0.886944	0.348986	0.418438
0.380443	0.558716	0.563587	0.351189
0.440406	0.772454	0.579759	0.526651
0.524345	0.928948	0.484126	0.706029
0.469516	0.620563	0.533828	0.402353
0.703763	0.573471	0.580661	0.703656
0.763974	0.483496	0.742276	0.302659
0.475538	0.618175	0.209382	0.413871
0.797174	0.507452	0.709234	0.451049
0.470607	0.650538	0.89114	0.284542
0.550798	0.853851	0.876618	0.498029
0.718637	0.959471	0.533465	0.408914
0.721802	0.790027	0.626141	0.639596
0.478889	0.640126	0.286444	0.633297
0.794641	0.5637	0.666971	0.486129
0.731303	0.173172	0.173717	0.327327
0.497694	0.751052	0.325031	0.354306
0.553234	0.823895	0.4025	0.32186
0.786288	0.688981	0.607288	0.762665
0.480855	0.336635	0.541462	0.10787
0.619016	0.894407	0.747251	0.407582
0.96911	0.917657	0.511405	0.904265
0.673422	0.809253	0.222113	0.310023
0.867463	1.02883	0.51018	0.661566
0.454406	0.785851	0.709977	0.801703
0.536346	0.525021	0.408588	0.298851
0.635849	0.689602	0.471341	0.415999
0.947519	0.812001	0.47149	0.561342
0.706958	0.619068	0.50225	0.646414
0.857941	0.839244	0.781675	0.354737
0.573964	0.463719	0.576152	0.572119
0.456621	0.322203	0.289457	0.587382
0.368497	0.783709	0.496659	0.439514
0.770254	0.609264	0.42713	0.581974
0.782433	0.643472	0.589166	0.501149
0.413935	0.583182	0.613655	0.194967
0.650704	0.599503	0.250986	0.47573
0.553142	0.609595	0.417821	0.431787
0.682947	0.600541	0.427722	0.351912
0.788589	0.742955	0.540221	0.410563
0.742764	0.872054	0.408007	0.427341
0.511495	0.625324	0.528178	0.813008
0.576856	0.395182	0.492687	0.628373
0.75168	0.857607	0.370566	0.278664
0.684638	0.729684	0.330306	0.633629
0.734063	0.579808	0.66096	0.417224
0.471952	0.492411	0.248976	0.124712
0.420047	0.634847	0.589724	0.470421
1.03804	0.97383	0.465374	0.536757
0.541699	0.531297	0.584376	0.585315
0.557585	0.698596	0.460673	0.82433
0.684591	0.734238	0.721134	0.251922
0.79542	0.617738	0.294934	0.587053
0.678639	0.893982	0.582571	0.63968
0.619685	0.76675	0.582894	0.630967
1.11393	0.610375	0.44766	0.411318
0.530664	0.395743	1.09381	0.966374
0.804978	1.02917	0.273432	0.537236
0.306766	0.396131	0.621367	0.601097
0.610255	0.808604	0.322686	0.447945
0.710998	0.631245	0.421599	0.647978
0.401731	0.817372	0.748824	0.714927
0.766431	0.565758	0.451583	0.516193
0.690848	0.890637	0.517355	0.458964
0.537531	0.790839	0.684559	0.318427
0.698684	0.862941	0.319199	0.528285
0.629998	0.682812	0.752906	0.321832
0.635932	0.619017	0.251165	0.224189
0.237624	0.588847	0.605887	0.878666
0.938884	0.665799	0.621238	0.459587
0.523249	0.81029	0.927469	0.721077
0.723706	0.568297	0.590805	0.379216
0.651059	0.705916	0.51203	0.598733
0.459578	0.73293	0.784795	0.590567
0.432302	0.644555	0.493432	0.464641
0.288021	0.852972	0.445416	0.471118
0.956286	0.788052	0.397328	0.429562
0.542794	0.437469	0.344193	0.25313
0.6482	0.663678	0.744153	0.374003
0.707873	0.753298	0.446446	0.333474
0.720608	0.515075	0.650408	0.388669
0.410556	0.89521	0.569135	0.374307
0.772684	0.746473	0.467976	0.954888
1.04736	0.710789	0.587203	0.587195
0.521097	0.813234	0.541325	0.219289
0.733637	0.428974	0.672272	0.799355
0.621294	0.748861	0.300248	0.0418446
0.638467	0.60438	0.503971	0.21583
1.15542	0.645989	0.81343	0.428516
0.502441	1.16175	0.551076	0.530214
0.750297	0.502147	0.500696	0.126663
0.547995	0.691122	0.558112	0.528189
0.433874	0.485958	0.539291	0.461186
0.729592	0.576374	0.761568	0.543023
0.571166	0.856407	0.586121	0.497096
0.856842	0.7242	0.37424	0.405745
0.543608	0.960969	0.146092	0.614115
0.735837	0.687291	0.236145	0.507756
0.445029	0.678359	0.581824	0.665667
0.561583	0.598999	0.480597	0.19209
0.911492	0.749179	0.7666	0.812455
0.732321	0.666804	0.482015	0.634635
0.562559	0.749992	0.349926	0.194107
0.937737	0.536714	0.682115	0.500699
0.741169	0.794926	0.611769	0.426765
1.18855	0.742062	0.338829	0.792786
0.678898	0.716962	0.969966	0.684673
0.661884	1.0364	0.504697	0.541142
0.798789	0.715508	0.483307	0.43573
1.0131	0.828011	0.361743	0.0736631
0.803679	0.86091	0.506173	0.366245
0.559435	0.635344	0.82855	0.871039
0.64187	0.755876	0.43553	0.261116
0.772309	0.600958	0.668111	0.517477
0.60223	0.872911	0.482163	0.375232
0.999767	0.520392	0.540751	0.767736
0.633816	0.647652	0.335729	0.41532
0.689118	0.763211	0.655429	0.444283
0.559202	0.809575	0.495801	0.385478
0.621605	0.711067	0.334238	0.567491
0.575253	0.828032	0.544344	0.643032
0.573499	0.872308	0.699856	0.330465
0.511802	0.935246	0.507902	0.301487
0.347298	0.479951	0.292674	0.467215
0.687699	0.912047	0.541707	0.521557
0.681033	0.973787	0.712318	0.723429
0.75238	0.892406	0.355987	0.49095
0.921874	0.804818	0.588104	0.564443
0.894777	0.66917	0.333672	0.616287
0.757209	0.488149	0.908854	0.317553
0.662655	0.880716	0.504329	0.213982
0.828733	1.01274	0.872368	0.401999
0.532154	0.638731	0.599113	0.781363
0.603897	0.623489	0.392374	0.665833
0.24934	0.574151	0.582494	0.828332
0.480947	1.11011	0.869111	0.412645
1.08358	0.543335	0.844558	0.631518
0.534437	0.503759	0.786049	0.526629
0.542986	0.761731	0.858917	0.272531
0.450943	0.738867	0.533627	0.197634
0.769373	0.61743	0.364063	0.664297
0.686682	0.946001	0.66419	0.46966
0.397701	0.459058	0.432357	0.22154
0.314559	0.553251	0.560563	0.859849
0.62388	0.611953	0.490221	0.811209
0.962716	0.839629	0.46702	0.409662
0.559768	0.900418	0.446436	0.310869
0.766681	0.734494	0.488982	0.267663
0.655716	0.623931	0.548425	0.409245
0.385488	0.264016	0.357034	0.514565
0.600452	0.730168	0.511671	0.780736
0.4855	0.692841	0.678111	0.73983
0.463896	0.430459	0.323413	0.726119
0.949802	0.354615	0.390627	0.681442
0.793215	0.83587	0.436828	0.555158
0.778447	0.526567	0.799966	0.166161
0.996163	0.861963	0.675627	0.79852
0.585831	0.836552	0.587539	0.65533
0.81447	0.990192	0.253492	0.536208
0.79035	0.459609	0.587247	0.394867
0.747603	0.750593	0.0418446	0.176688
0.300236	0.837235	0.25828	0.457215
0.445537	0.508917	0.488667	0.442496
0.461243	0.633322	0.53309	0.442579
0.708809	0.437507	0.580811	0.605538
0.38831	0.324622	0.267865	0.397206
0.541438	0.585473	0.716225	0.464844
0.619594	0.432764	0.990911	0.200349
0.797144	0.922862	0.706568	0.681317
0.343259	0.512988	0.38887	0.742167
0.606686	0.556154	0.765571	0.499849
0.437728	0.637699	0.586413	0.591586
0.853091	0.80329	0.363336	0.478508
0.805511	0.656911	0.394303	0.321758
0.697593	0.672993	0.483868	0.315761
0.779661	0.362469	0.472893	0.791091
0.656695	1.04135	0.715163	0.577222
0.675132	0.562791	0.381639	0.625502
0.722187	0.725074	0.57582	0.64068
0.320141	0.807977	0.497074	0.551419
0.502883	0.594048	0.520419	0.658449
0.667151	0.786355	0.873605	0.345977
0.542713	0.860644	0.349359	0.463327
0.439501	0.592228	0.408555	0.654042
0.863152	0.321056	1.03	0.467597
0.862763	0.962394	0.41892	0.416675
0.62997	0.838102	0.252877	0.898205
0.63555	0.819848	0.654288	0.293258
0.814054	0.76321	0.542284	0.47215
0.581316	0.884509	0.688617	0.324302
0.525429	0.270131	0.960852	0.56749
0.85242	0.787027	0.221927	0.493369
0.77903	0.825402	0.365773	0.657056
0.695807	1.00588	0.946384	0.410095
0.59466	0.872693	0.754018	0.200752
0.697228	0.726309	0.4721	0.553398
0.670795	0.717783	0.450914	0.478864
0.670699	0.506166	0.756181	0.579866
0.766526	0.716301	0.422937	0.679443
0.643032	0.661472	0.622669	0.438105
0.751215	0.833154	0.917859	0.565889
0.998239	0.463524	0.687845	0.392338
0.226936	0.88026	0.56426	0.241581
0.856388	0.694845	0.343461	0.518517
0.657565	0.6512	0.662224	0.606838
0.525403	0.502243	0.801829	0.424312
0.58772	0.632125	0.428241	0.366253
0.586302	0.508169	0.660687	0.593838
0.917638	0.305893	0.510736	0.278603
0.538876	0.406813	0.746826	0.368347
0.615651	0.560848	0.44034	0.476689
0.789303	0.865764	0.575748	0.198558
0.627971	0.597813	0.69144	0.399429
0.547485	0.429934	0.694397	0.397944
0.766226	0.504454	0.432896	0.405019
0.581441	0.692902	0.908925	0.653061
0.665196	0.72537	0.464811	0.743232
0.783872	0.988932	0.613971	0.814265
0.397701	0.89837	0.418157	0.471521
0.529559	0.576294	0.454249	0.586364
0.68799	0.675416	0.193165	0.265846
0.573371	0.618748	0.612566	0.587376
0.303778	0.721029	0.507696	0.715201
0.700552	0.688289	0.410812	0.343042
0.406446	1.00445	0.2041	0.642485
0.356268	0.665009	0.232664	0.34637
0.515978	0.133473	0.363938	0.376724
0.677724	0.416384	0.388943	0.254894
0.696917	0.825473	0.468577	0.947641
0.628795	0.630085	0.370569	0.421803
0.725004	0.757835	0.255779	0.805727
0.571684	0.451645	0.385613	0.84459
0.368068	0.314235	0.607327	0.53702
0.670067	0.441734	0.412225	0.367664
1.00001	0.753546	0.446351	0.36431
0.893161	0.569316	0.458807	0.731104
0.849541	0.72879	0.585214	0.516515
0.926913	0.419463	0.717755	0.740901
0.539629	0.656618	0.72699	0.388172
0.719372	0.913023	0.309205	0.713817
0.82155	0.854871	0.424852	0.388174
0.561071	0.620904	0.484987	0.572619
0.842112	0.722547	0.32425	0.467201
0.715461	0.697528	0.605276	0.278159
0.401482	0.502808	0.407787	0.731181
0.737258	0.306212	0.368562	0.358436
1.00992	0.767774	0.322168	0.477278
0.652408	0.775539	0.447268	0.399198
0.763636	0.912719	0.340935	0.616476
0.731413	0.52759	0.594769	0.444694
0.735133	0.395941	0.292621	0.663667
0.686703	0.827008	0.52819	0.40056
0.747226	0.563253	0.743712	0.335019
0.47917	0.693652	0.672947	0.317954
0.156369	0.751438	0.306663	0.609991
0.799968	0.634104	0.837774	0.401342
0.681022	0.558124	0.700773	0.395388
0.689143	0.7892	0.442837	0.612856
0.822771	0.689934	0.509962	0.373702
0.764593	0.535063	0.312811	0.370591
0.672489	0.717154	0.479971	0.458753
0.528724	0.635205	0.467472	0.405057
0.595531	0.634329	0.658896	0.453347
0.700453	0.776882	0.479363	0.644189
0.634797	0.7115	0.661172	0.856447
0.426323	0.844503	0.587935	0.534848
1.00276	0.88874	0.291184	0.624374
0.547765	0.543671	0.386218	0.449104
0.694725	0.764827	0.522985	0.555648
0.576341	0.478062	0.619547	0.649686
0.717764	0.910076	0.433828	0.431381
0.820855	1.05048	0.722648	0.279706
0.587397	0.723304	0.512616	0.295834
0.510755	0.407575	0.354698	0.389324
0.486643	0.763941	0.612656	0.587989
0.754136	0.773267	0.331704	0.489494
0.732358	0.413289	0.230881	0.792669
0.619186	0.846682	0.528058	0.681088
0.592941	0.72716	0.347399	0.37663
0.769704	0.341336	0.499011	0.392329
0.757964	0.965026	0.189473	0.571338
0.65512	0.800872	0.255247	0.339351
0.900366	0.581469	0.373036	0.517238
0.73647	0.821631	0.454219	0.588194
0.514013	0.803273	0.265245	0.561856
0.472452	0.673292	0.216297	0.575512
0.622534	0.736439	0.44905	0.369522
0.513795	0.521113	0.599358	0.698372
0.798635	0.839877	0.709014	0.615024
0.824855	0.391048	0.516911	0.762628
0.550454	0.927125	0.722568	0.123021
0.657789	0.765584	0.803852	0.362061
0.521819	0.600489	0.389404	1.01983
0.643828	0.504808	0.591908	0.465652
0.758496	0.471097	0.582958	0.730825
0.349408	1.00794	0.708667	0.506207
0.379675	0.485253	0.476727	0.519321
0.999449	0.537296	0.314418	0.766434
0.622476	0.462791	0.228927	0.369352
0.429443	0.815493	0.41172	0.572203
0.752594	0.734582	0.412149	0.338409
0.709993	0.515313	0.779792	0.678755
0.711305	0.912635	0.496757	0.54953
0.666366	0.548714	0.755221	0.571739
0.737167	0.360819	0.873838	0.561613
0.74228	0.782759	0.431437	0.390413
1.06197	0.666497	0.49124	0.809292
0.898093	0.841977	0.558324	0.500829
0.452064	0.641902	0.523591	0.488407
0.697512	0.754189	0.703963	0.274288
0.93703	0.640626	0.612221	0.774965
0.753523	1.00766	0.909444	0.41668
0.618318	0.86465	0.585197	0.683711
0.644992	1.04231	0.345206	0.502529
0.298473	0.605275	0.282148	0.267052
0.817946	0.792804	0.422827	0.38075
0.590203	0.807836	0.457001	0.938643
0.759214	0.749971	1.00811	0.333783
0.692363	0.551918	0.754531	0.629568
1.06842	1.03575	0.847558	0.435555
0.721116	0.64056	0.367439	0.665928
0.659966	0.628632	0.452623	0.314074
0.609532	0.246041	0.52811	0.289077
0.529229	0.622447	0.471144	0.314742
0.627092	0.836923	0.629518	0.506622
0.734651	0.296588	0.60976	0.727911
0.343698	0.793077	0.511083	0.477246
0.483151	0.921106	0.581507	0.749254
0.509278	0.340521	0.512918	0.241062
0.76781	0.643908	0.463179	0.505704
0.728485	0.6026	0.510816	0.563344
0.525993	0.775129	0.792699	0.665952
0.569148	0.951526	0.576181	0.467701
0.634502	0.558389	0.805791	0.429254
0.459293	0.286149	0.248758	0.697629
0.445391	0.656538	0.349716	0.529386
0.65897	0.793094	0.241197	1.00456
0.885676	0.702143	0.542972	0.447098
0.524584	0.862673	0.424791	0.568633
0.672222	0.805521	0.791454	0.565818
0.842321	0.430468	0.478738	0.339202
0.594473	0.758242	0.4721	0.420182
0.722499	0.932847	0.407536	0.415474
0.649317	0.647001	0.510412	0.522137
0.555683	0.411263	0.474389	0.334693
0.617513	0.880406	0.610577	0.513671
0.342767	0.659583	0.416775	0.384816
0.650849	0.853592	0.535566	0.309504
0.723947	0.615918	0.524358	0.538613
0.76989	0.906637	0.642381	0.384467
0.630585	0.844538	0.191821	0.722836
0.411504	0.654146	0.374821	0.92418
0.251088	0.812937	0.460672	0.556967
0.700785	0.575617	0.576102	0.239466
0.386793	0.53191	0.474764	0.468456
0.761753	0.752016	0.402097	0.450936
0.672517	1.0956	0.204785	0.708884
0.972902	0.540603	0.471408	0.4473
0.618882	0.695161	0.545533	0.353273
0.657265	0.788358	0.689679	0.401563
0.629405	0.610641	0.400407	0.461437
0.627667	0.458565	0.637235	1.16816
0.504046	0.97533	0.370631	0.666745
0.854004	0.819207	0.214406	0.701885
0.642155	0.393872	0.575563	0.366752
0.956661	0.790385	0.43139	0.542686
0.831792	0.724479	0.622531	0.526309
0.798971	0.668376	0.740105	0.581629
0.718864	0.384475	0.452686	0.651286
0.695639	0.751388	0.428664	0.780763
0.749775	0.254911	0.277565	0.878822
0.472552	0.360478	0.311562	0.685558
0.690754	0.567964	0.701221	0.321897
0.780958	0.74963	0.37321	0.649558
0.391768	0.77553	0.517334	0.601456
0.968626	0.785203	0.20221	0.755399
0.722729	0.585497	0.6282	0.833611
0.218789	0.351615	0.42537	0.42075
0.709681	0.579187	0.408584	0.515296
0.176544	0.693053	0.575332	0.247503
0.936172	0.703409	0.318859	0.359859
0.83118	0.676035	0.738154	0.582089
0.262275	0.564462	0.584924	0.670865
1.0008	0.956186	0.319756	0.575578
0.638045	0.862018	0.410756	0.452633
0.332032	0.437703	0.701799	0.401403
0.911267	0.44319	0.357404	0.309242
0.746154	0.961391	0.482699	0.450388
0.2876	0.940652	0.450249	0.550376
0.742507	0.654009	0.549165	0.312671
0.504032	0.669067	0.183557	0.526365
0.647164	0.719987	0.542562	0.612695
0.433865	0.385773	0.449828	0.452645
0.804717	0.565659	0.571944	0.467565
0.727648	0.504182	0.525238	0.559496
0.626465	0.434146	0.646557	0.544625
0.862462	0.528829	0.714323	0.389155
0.676746	0.610034	0.519764	0.457543
0.457632	0.493634	0.448603	0.388367
0.689755	0.598016	0.560618	0.516695
0.8079	0.553491	1.01554	0.70422
0.474105	0.629285	0.334671	0.478982
0.681913	0.583522	0.618722	0.352819
0.773225	1.07492	0.710298	0.690091
0.48112	0.907153	0.43703	0.801437
0.631449	0.800173	0.577404	0.499421
0.324993	0.722638	0.345503	0.644235
0.365644	0.856513	0.578139	0.402014
0.300646	0.481817	0.441117	0.291866
0.352967	0.919735	0.452266	0.627201
0.763918	0.681998	0.482496	1.11921
0.776032	0.412309	0.264855	0.349709
0.833556	0.490156	0.445163	0.687073
0.625315	0.726013	0.526395	0.398957
0.822351	0.335915	0.648146	0.223778
0.676567	0.864955	0.827282	0.665062
0.375666	0.712417	0.423756	0.381216
0.630496	0.668766	0.376606	0.355474
0.412722	0.449776	0.266173	0.51316
[truncated: 11,195 more rows]
