# Supplementary material for: Spontaneous emergence of rudimentary music detectors in deep neural networks
Source: Nat Commun. 2024 Jan 2;15:148. doi: 10.1038/s41467-023-44516-0 (PMC10761941; doi:10.1038/s41467-023-44516-0)
Supplement: Supplementary file 3 — Source Data [file 41467_2023_44516_MOESM3_ESM.zip › Source data/2d.xlsx]

## Sheet: Sheet1
Top 12.5%	-0.25	-0.375	-0.5
0.821539	0.749364	0.600113	0.422778
0.843717	0.675435	0.535554	0.399612
0.829523	0.70907	0.544055	0.370961
0.833052	0.732942	0.547728	0.394232
0.832318	0.684522	0.48906	0.347372
