# Supplementary material for: Spontaneous emergence of rudimentary music detectors in deep neural networks
Source: Nat Commun. 2024 Jan 2;15:148. doi: 10.1038/s41467-023-44516-0 (PMC10761941; doi:10.1038/s41467-023-44516-0)
Supplement: Supplementary file 3 — Source Data [file 41467_2023_44516_MOESM3_ESM.zip › Source data/3bce.xlsx]

## Sheet: Sheet1
File list		stim405_whispering.wav	stim137_drum_solo.wav	stim480_rubbing_hands.wav	stim138_duck_quack.wav	stim349_water_splashing.wav	stim167_gargling.wav	stim25_bike_bell.wav	stim102_crumpling_paper.wav	stim80_chopping_food.wav	stim477_reggae.wav	stim504_german.wav	stim221_laughing.wav	stim365_techno.wav	stim194_helicopter.wav	stim422_baby_babbling.wav	stim401_walking_with_heels.wav	stim246_newspaper_rustling.wav	stim387_typing.wav	stim35_boiling_water.wav	stim505_chinese.wav	stim136_drum_roll.wav	stim59_car_engine_starting.wav	stim83_cicadas.wav	stim150_finger_tapping.wav	stim296_rock_guitar_solo.wav	stim501_spanish.wav	stim510_crowd_laughing.wav	stim31_blender.wav	stim411_car_power_windows.wav	stim506_hindi.wav	stim276_pouring_liquid.wav	stim515_sports_anouncer.wav	stim92_country_song.wav	stim211_keys_jingling.wav	stim78_chimes_in_the_wind.wav	stim186_hammering.wav	stim512_heart_beat.wav	stim66_cash_register.wav	stim384_trumpet_jazz_solo.wav	stim490_soundtrack_from_a_western.wav	stim414_woman_speaking.wav	stim114_dishes_clanking.wav	stim289_rap_song.wav	stim391_vacuum.wav	stim498_computer_startup_sound.wav	stim465_song_from_a_musical.wav	stim23_bees_buzzing.wav	stim52_car_alarm.wav
File category		EngSpeech	Music	HumNonVoc	AniVoc	Nature	HumVoc	Mechanical	EnvSound	EnvSound	Song	ForSpeech	HumVoc	Music	Mechanical	HumVoc	HumNonVoc	EnvSound	Mechanical	EnvSound	ForSpeech	Music	Mechanical	AniNonVoc	HumNonVoc	Music	ForSpeech	HumVoc	Mechanical	Mechanical	ForSpeech	EnvSound	EngSpeech	Song	EnvSound	EnvSound	EnvSound	HumNonVoc	Mechanical	Music	Music	EngSpeech	EnvSound	Song	Mechanical	Mechanical	Song	AniNonVoc	Mechanical
3b. Network trained without music
	net1	0.432681	1.01352	0.459238	0.525081	0.360878	0.907889	0.667376	0.402683	0.282462	1.31773	0.31525	0.587933	1.24027	0.554415	0.784347	0.496527	0.395807	0.58793	0.690485	0.250601	0.589097	0.524573	0.315389	0.989442	1.13434	0.412082	0.482985	0.451538	0.541037	0.392988	0.192242	0.425842	1.02849	0.541661	0.440901	0.820343	0.563342	0.754791	0.892143	1.6846	0.302344	0.714289	0.59678	0.62465	1.08975	0.718637	1.0618	0.312222
	net2	0.188814	0.657229	0.303393	0.463668	0.16794	0.405439	1.43132	0.0611	0.347363	1.19009	0.403242	0.330271	1.08786	0.531715	0.937042	0.416871	0.0923423	0.48268	0.371488	0.333956	0.188758	0.290978	0.27195	0.313376	0.815429	0.354637	0.203944	0.34239	0.456532	0.657968	0.197934	0.0839904	1.03601	0.319274	1.15038	1.02944	0.411655	0.70512	0.945831	1.16415	0.331187	0.534138	0.295421	0.495858	0.992575	0.6289	0.732895	0.284718
	net3	0.487792	0.880477	0.213466	0.487949	0.243651	0.623676	0.570791	0.0870433	0.244947	1.20747	0.335154	0.379155	0.541881	0.280837	0.681771	0.583607	0.140756	0.379106	0.298871	0.313184	0.421462	0.313181	0.380655	0.782617	0.939745	0.339883	0.369119	0.143417	0.254019	0.407954	0.293161	0.240135	0.942386	0.219174	0.407973	0.821006	0.30415	1.01683	0.607364	1.31034	0.311488	0.471981	0.38758	0.305766	1.04099	0.526079	0.8243	0.7389
	net4	0.486431	0.757157	0.338732	0.3954	0.218889	0.367649	0.611287	0.304326	0.324033	1.84371	0.341438	0.364555	0.750941	0.524185	1.05249	0.420658	0.397056	0.545442	0.590643	0.227616	0.529394	0.34449	0.56338	0.705032	0.869261	0.327031	0.569374	0.206203	0.367473	0.507041	0.327487	0.342761	1.01472	0.284685	0.736088	0.56197	0.515206	0.891909	0.449346	1.64576	0.465796	0.835646	0.431931	0.317233	0.96014	0.575493	0.605964	0.410074
	net5	0.184985	0.492586	0.247387	0.322681	0.245868	0.406017	0.617555	0.111935	0.230601	1.38475	0.323911	0.330991	1.00313	0.46179	0.833059	0.37675	0.198822	0.383459	0.582269	0.326661	0.411377	0.44177	0.308856	0.458334	0.956271	0.319727	0.281303	0.15539	0.551085	0.483592	0.318381	0.0910832	0.902287	0.241723	0.347128	0.624414	0.678979	0.448538	0.927049	0.946494	0.452167	0.549354	0.403822	0.709596	1.17839	0.326223	0.651271	0.343923
3c. Network trained with music	net1	0.208807	0.411258	0.0564971	0.415378	0.127457	0.235962	0.366264	0.0337738	0.117534	0.770529	0.307478	0.294083	0.405732	0.192636	0.657005	0.40817	0.0661807	0.223385	0.284122	0.259843	0.198543	0.220452	0.198545	0.12864	0.460088	0.371634	0.0652885	0.13896	0.238587	0.338786	0.268219	0.183437	0.83323	0.16652	0.295353	0.532899	0.243205	0.384387	0.520159	0.629661	0.324456	0.320667	0.271443	0.340183	0.410686	0.536055	0.461813	0.3992
	net2	0.116345	0.666444	0.183395	0.181232	0.129178	0.351635	0.509264	0.107746	0.423393	0.683641	0.277536	0.309095	0.610778	0.223027	0.753276	0.230685	0.441061	0.368864	0.358735	0.079909	0.227387	0.544286	0.377116	0.374576	0.452912	0.252086	0.268687	0.233716	0.169718	0.348759	0.178169	0.0875482	0.608552	0.300259	0.552537	0.481638	0.389107	0.70852	0.594375	0.71636	0.262603	0.304288	0.261909	0.433293	0.615474	0.589497	0.385353	0.649738
	net3	0.244683	0.494195	0.312	0.122798	0.163149	0.558681	0.972693	0.123312	0.189556	0.955342	0.330981	0.457796	0.461393	0.155238	0.70128	0.23271	0.214618	0.416657	0.295396	0.341719	0.221425	0.330554	0.383626	0.485086	0.530991	0.339473	0.386464	0.143537	0.140567	0.279003	0.248763	0.148851	0.627499	0.259182	0.668832	0.341584	0.248874	0.798178	0.806307	0.529667	0.221904	0.414456	0.311561	0.285418	0.876063	0.429068	0.437321	1.22357
	net4	0.202689	0.454272	0.261067	0.362356	0.240379	0.219868	0.88355	0.233498	0.233698	0.758239	0.244289	0.188171	0.567112	0.238616	1.12137	0.154279	0.295553	0.268165	0.400158	0.185658	0.25839	0.433181	0.405049	0.28094	0.220727	0.200515	0.0532668	0.0585659	0.149398	0.247961	0.213213	0.157316	0.567868	0.276057	0.50942	0.31599	0.335333	0.630372	0.626434	0.506142	0.215188	0.336385	0.221871	0.291206	0.436172	0.505936	0.280728	0.679535
	net5	0.312741	0.28933	0.195986	0.246318	0.111134	0.227751	0.462502	0.143439	0.246389	0.728794	0.42257	0.164858	0.331387	0.384101	0.954073	0.404253	0.316819	0.261519	0.434826	0.475318	0.282726	0.406932	0.263115	0.262467	0.456723	0.348878	0.358211	0.164146	0.259495	0.367242	0.19707	0.100958	0.549473	0.261434	0.987807	0.486276	0.28567	0.49725	0.603157	0.583554	0.108021	0.383546	0.265006	0.339105	0.601137	0.365108	0.458804	0.91894
3c. Untrained	net1	3.69152	3.63728	3.24062	3.5695	3.73787	3.71439	2.5961	3.62198	3.15383	3.6826	3.50995	3.87334	3.43134	3.62477	3.64142	3.02774	3.7043	3.57744	3.66876	3.74753	3.4508	3.69006	2.61365	3.42523	3.60293	3.75823	3.81813	3.69388	3.41603	3.55456	3.81884	3.77435	3.69746	3.36745	3.07771	3.47164	2.65397	3.15021	3.66032	3.70932	3.75293	3.56945	3.4982	3.65423	3.75983	3.59208	3.26603	3.75119
	net2	4.42451	4.29208	3.94677	4.40822	4.44262	4.43367	3.23093	4.34213	3.82984	4.39471	4.28665	4.62051	4.04817	4.36845	4.19683	3.55687	4.45873	4.18455	4.38741	4.44024	4.06227	4.37207	3.09462	4.192	4.27425	4.46591	4.54106	4.40639	4.03002	4.25517	4.53097	4.49452	4.40898	4.01531	3.77067	4.20193	3.13918	3.61029	4.37463	4.41421	4.6203	4.209	4.16369	4.30773	4.45967	4.18805	3.91673	4.27403
	net3	2.2025	2.09845	1.90181	2.23219	2.15026	2.26632	1.65152	2.07896	1.86358	2.17523	2.13673	2.41319	2.02333	2.17262	2.25318	1.75854	2.16697	2.08751	2.19749	2.2107	2.01827	2.15568	1.41589	2.08762	2.16521	2.18908	2.25183	2.16011	2.02516	2.1659	2.31635	2.23601	2.20232	1.98182	1.83056	2.07194	1.49106	1.78026	2.23298	2.22092	2.32477	2.12069	2.08026	2.14501	2.37469	2.15302	1.95591	2.30726
	net4	2.2929	2.20594	2.06166	2.34345	2.22209	2.24623	1.74687	2.19071	1.85697	2.2887	2.26268	2.50909	2.11707	2.18633	2.31806	1.86816	2.21249	2.19109	2.24952	2.34064	2.07991	2.18973	1.65152	2.13464	2.22411	2.31859	2.35015	2.25008	2.04462	2.23697	2.34805	2.31625	2.29344	2.04889	2.02454	2.21416	1.54149	1.98384	2.36159	2.27725	2.34658	2.2563	2.19761	2.19118	2.34889	2.22093	1.96886	2.31042
	net5	5.71562	5.54321	4.9451	5.78155	5.54753	5.60924	4.22963	5.42734	4.83551	5.56871	5.52135	5.8975	5.28356	5.40132	5.67587	4.70894	5.55883	5.45233	5.54762	5.89307	5.16073	5.53535	4.06869	5.50203	5.39125	5.74133	5.69639	5.5467	5.11027	5.37338	5.72121	5.60411	5.55613	5.10799	4.84099	5.58583	4.05547	4.88895	5.53723	5.57457	5.83699	5.47955	5.38905	5.46712	5.71939	5.49721	4.96351	5.65469
3c. Gabor		0.261844	0.170303	0.173072	0.3036	0.146355	0.198569	0.313212	0.124401	0.175211	0.244575	0.380103	0.302649	0.249413	0.117301	0.379486	0.170464	0.155568	0.224765	0.144895	0.38519	0.229149	0.239385	0.137456	0.179752	0.213472	0.276045	0.173649	0.111164	0.247969	0.393192	0.182856	0.220317	0.173989	0.182385	0.388616	0.241831	0.166089	0.226948	0.312729	0.15655	0.336304	0.194156	0.282362	0.237088	0.26039	0.272112	0.181195	0.647326
3e
	Trained without music	1.98689	2.18053	2.08686	2.06484	2.07811
	Trained with music	2.47855	2.06704	2.07219	2.2965	1.98042
	Untrained	1.09897	1.09834	1.10849	1.10849	1.09415
	Gabor	1.12062
[truncated: 117 more columns]
