# Supplementary material for: Spontaneous emergence of rudimentary music detectors in deep neural networks
Source: Nat Commun. 2024 Jan 2;15:148. doi: 10.1038/s41467-023-44516-0 (PMC10761941; doi:10.1038/s41467-023-44516-0)
Supplement: Supplementary file 3 — Source Data [file 41467_2023_44516_MOESM3_ESM.zip › Source data/S10.xlsx]

## Sheet: Sheet1
	S10b						S10c
	Music (train)	Music (test)	Non-music (train)	Non-music (test)			0.774858	0.851743	0.918382	0.949199	0.950085	0.94476	0.944377
	1.03607	1.16264	0.637988	0.261359			0.947188	0.978671	1.02092	1.03025	1.02117	1.00943	1.00574
	0.547045	1.20849	0.715578	0.519299			0.725121	0.823321	0.907312	0.938709	0.949263	0.948277	0.948942
	0.999162	1.04882	0.748551	0.253299			1.03292	1.02249	1.0582	1.08886	1.09306	1.08519	1.08999
	1.08594	1.28153	0.405997	0.328984			0.965749	0.994569	1.03241	1.03809	1.02807	1.01633	1.01095
	0.836036	1.0223	0.631893	0.287508
	0.707373	0.987696	0.640379	0.541829
	0.782939	0.91492	0.680919	0.267883
	1.04189	0.733308	0.493214	0.497157
	1.34072	0.690764	0.190463	0.294913
	1.1057	0.887476	0.529553	0.558911
	0.620531	0.67186	0.472811	0.410091
	0.927244	0.627	0.657354	0.219899
	0.885066	0.932796	0.899328	0.416309
	0.915269	0.711843	0.585254	0.539644
	0.894469	0.235035	0.844098	0.238275
	0.495472	1.24287	0.202717	0.254987
	1.20505	0.7975	0.39791	0.689888
	1.18874	0.960968	0.406926	0.40264
	0.989685	0.935622	0.802981	0.324288
	1.32359	0.779028	0.743744	0.35074
	0.950391	0.614599	0.268982	0.885999
	0.816244	0.700034	0.734798	0.506939
	0.378084	1.30783	0.123169	0.643135
	0.308892	0.69027	0.639887	0.681145
	0.886908	1.12687	0.367549	1.01987
	0.936784	0.955035	0.482932	0.779286
	1.01194	0.613791	0.567566	0.541156
	0.651948	1.25268	0.36862	0.355379
	1.25242	0.903701	0.496702	0.384963
	0.769551	1.05143	0.864032	0.446347
	0.972989	0.880875	0.757172	0.76067
	0.792191	1.0998	0.336198	0.792474
	0.987502	1.19997	0.84641	0.585251
	0.989741	1.25852	0.525989	0.407167
	1.13736	0.972551	0.175839	0.499808
	0.936054	0.878988	0.399405	0.207232
	0.981816	0.774212	0.301657	0.350378
	1.13588	0.870382	0.318192	0.277242
	0.594651	1.19826	0.315897	0.378529
	1.25537	1.27293	0.465576	0.711567
	1.17395	0.469454	0.818891	0.486065
	0.932456	0.557559	0.869537	0.610989
	0.764732	0.969226	0.596661	0.535274
	1.14166	0.814273	0.521803	0.273123
	0.631521	1.32555	0.426234	0.74479
	1.02955	0.841169	0.927595	0.92979
	0.845479	0.475056	0.424622	0.567052
	1.16615	1.01028	0.465869	0.222136
	0.796483	0.638811	0.807486	0.762865
	1.23646	1.37788	0.354364	0.537743
	1.04068	0.847664	0.718464	0.7518
	1.21177	1.03177	0.477492	0.491234
	1.0308	0.783394	0.737446	0.637654
	0.653058	0.891415	0.871165	0.769432
	1.15224	1.01071	0.557971	0.436727
	1.19951	0.386464	0.630025	0.629973
	0.932074	1.38195	0.387728	0.578196
	1.29239	0.890718	0.426991	0.429798
	0.510334	0.940338	0.192566	0.793893
	1.31118	0.860946	0.459905	0.614849
	1.3903	1.03872	0.615821	0.83245
	1.29488	1.00248	0.422575	0.587547
	0.994077	0.736301	0.827414	0.547456
	1.33675	0.999794	0.669631	0.457003
	0.839038	1.00825	0.83357	0.167289
	0.776362	1.0656	0.634251	0.294044
	0.586732	0.841842	0.242982	0.263848
	0.792617	0.483938	0.486835	0.515589
	0.791399	0.962732	0.649602	0.559434
	1.09166	0.968237	0.775041	1.04156
	1.02121	0.89879	0.446253	0.611129
	1.00554	0.768499	0.345766	0.965541
	0.766087	0.88999	0.117984	0.467766
	1.31754	0.945835	0.408385	0.211234
	0.824684	0.978023	0.433065	0.537656
	1.15869	1.04669	0.496354	0.646031
	1.0603	1.1644	1.38056	0.382927
	0.892133	0.719836	0.797762	0.747859
	1.09981	0.859083	0.623449	0.370737
	1.1703	1.21645	0.27546	0.824049
	1.07795	0.772351	0.595355	0.853374
	1.15726	0.986264	0.231939	0.628941
	0.639622	1.07294	0.331267	0.41772
	0.64164	0.961582	0.225889	0.449757
	1.26554	0.773083	1.00138	0.252409
	0.886571	1.3075	0.43598	0.412249
	0.947955	0.607104	0.751965	0.341366
	0.449872	0.593188	0.519872	0.766165
	1.26945	0.84399	0.841211	0.504254
	0.861735	0.893126	0.878136	0.678468
	1.1938	0.686051	0.204901	0.559776
	1.07619	1.31883	0.346904	0.384836
	1.23884	0.703403	0.879401	0.646012
	0.629191	0.635073	0.507216	0.339176
	0.944808	1.1634	0.436639	0.838408
	1.27546	0.981379	0.82939	0.227554
	1.12893	1.04573	0.424751	0.622297
	1.02615	1.19974	0.249823	0.56788
	0.490838	1.07357	0.833071	0.470811
	1.06867	0.875881	0.543368	0.659735
	1.04444	0.429102	0.439094	0.430383
	0.925492	1.24715	0.816885	0.527546
	1.28307	1.01439	0.361335	0.599499
	1.13612	0.958188	0.38408	0.32362
	0.670183	0.788769	0.966216	0.65274
	0.971586	1.2008	0.628265	0.541361
	0.68477	1.06483	0.593624	0.620539
	0.848063	1.05029	0.566761	0.544332
	0.967125	1.17468	0.229618	0.323353
	1.02621	0.819484	0.272967	0.753973
	0.629161	1.03437	0.512003	0.472006
	1.36718	0.48607	0.524057	0.524975
	0.730495	0.949117	0.786738	0.170786
	1.42759	0.839482	0.71457	0.771176
	1.24703	0.594079	0.63524	0.655581
	1.02758	0.997605	0.536814	0.212703
	1.09849	1.43207	0.316505	0.3771
	1.04166	0.966767	0.362479	0.268107
	0.849807	1.06617	0.488844	0.587803
	1.11424	1.23501	0.842879	0.608179
	0.720175	0.957674	0.51078	0.326966
	0.562837	0.653078	0.428261	0.599702
	0.957383	0.922473	0.440016	0.555944
	0.889004	0.800752	0.885845	0.427429
	1.18827	0.919339	0.370709	0.793355
	0.697445	0.890091	0.485058	0.45941
	1.39427	1.12383	0.366666	0.543896
	1.08158	0.688272	0.362261	0.457095
	0.877569	1.06123	0.131449	0.795607
	1.10258	0.784085	0.565824	0.980572
	1.41368	0.624944	0.63262	0.745826
	0.683269	0.60947	0.293762	0.861534
	0.685262	0.741141	0.39797	0.420146
	0.837089	0.802337	0.53833	0.347725
	0.756651	1.03312	0.451852	0.406992
	0.874404	1.00012	0.657621	0.271912
	0.781108	0.669216	0.57327	0.664173
	0.911034	0.783768	0.673363	0.567125
	1.51335	1.13056	0.553199	0.386296
	0.824077	0.954507	0.223918	0.648173
	1.4757	0.661855	0.813025	0.796064
	0.651973	1.35044	0.833288	0.668421
	0.840503	1.47807	0.340339	0.428713
	0.968103	1.30795	0.337763	0.611749
	1.11571	1.03588	0.615133	0.506701
	0.788963	0.760781	0.452299	0.528813
	1.12676	1.2767	0.429523	0.588455
	0.7395	1.46457	0.798806	0.375821
	1.02816	0.58462	0.677174	0.436375
	1.10659	0.624258	0.558462	0.115453
	0.905291	1.10339	0.672559	0.323557
	1.3018	1.05828	0.48621	0.490494
	1.07225	0.913319	0.407099	0.742697
	1.27549	0.668297	0.558965	0.625705
	0.723258	0.728436	0.449354	0.394421
	0.802865	1.16629	0.669717	0.570299
	0.844805	1.14	0.538937	0.50931
	0.870536	1.13671	0.337428	0.417732
	0.929284	0.935145	0.32362	0.34994
	1.11574	0.885659	0.71393	0.690718
	1.05438	0.939958	0.662862	0.855632
	1.148	0.924879	0.901883	1.08769
	0.999018	1.01365	0.786661	0.289037
	1.10409	0.93057	0.656596	0.460196
	1.01981	0.801573	0.364984	1.12296
	1.34354	1.34362	0.346496	0.934416
	0.75991	0.610619	0.55347	0.559066
	0.913348	1.30388	1.01716	0.593015
	0.737692	0.934104	0.691438	0.456535
	0.567896	0.943956	0.23941	0.321681
	0.857868	1.09673	0.622551	1.02859
	0.738668	1.16687	0.427781	0.780536
	1.10186	1.25123	0.473432	0.498491
	1.04374	0.656227	0.378623	0.32229
	1.15028	0.868806	0.442854	0.683398
	1.01103	1.10532	0.318012	0.294517
	0.777744	1.16231	0.386871	0.595714
	1.32469	0.500498	0.515127	0.78138
	1.20777	0.697813	0.862329	0.384263
	1.04832	0.982671	0.29656	0.487916
	0.897086	1.2497	0.827076	0.54123
	1.34424	0.794598	0.729254	0.640846
	1.2017	0.931703	0.787739	0.130384
	1.10835	0.799126	0.646627	0.899209
	1.37335	1.17412	0.549605	0.235497
	0.598602	1.00095	0.897333	0.692124
	0.843664	0.697007	0.340315	0.276981
	0.863077	1.18782	0.531079	0.493126
	0.475711	0.708807	0.817504	0.105901
	0.887279	1.16722	0.398178	0.662291
	0.984154	1.07621	0.446154	0.350026
	0.920974	0.649201	0.48227	0.789805
	0.722296	0.678613	0.436446	0.509941
	1.09137	1.06903	0.187172	0.381266
	0.888563	1.31845	0.506964	0.516946
	0.865764	1.29506	0.15168	0.56032
	0.981003	1.09792	0.532092	0.495045
	1.31487	1.25638	0.203809	0.291952
	0.929538	1.23545	0.631441	0.771484
	0.875866	1.24519	0.419737	0.606665
	1.29932	0.617452	0.436328	0.8906
	0.910267	1.24781	1.10674	0.57434
	1.06299	0.857779	0.567278	0.679962
	0.910319	1.14822	0.285945	0.388717
	1.11756	1.27546	0.173784	0.126144
	0.695001	0.853128	0.328038	0.550315
	0.877368	0.708328	0.793287	0.749682
	1.14407	1.00128	0.436857	0.231111
	1.24288	1.19539	0.867125	0.228764
	0.86043	0.952088	0.75091	0.44618
	1.06701	1.28416	0.414333	0.404498
	1.19268	1.29479	0.500056	0.563424
	0.442011	0.922304	0.238328	0.361538
	0.675316	1.14379	0.314459	0.584144
	1.22947	1.04358	0.590074	0.577899
	0.798303	0.791504	0.513001	0.544009
	0.641697	0.698284	0.34285	0.41571
	0.83948	0.762112	0.511051	0.886026
	0.666563	1.19467	0.580736	0.229421
	0.44056	1.04703	0.496654	0.50361
	1.1864	1.07287	0.719038	0.259777
	0.819656	1.12961	0.625084	0.724472
	1.06197	0.698177	0.552136	0.460373
	1.01146	0.983798	0.650922	0.433795
	0.735743	1.06695	0.543158	0.450282
	1.00208	0.479117	0.471372	0.607077
	1.00262	1.24898	0.456808	0.296957
	0.920947	0.93941	0.500608	0.924314
	1.42964	1.11833	0.342657	0.519935
	1.40038	1.35324	1.30847	0.525163
	1.46685	0.666879	0.626953	0.314653
	1.19769	0.689455	0.509132	0.472046
	1.26817	0.663106	0.37145	0.616671
	1.10331	0.617049	1.02741	0.221933
	0.910395	0.675485	0.662257	0.640143
	0.858132	1.24918	0.361266	0.584003
	0.520871	1.18927	0.556975	0.10888
	0.958372	0.313585	0.627687	0.235919
	0.779079	0.239696	1.00621	0.48191
	0.642961	1.19444	0.290938	0.9026
	0.891404	0.825361	0.227419	0.891279
	0.661776	1.14221	0.564661	0.534519
	0.70575	0.941218	0.952932	0.469725
	0.685286	1.0654	0.677592	0.278469
	0.704684	0.855209	0.79365	0.435061
	0.760233	1.4523	0.532708	0.462277
	1.11577	0.78081	0.669322	0.65087
	0.609422	0.980408	0.299498	0.839571
	0.59514	1.15546	0.414361	0.613104
	1.16967	0.913413	0.459145	0.407463
	0.615343	0.447351	0.511384	0.497402
	0.339162	0.89487	0.813881	0.807969
	1.13656	1.02504	0.132931	0.403649
	1.22301	1.07995	0.308528	0.422354
	1.12736	0.972425	0.753766	0.138952
	1.14871	1.40916	0.350609	0.254114
	0.425667	0.941502	0.444291	0.552149
	0.898547	1.16953	0.735158	0.781312
	0.519382	0.979636	0.776264	0.607444
	1.12371	1.1833	0.56243	0.575661
	1.13964	0.464143	0.313303	0.440192
	0.688377	1.06306	0.732476	0.489808
	0.663512	1.34803	0.565381	0.500398
	0.826747	1.34555	0.471773	0.779881
	1.15996	0.636958	0.595051	0.337084
	1.07557	0.546576	0.496758	0.384605
	1.4541	0.882138	0.318578	0.208009
	1.43839	1.18341	0.586505	0.681185
	0.904693	0.904376	0.724658	0.450056
	0.525842	0.299009	0.685089	0.279929
	0.678143	1.12339	0.572714	0.606121
	1.39418	0.785999	0.573587	0.417853
	1.23493	1.46172	0.637148	0.680267
	0.754226	0.854507	0.674966	0.493782
	0.477961	1.08434	0.578411	0.766511
	1.27333	1.22411	0.441876	0.577675
	1.10081	1.37113	0.32911	0.438444
	0.821281	0.303335	0.581195	0.324285
	1.06806	1.1089	0.784676	0.554259
	0.725864	0.788171	0.855375	0.342745
	1.08738	0.885045	0.68765	0.181399
	0.856317	1.16155	0.980143	0.349532
	1.09012	0.699106	0.82376	0.595507
	0.82298	0.636737	0.619652	0.568582
	1.28374	1.01917	0.931227	0.543574
	0.837951	0.837204	0.401856	0.146
	0.798412	0.861441	0.103696	0.666519
	1.36406	0.732181	0.889343	0.291467
	1.23293	1.22863	0.698483	0.611003
	0.840313	1.11081	0.761663	0.712964
	1.03797	0.771969	0.332603	0.746977
	1.00507	1.02206	0.376821	0.342297
	1.21144	0.846298	0.906948	0.314434
	1.07391	1.06545	0.570606	0.533929
	0.830686	0.749487	0.527419	0.408161
	0.885418	0.429126	0.654099	0.385032
	0.416219	0.885223	0.93609	0.582332
	0.933478	1.41324	0.418156	0.380824
	0.738341	0.812546	1.00177	0.58815
	1.23414	1.26387	0.741145	0.151047
	0.651883	0.703117	0.440599	0.527036
	0.878575	0.621445	0.386223	0.123725
	1.0525	0.707988	0.351821	0.360406
	1.22879	0.964832	0.381807	0.501043
	0.698255	1.11998	0.123725	0.314151
	0.927543	0.890529	0.523927	0.353416
	0.651758	0.751905	0.52152	0.669567
	0.631581	1.2162	0.43901	0.877386
	0.822192	0.74576	0.308125	0.230074
	1.48886	0.940549	0.477586	0.49879
	0.555432	0.248058	0.445732	0.396881
	1.1688	0.97947	0.38597	0.497085
	0.842691	0.943444	0.260471	0.688321
	1.04882	0.498492	0.503278	0.439993
	0.717923	0.547017	0.603411	0.322462
	1.25057	1.21683	0.425228	0.702583
	1.06765	0.764485	0.596529	0.168444
	1.18935	1.00591	0.307967	0.857186
	1.16487	1.20523	0.415768	0.417308
	0.951417	0.781703	0.58055	0.529757
	1.0852	0.902669	0.618317	0.669304
	1.26863	1.06226	0.848693	0.356115
	1.16519	0.81096	0.183338	0.596642
	1.04732	1.14382	0.364069	0.879124
	0.766018	0.998527	0.597229	0.26756
	0.325079	0.69164	0.643723	0.714766
	1.22095	0.984995	0.478528	0.675777
	0.892703	1.19759	0.390945	0.385468
	0.547094	1.12261	0.629819	0.762494
	0.994765	0.99543	0.658169	0.339216
	0.774456	1.10598	0.64079	0.60361
	0.893315	0.780235	0.553856	0.17703
	0.681638	0.894957	1.03061	0.637464
	0.971775	1.01109	0.382491	0.257777
	1.13727	0.948294	0.860056	0.284032
	0.98729	1.12322	0.383993	0.628337
	0.567871	0.802837	0.55928	0.432715
	1.32758	1.20168	0.279046	0.727977
	0.906218	0.763841	0.51637	0.497984
	1.21177	1.10628	0.412187	0.551116
	0.707194	0.835651	0.899523	0.459431
	0.769656	0.954143	0.47153	0.54281
	0.987203	0.943202	0.818979	0.201738
	1.37076	1.07646	0.659275	0.6689
	0.887393	0.985896	0.439262	0.286661
	0.747396	1.46594	0.472895	0.564229
	1.07524	0.829195	0.74911	0.7513
	1.19405	0.950208	0.688319	0.420916
	0.936298	0.805375	0.350334	0.392294
	0.857601	0.968276	0.865014	0.195562
	0.92034	0.339238	0.441217	0.600445
	1.14606	0.563284	0.482033	0.518435
	1.07653	1.06509	0.650328	0.363644
	1.40368	1.07421	0.550565	0.434135
	1.19588	1.02372	0.311104	0.591009
	0.78901	1.53605	0.293164	0.398911
	1.18955	0.679797	0.400669	0.313478
	0.640223	1.08075	0.564454	0.663972
	0.683219	0.920204	0.239913	0.702907
	1.58438	0.943102	0.862338	0.231368
	0.928522	0.484557	0.745552	0.446638
	1.25715	1.13698	0.304005	0.562899
	0.451755	0.997676	0.537019	0.660241
	1.0394	1.23983	0.266896	0.463416
	0.823838	0.867851	0.466498	0.199032
	1.07004	1.32034	0.847071	0.906516
	1.12797	1.36421	0.581495	0.717185
	0.708898	0.955978	0.672901	0.618123
	0.873261	1.37916	0.981305	0.37308
	0.968226	1.11915	0.883123	0.454278
	1.19301	1.0664	0.485985	0.444752
	0.80209	1.27813	0.438479	0.240726
	0.941869	0.895005	0.403421	0.624756
	0.662038	0.601769	0.48541	0.214317
	1.11515	1.45965	0.671064	0.966517
	0.865403	1.29225	0.377943	0.523582
	0.673473	1.22025	0.664338	0.595974
	0.358675	0.845132	0.513172	0.490748
	0.537765	0.815436	0.488581	0.456648
	1.19013	0.990498	0.732584	0.33619
	1.01827	1.08211	0.459664	0.59481
	0.879746	0.992788	0.318533	0.533766
	1.39847	0.957588	0.243385	0.338656
	1.1306	0.638755	0.329316	0.255457
	1.38304	0.894837	0.51855	0.903357
	1.12797	0.949081	0.743919	0.504422
	0.187261	1.11796	0.168644	0.697195
	0.394008	0.502655	0.473074	0.765315
	1.27898	1.1703	0.669124	0.940444
	1.11428	0.744755	0.188765	0.922896
	1.40916	1.235	0.230414	0.494425
	1.50204	0.674386	0.875165	0.144272
	0.776043	0.923443	0.55787	1.28348
	1.0617	0.965548	0.24886	0.717848
	0.685018	1.19999	0.46021	0.530366
	0.45327	1.06396	0.763071	0.602622
	1.26145	0.759626	0.774582	0.324706
	1.12393	0.760119	0.600453	0.469059
	0.734541	0.553325	0.496201	0.530627
	0.849615	1.06904	0.579677	0.400153
	1.23536	1.14086	0.450844	0.866236
	1.06392	1.1949	0.285789	0.504824
	1.00603	0.644205	0.520503	0.346738
	0.394805	0.653861	0.309079	0.533456
	0.980938	0.906929	0.951261	0.995349
	1.22236	1.24446	0.578269	0.336906
	1.17274	0.796521	0.212098	0.462479
	0.900844	0.758699	0.755026	0.354378
	1.06117	0.927764	0.466029	0.839328
	1.22883	1.09669	0.720411	0.524798
	1.49804	0.913953	0.647501	0.412465
	0.554321	0.806939	0.469063	0.452185
	0.946215	0.687954	0.474537	0.397649
	0.97847	0.811797	0.457136	0.628369
	1.05479	1.38576	0.640938	0.507591
	0.499168	0.742225	0.452557	0.480968
	1.11094	0.754073	0.378365	0.430212
	1.01306	1.10822	0.226752	0.99607
	0.801724	1.16747	0.634629	0.243728
	1.31727	1.17681	0.264942	0.523863
	0.991236	0.955002	0.619143	0.353989
	1.03874	1.11465	0.220756	0.600726
	0.747936	1.06948	0.972422	0.657999
	1.32138	0.83161	0.627064	0.30773
	0.766904	0.989015	0.779914	0.402144
	1.04148	1.22275	0.595329	0.585102
	0.378554	0.931822	0.574394	0.606814
	1.35354	1.14398	0.521108	0.430074
	0.93996	0.52211	0.586458	0.379743
	0.760437	0.912953	0.640315	0.366584
	1.1423	0.743653	0.609937	0.431943
	0.729845	1.00207	0.538053	0.228434
	0.765367	0.790376	0.694596	0.406139
	0.986857	1.19253	0.229292	0.96819
	1.126	1.00871	0.377133	0.986347
	0.870471	0.997287	0.373707	0.848213
	1.0705	1.3881	0.715549	0.503085
	0.550522	0.637464	0.203724	0.645548
	0.58667	1.10782	0.531832	0.784877
	0.733936	1.00102	0.671897	0.539307
	1.03664	0.929844	0.575283	0.422053
	1.21643	0.968833	0.392502	0.409184
	0.578905	1.17143	0.978482	0.393074
	1.37739	1.17658	0.661732	0.666986
	0.67734	1.30595	0.828597	0.723943
	0.743857	0.801833	0.300591	0.504464
	0.801319	0.789771	0.819215	0.123725
	0.798126	0.994388	0.863098	0.633136
	0.71496	0.849361	0.711991	0.118185
	1.05179	0.962175	0.335618	0.454576
	0.875035	0.153357	0.336384	1.02146
	1.03975	1.12294	0.307677	0.593203
	1.24264	0.970458	0.869943	0.698826
	0.80971	1.04877	0.318417	0.528793
	1.05815	0.800578	0.859051	0.528691
	0.721046	1.23177	0.535969	0.436057
	0.703061	0.323598	0.361303	0.816578
	1.23435	1.37837	0.213892	0.136072
	0.995804	1.03891	0.857886	0.242446
	0.912095	0.978352	1.07205	0.506436
	0.85808	0.90061	1.1904	0.602067
	0.630692	0.91694	0.394083	0.410287
	1.03865	1.04354	0.583251	0.525275
	0.936604	1.07942	0.370695	0.79273
	1.05978	0.754989	0.233841	0.676557
	0.66291	0.990077	0.428606	0.567763
	0.775108	0.289031	0.566965	0.372426
	0.450621	1.06048	1.21853	0.578868
	1.24898	0.923561	0.353377	0.502853
	0.961772	0.585476	0.507889	0.484012
	1.15361	0.599937	0.449515	0.425153
	1.12839	0.811754	0.500437	0.617035
	0.82851	0.694076	0.226746	0.747693
	0.893145	1.0214	0.735541	0.43866
	1.16375	1.08068	0.368121	0.304478
	0.510002	1.39253	0.744702	0.227837
	1.39887	0.507651	0.466876	0.387634
	0.185635	0.702118	0.395533	0.166168
	0.791019	0.830944	0.758328	0.885513
	0.837577	0.919903	0.519883	0.415558
	1.16015	1.27466	0.771612	0.771429
	0.855995	1.22059	0.359747	0.327909
	1.20944	1.30443	0.280166	0.579355
	0.924723	0.766573	0.171552	0.7382
	1.04861	0.986419	0.288722	0.723243
	0.977971	0.938206	0.653465	0.536419
	0.691258	0.903382	0.382299	0.438408
	1.08383	0.647356	0.499034	1.12819
	0.895224	1.09118	0.669615	0.447938
	0.764016	1.37213	0.505412	0.191554
	1.33486	0.467185	0.804808	0.147647
	1.02379	1.05071	0.671425	0.424926
	1.19516	0.97569	0.316557	0.208467
	1.11314	0.504886	0.69464	0.791518
	1.0872	1.29572	0.701221	0.519498
	0.915437	0.956834	0.599657	0.403376
	1.3238	0.449436	0.504203	0.323371
	0.550151	1.14064	0.355816	0.630071
	0.875689	1.06487	0.767057	0.490043
	1.1277	0.770041	0.684464	0.700239
	1.30064	1.00347	0.485924	0.917509
	0.882253	0.495132	0.441254	0.223835
	0.842436	1.04024	0.67282	0.220807
	1.21222	1.0609	0.477923	0.377998
	0.795497	0.563827	0.142028	0.281641
	1.25847	1.04887	0.426042	0.722566
	0.690506	1.29039	0.724151	0.211186
	0.923611	0.779559	0.351401	1.02122
	0.834661	0.84782	0.983645	0.684905
	0.984894	0.629826	0.617945	0.367952
	1.012	1.05805	0.340497	0.441591
	0.688209	0.855309	0.559462	0.396724
	1.0606	1.09919	0.905793	0.631683
	1.15269	1.33129	0.556616	0.278887
	1.14707	0.955884	0.714746	0.68126
	0.640999	1.09803	0.477907	0.441024
	0.471585	1.21993	0.514171	0.550482
	0.836501	1.03632	0.665894	0.334512
	0.875717	0.834037	0.863823	0.795269
	0.886825	0.768953	0.724858	0.683656
	0.505163	0.805486	0.405853	0.595278
	0.908625	1.24558	0.664867	0.616468
	1.02843	0.522933	0.88239	0.861336
	0.961504	1.05425	0.399699	0.59902
	0.876941	0.777599	0.872323	0.475712
	0.915915	0.745601	0.593086	0.43741
	1.32728	0.94243	0.611065	0.317431
	1.10516	1.36504	0.865735	0.585262
	0.689592	0.918848	0.411826	0.610822
	1.09211	1.00535	0.227315	0.914491
	1.27693	1.17854	0.498962	0.818604
	0.955668	0.789899	0.487048	0.708113
	0.830674	0.763394	0.85664	0.964113
	0.792442	0.855094	0.612944	0.450281
	0.706988	0.876816	0.690071	0.617
	0.953039	0.750284	0.648763	0.398704
	1.05511	0.982604	0.32219	0.600033
	0.831919	1.30529	0.801789	0.329278
	0.980372	1.03377	0.611035	0.273015
	1.13976	0.874987	0.536692	0.723729
	1.15457	1.00825	0.510296	0.704463
	1.01861	1.16232	0.464895	0.592359
	1.05394	0.768707	0.502767	0.554565
	1.015	1.31516	0.518431	0.526779
	0.791455	1.18722	0.359505	0.545668
	0.965144	1.02048	0.475897	0.652931
	0.875993	0.752886	0.717138	0.367835
	0.989022	1.30365	0.519985	1.09557
	1.0793	1.52283	0.378493	0.383069
	1.13659	0.804807	0.515616	0.295216
	0.574541	1.1492	0.365866	0.441549
	0.812461	1.14921	0.727148	0.119203
	1.24279	0.974394	0.709392	0.409012
	0.813068	1.10144	0.273435	0.36731
	1.07013	0.90277	0.317089	0.635746
	1.03615	0.78169	0.541014	0.272981
	0.822781	0.79709	0.42071	0.50108
	1.1307	0.593818	0.57584	0.504731
	0.920254	0.934513	0.49491	0.827225
	0.99688	0.886961	0.362844	0.328804
	1.26107	1.02967	0.7225	0.39825
	1.00424	1.13849	0.382603	0.678864
	0.929739	1.20799	0.543717	0.454895
	0.742387	1.36138	0.443985	0.0843401
	1.23299	0.458259	0.722133	0.321498
	1.21564	1.21333	0.41553	0.443752
	0.803717	1.05375	0.407229	0.755995
	1.21138	0.961387	0.102311	0.314533
	1.10064	0.765007	0.630296	0.368355
	0.652499	0.264541	0.791832	0.695665
	0.975264	1.10698	0.368398	0.292428
	0.891843	0.830683	0.907099	0.198607
	1.30901	1.09988	0.808967	0.568242
	0.774031	1.27222	0.446437	0.408004
	1.46235	1.38984	0.361525	0.355686
	0.524848	0.664064	0.296136	0.218958
	0.981847	1.18487	0.494467	0.492352
	0.714598	1.05426	0.347882	0.671595
	1.28392	0.596548	0.347924	0.351354
	1.20976	1.0531	0.450665	0.458545
	1.33975	0.948509	0.428317	0.275005
	0.589612	1.40771	0.564918	0.438412
	0.562051	1.03493	0.508118	0.573493
	0.441672	0.68927	0.332813	0.397429
	0.517696	0.989085	0.498008	0.402113
	1.30085	0.928658	0.850842	0.7428
	0.953852	1.08554	0.218899	0.363559
	1.06711	0.940041	0.584052	0.588953
	1.42349	1.05235	0.580337	0.288956
	0.680543	0.964564	0.157901	0.636644
	1.27157	1.12455	0.474345	0.696546
	1.17174	0.819408	0.80662	0.813115
	0.789239	0.926728	0.324257	0.496979
	0.841115	1.42296	0.698458	0.561032
	0.629043	1.08623	0.513626	0.62988
	1.13553	1.12706	0.586583	0.351781
	1.2652	1.19758	0.49118	0.30005
	1.06054	1.26338	0.413934	0.0665064
	0.593104	1.0587	0.468546	0.879752
	1.01249	1.46956	0.665633	0.747889
	0.937085	1.32146	0.587235	0.315805
	0.836547	0.595976	0.736195	0.564199
	0.431602	1.12902	0.703362	0.814718
	0.682802	0.828613	0.42334	0.256063
	0.986062	0.956353	0.295691	0.221117
	0.831734	0.872577	0.344476	0.485708
	1.24537	0.933977	0.492169	0.517388
	0.748972	0.924802	0.660465	0.672599
	0.847212	0.731236	0.286757	0.136336
	0.743642	0.862691	0.378512	0.403804
	0.865863	0.699313	0.497624	0.708133
	0.866182	0.757344	0.326652	0.606135
	0.769975	0.781127	0.740744	0.207188
	1.02229	1.213	0.306682	0.647773
	0.790876	0.480583	0.292321	0.48092
	0.950226	1.05318	0.226505	0.117724
	1.37796	1.17596	0.656197	0.337304
	1.04448	0.808253	0.420989	0.370039
	0.932631	0.502233	0.195566	0.328244
	0.926371	0.570619	0.820599	0.401045
	1.29457	1.13094	0.410032	0.375238
	0.721452	1.13278	0.395338	0.77158
	1.31022	0.66201	0.890451	0.538609
	1.15114	0.738969	0.580271	0.328977
	0.91283	0.978524	0.383254	0.481517
	1.16105	0.60669	0.522735	0.60577
	1.05351	1.2048	0.291412	0.480448
	1.05852	0.488042	0.20347	0.555707
	0.956827	1.23532	0.612606	0.141057
	1.09807	0.590113	0.336019	0.405301
	1.20319	1.34433	0.492847	0.756297
	0.988689	1.2682	0.816301	0.515431
	0.788256	1.25235	0.141731	0.810508
	1.10122	0.783787	0.421728	0.690973
	1.01978	1.23155	0.541554	0.755002
	1.03593	1.17063	0.143203	0.378674
	1.226	0.504404	0.611257	0.979979
	1.08274	0.920975	0.97978	0.449329
	0.942068	0.884031	0.778123	0.395534
	0.814009	0.912354	0.439904	0.129442
	0.933561	0.602567	0.350182	0.331536
	0.858201	0.864525	0.366496	0.53542
	0.975047	1.15491	0.586757	0.814956
	1.02831	0.49992	0.921033	0.631881
	0.867586	1.15316	0.153212	0.302625
	0.947625	1.13528	0.839094	0.347513
	1.12665	0.95423	0.223149	0.164132
	0.873362	1.08944	0.38924	0.382537
	1.21081	1.23153	0.6922	0.154031
	0.927857	1.09776	0.807225	0.561264
	1.30898	1.22591	0.1095	0.269718
	1.10745	1.1356	0.223069	0.461867
	0.560217	0.655181	0.574506	0.403147
	0.899306	1.16503	0.856519	0.304372
	0.975449	0.909986	0.368503	0.576948
	0.723241	1.29739	0.579942	0.460373
	0.573107	0.717345	0.321398	0.513409
	1.10201	0.77591	0.417242	0.390185
	0.691865	1.26651	0.298586	0.564764
	1.13804	1.44018	0.435055	0.546777
	1.13408	0.903517	0.669144	0.885171
	1.09547	0.833604	0.508264	1.19147
	1.21367	0.927567	0.896776	0.434558
	1.24632	0.888082	0.545904	0.66614
	1.2412	0.64469	1.01332	0.375319
	0.757883	1.25611	1.11415	0.814758
	0.944629	1.02701	0.443634	0.450604
	0.769201	1.36012	0.548526	0.791391
	1.22854	0.749417	0.284745	0.485845
	1.38753	1.04021	0.61141	0.319434
	0.833757	1.06654	0.646062	0.199401
	0.92793	0.448593	0.320045	0.615008
	1.09632	0.963478	0.747603	0.566921
	1.03403	1.1771	0.284697	0.499049
	0.938964	0.744529	0.411806	0.523416
	1.22606	0.425542	0.480163	0.52857
	0.330662	0.811544	0.371832	0.54897
	1.10301	0.678656	0.292117	0.479456
	0.497858	1.02867	0.639667	0.937275
	0.841413	1.04087	0.527851	0.541859
	1.35629	0.712339	0.671373	0.16153
	0.948321	0.742177	0.466804	0.415467
	0.957234	1.19183	0.512594	0.329844
	1.0279	0.666632	0.207212	0.584387
	0.887269	1.39155	0.592958	0.401064
	1.12069	1.3028	0.580099	0.273857
	0.79561	1.07643	0.537872	0.393202
	1.20477	1.08914	0.325707	0.571496
	1.04557	0.955168	0.669199	0.563498
	0.853883	1.19389	0.495782	0.438293
	1.07575	1.01041	0.293847	0.626043
	1.15443	1.13664	0.430076	0.22502
	1.22222	0.617307	0.228359	0.516369
	1.21008	1.05956	0.687986	0.719645
	0.621123	0.802687	0.739895	0.753089
	1.26163	1.15759	0.461631	1.06176
	0.554883	0.815011	0.657204	0.407774
	1.39798	0.809486	0.748268	0.675405
	1.02334	1.09553	0.338848	0.699619
	1.147	0.967923	0.520716	0.478057
	1.39796	0.951483	0.679817	1.12126
	0.836343	0.545734	0.420935	0.464116
	0.96142	0.777573	0.646399	0.510546
	0.919329	0.749855	0.536453	0.53158
	0.457434	0.593022	0.952237	0.697504
	0.801741	0.577669	0.187442	0.447794
	1.23693	1.06981	0.601274	0.285391
	0.622954	0.833134	0.89177	0.518832
	0.632853	1.48475	0.523016	0.480206
	0.949386	0.656371	0.694835	0.36144
	0.701194	0.981992	0.343215	0.98498
	1.04672	0.572359	0.303586	0.468622
	1.471	0.625229	0.358961	0.437679
	1.38056	0.954534	0.638849	0.492918
	0.873361	0.889965	0.48485	0.770301
	0.692899	0.803778	0.382165	0.422141
	0.751147	0.654695	0.443591	0.765352
	0.894526	1.30256	0.292637	0.537817
	0.862261	0.795624	0.61986	0.687179
	0.686634	0.58268	0.364201	0.599463
	0.762562	0.895895	0.304754	0.552855
	0.76157	1.11923	0.376018	0.562346
	0.591274	0.940124	0.569205	0.300735
	0.474739	0.852772	0.429454	0.460176
	0.849401	0.596517	0.367371	0.84436
	0.816718	1.06542	0.717722	0.363426
	0.747883	1.31904	0.467488	0.531552
	0.68904	1.03079	0.212147	0.48491
	0.966531	1.25044	0.460736	0.508456
	0.898488	1.18095	0.543381	0.878184
	0.946419	0.820303	0.373458	0.483302
	1.10311	0.950833	0.764754	0.617714
	1.09256	1.23907	1.21113	1.20331
	1.15279	0.594883	0.496858	0.876747
	0.989929	1.26539	0.217268	0.616384
	0.936949	1.0081	0.528978	0.505107
	0.896051	0.98922	0.585789	0.495025
	0.981341	1.07573	0.396069	0.214077
	1.18697	1.097	0.27852	0.702779
	1.04364	0.634282	0.312995	0.348386
	0.931739	0.948526	0.285983	0.122292
	0.79238	1.16231	0.495127	0.412564
	0.882468	0.49571	0.224603	0.687355
	0.91476	0.608839	0.381732	0.448608
	0.987172	1.05326	0.889334	0.531717
	0.631516	0.829417	0.35325	0.580287
	0.976193	0.808489	0.460243	0.513064
	0.828043	0.942012	0.297225	0.965311
	0.999252	1.2678	0.398564	0.565096
	1.08809	1.04375	0.519978	0.732885
	1.17485	0.853141	0.537368	0.580108
	1.09415	0.835399	0.51493	0.615195
	0.679968	0.977448	0.686096	0.524641
	0.316	1.20332	0.59958	0.752002
	1.01968	0.961887	0.52218	0.818819
	0.582906	0.950141	0.270685	0.226513
	1.27508	0.801356	0.629508	1.12867
	1.14976	0.86653	0.404794	0.615036
	0.837298	0.743784	0.393442	1.01373
	1.08755	0.962864	0.785579	0.148476
	0.855364	0.859032	0.556928	0.386239
	0.929085	1.28677	0.350495	0.698579
	0.870797	0.940304	0.462024	0.138289
	0.938295	0.735323	0.222972	0.915388
	1.20307	0.82631	0.416682	0.850194
	0.952006	0.969342	0.365632	0.734327
	0.712701	1.34696	0.861007	0.572987
	1.13575	1.30426	0.969859	0.322059
	0.987822	0.882463	0.680244	0.426664
	0.821166	0.860532	0.482163	0.223128
	0.926479	1.22574	0.526134	0.695068
	0.566356	0.564468	0.780572	1.032
	1.29048	1.04954	0.78203	0.960253
	0.90244	0.764004	0.423726	0.354594
	0.929744	1.11113	0.466424	0.47325
	0.957003	1.01246	0.575392	0.490058
	1.22665	1.08427	0.280056	0.615359
	1.46043	0.638562	0.200109	0.41221
	0.873414	1.02692	0.675226	0.456845
	1.06636	0.434682	0.590425	0.520682
	0.769688	1.13403	0.387479	0.776552
	0.909793	0.573288	0.606396	0.649628
	0.848631	1.11095	0.97039	0.274083
	0.649763	0.836732	0.625979	0.887814
	1.22609	0.816714	0.612478	0.236316
	0.527438	0.763962	0.505245	0.586575
	0.854739	0.985168	0.541837	0.27831
	0.909984	1.00718	0.580947	0.304237
	0.872084	0.708301	0.438238	0.756469
	0.855506	1.17802	0.461536	0.361555
	0.796864	0.889345	0.590207	0.0936691
	0.882142	0.740478	0.22788	0.361343
	1.13917	0.683065	0.926941	0.257459
	0.720245	0.762382	0.49757	0.610261
	1.08353	0.91016	0.337389	0.673895
	1.06429	1.04034	0.518881	0.091438
	0.256198	1.01264	0.623145	0.456942
	1.15377	1.0976	0.50213	0.615308
	0.92334	1.01784	0.586474	0.429444
	1.0112	0.777853	0.656021	0.67693
	0.801075	1.36464	0.319435	0.591807
	1.28214	1.07614	0.858285	0.43377
	1.01683	1.00068	0.484929	0.390224
	0.739972	0.785959	0.306107	0.584429
	1.12192	0.78579	0.46381	0.466048
	1.23436	1.22463	0.288399	0.560344
	1.20345	0.359811	0.388244	0.603506
	0.837447	0.980607	0.504274	0.433859
	0.877921	0.984038	0.0744905	0.440389
	1.03788	0.975309	0.938664	0.635418
	1.22192	0.754234	0.468472	0.937519
	0.52165	0.84943	0.499466	0.425091
	0.529315	1.04193	0.519397	0.212836
	1.1807	0.603087	0.666382	0.406816
	0.999962	0.784993	0.743751	0.595505
	0.977986	0.916622	0.470665	0.589004
	0.891993	0.991847	0.460607	0.322524
	0.604598	1.22224	0.502991	0.162353
	0.978005	1.25987	0.431386	0.535674
	1.42546	1.3846	0.534178	0.253631
	0.856416	1.14364	0.313804	0.582626
	0.964096	0.944331	0.581269	0.573486
	0.905268	0.860788	0.510435	1.07425
	1.12529	0.535637	1.06649	0.405378
	1.21458	0.692623	0.702657	0.443031
	0.226533	1.19694	0.639946	0.348745
	0.875934	1.09167	0.414513	0.891473
	0.37807	1.10419	0.78812	0.897067
	0.487616	1.12543	0.388291	0.620183
	1.01509	1.35713	0.448512	1.05626
	1.24221	1.0933	0.384783	0.435183
	0.842863	0.645932	0.566179	0.448793
	0.306329	1.10788	0.701474	0.428962
	1.15914	1.09488	0.549164	0.540849
	0.962428	1.12031	0.458465	0.0903116
	1.14604	1.12938	0.839848	0.338851
	1.18079	0.896808	0.320312	0.816193
	0.956766	1.11257	0.343697	0.71428
	0.87726	1.24436	0.413947	0.456034
	0.79094	0.516147	0.577344	0.606754
	0.816986	0.609957	0.54839	0.323064
	1.19975	1.03279	0.8598	0.402432
	0.545275	1.11972	0.606954	0.55875
	0.792417	1.17283	0.324806	0.403083
	0.578857	0.986554	0.578687	0.521903
	0.852252	0.974372	0.518091	0.261168
	1.03123	1.20779	0.336347	0.653614
	1.03142	1.18141	0.775574	0.543254
	1.06143	0.842859	0.246524	0.376554
	1.21982	0.63058	0.620669	0.0970811
	0.782237	0.487777	0.956183	0.574207
	0.530975	1.14371	0.460147	0.234644
	0.665649	1.0217	0.30124	0.568694
	0.87908	1.02619	0.350871	0.889236
	1.02603	0.851144	0.721738	0.704598
	1.11776	1.17283	0.729695	0.104659
	0.933328	1.09754	0.494068	0.611671
	0.934381	0.964356	0.413838	0.784117
	0.989219	0.589845	0.569181	0.649383
	0.904645	0.561096	0.494962	0.448696
	1.08377	1.05656	0.403333	0.0542186
	1.05052	1.03452	1.01852	0.34126
	0.860137	0.772126	0.347362	0.38235
	1.07372	1.57195	0.797603	0.659126
	0.643797	0.990568	0.814364	0.296337
	1.28049	0.838243	0.702753	0.73174
	1.12158	0.830057	0.875627	0.601113
	0.682517	0.618198	0.579964	0.305248
	0.620558	0.611973	0.251319	0.649886
	0.922522	1.28703	0.598334	0.305926
	0.214555	0.738219	0.85467	0.601701
	1.09758	1.16106	0.889158	0.493372
	0.78455	1.01046	0.49192	0.344776
	0.8441	1.16863	0.745772	0.699286
	1.07711	0.983885	0.847782	0.296779
	1.03661	0.672361	0.486917	0.706306
	1.06079	0.8697	0.609547	0.642199
	1.01903	0.909856	0.544329	1.2157
	0.91151	1.0556	0.428881	0.969372
	1.15009	1.11487	0.686032	0.468776
	0.645569	0.734406	0.634175	0.396031
	0.347358	1.07524	0.43268	0.661213
	0.988358	0.904671	0.69765	0.586027
	0.845056	1.03057	0.272048	0.593918
	1.13478	1.34348	0.528657	0.458144
	1.03357	0.93905	0.529669	0.608315
	0.713599	1.00014	0.835268	0.87907
	0.867251	0.942344	0.343614	0.531154
	0.808006	0.812837	0.671531	0.427271
	1.31641	1.17546	0.705431	0.301648
	0.836928	0.821974	0.311837	0.455729
	1.14107	1.1193	0.601498	0.340211
	0.920083	0.85685	0.138008	0.511953
	0.925616	1.26243	0.387956	0.435408
	0.542966	1.22036	0.307999	0.434533
	1.2519	1.07991	0.527676	0.537423
	1.08826	1.25519	0.693286	0.726198
	1.06687	1.03878	0.871781	0.795816
	0.90365	1.15921	0.678299	0.650028
	0.913312	0.869107	0.244112	0.166915
	0.767723	0.907962	0.255055	0.390425
	0.803857	1.26027	0.483721	0.602859
	0.807777	0.725846	0.716417	0.380219
	1.07127	0.794584	0.412348	0.777281
	1.06794	1.01354	0.779904	0.608089
	1.31773	1.24978	0.415212	0.45757
	0.947378	0.596303	0.427548	0.696323
	1.19584	0.824419	0.694077	0.561272
	0.924204	1.22212	0.581584	0.678411
	1.11869	1.10092	0.525945	0.709273
	0.698225	1.18135	0.560612	0.516881
	1.18648	0.691814	0.397826	0.578831
	0.922904	1.01457	0.202605	0.245031
	1.03979	1.37281	0.603274	0.341475
	1.09701	1.14074	0.514894	0.30765
	1.00055	1.31406	0.384496	0.623603
	0.478686	1.13269	0.848934	0.90204
	0.590353	1.00454	0.603178	0.727718
	0.618585	0.824309	0.369236	0.470922
	0.487723	1.3266	0.502844	0.338846
	0.725775	1.03562	0.701447	0.312722
	1.01074	1.00645	0.275585	0.60224
	1.31725	1.34476	0.626207	0.825294
	0.972367	1.25014	0.252935	0.225521
	0.334554	0.689407	0.381872	0.394597
	1.20467	1.0551	1.09654	0.459009
	1.07311	0.919928	0.198385	0.498937
	0.592613	1.03431	0.174643	0.591908
	1.10035	1.08365	0.702193	0.544935
	0.903262	1.1702	0.393363	0.444236
	1.22	1.23394	1.02882	0.657719
	0.934222	0.399887	0.232722	0.37424
	0.932669	0.53883	0.583022	0.446638
	0.659569	0.816467	0.556095	0.635593
	0.754553	1.13599	0.484919	0.320619
	1.34233	1.06418	0.270599	0.600089
	0.839093	0.596206	0.13321	0.839512
	0.728717	1.13206	0.904735	0.235638
	0.963676	0.855124	0.204704	0.683774
	0.922965	0.888235	0.848448	0.438571
	0.729775	1.1588	0.890526	0.78053
	1.26474	1.06394	0.399973	0.680554
	0.451507	0.984084	0.276338	0.508618
	0.840243	1.38187	0.446682	0.682531
	1.23534	0.962872	0.584244	0.403255
	0.901036	0.785323	0.624179	0.550206
	0.838178	1.08683	0.333968	0.232214
	0.851775	0.629156	0.33018	0.231001
	0.491756	1.26346	0.943322	0.701971
	1.51712	0.938951	0.453369	0.237721
	1.18625	0.670417	0.209995	0.404525
	0.946276	1.36888	0.401153	0.560931
	1.01126	1.28199	0.624438	0.571347
	0.990564	0.497973	0.39973	0.624944
	1.11218	1.43635	0.619853	0.425418
	1.07726	1.03274	0.147977	0.465304
	0.975592	0.938664	0.500993	0.276781
	0.775646	1.00939	0.520845	0.255609
	0.777976	0.720845	0.736635	0.6018
	0.697891	0.958871	0.636112	0.477705
	1.00037	0.718893	0.413019	0.399476
	0.822624	0.825648	0.638773	0.266231
	1.04916	0.669256	0.680525	0.367365
	1.10719	1.28994	0.427591	0.329242
	0.808458	0.995134	0.630355	0.649475
	0.920372	0.751163	0.342937	0.547923
	1.27673	0.939114	0.570953	0.415855
	0.674526	1.04362	0.641106	0.462522
	0.6589	0.911074	0.342556	0.653089
	1.09531	1.01807	0.650187	0.778506
	0.88804	1.26126	0.304151	0.568381
	0.981148	1.10647	0.3609	0.771986
	1.10151	1.28229	0.129305	0.261515
	1.09196	0.691567	0.395487	0.64341
	1.05725	1.25444	0.44795	0.422779
	0.695994	1.19524	0.400789	0.435345
	1.0861	0.733352	0.410427	0.782641
	0.828726	1.15139	0.325464	0.512854
	0.808809	1.0314	0.446959	0.623431
	1.01273	1.16425	0.368258	0.42058
	0.533064	0.798414	0.447966	0.749014
	1.35715	1.3031	0.345435	1.0791
	1.15468	0.86585	0.487671	0.418643
	1.2358	0.755787	0.468814	0.395257
	0.960333	1.29218	0.733828	0.392022
	1.152	0.782964	0.323536	0.75782
	1.03832	0.810254	0.632905	0.402712
	0.675846	1.1261	0.716607	0.557322
	1.04696	1.12918	0.236094	0.258645
	1.12008	0.688612	0.507504	0.410049
	0.696653	1.1213	0.391528	0.377207
	1.11723	0.864623	0.537946	0.453759
	0.681439	0.805127	0.725891	0.533503
	0.661148	0.941241	0.580751	0.252666
	1.01612	0.839363	0.553545	0.485485
	1.35166	0.966631	0.539724	0.576832
	1.22009	0.664727	0.795363	0.396775
	1.23301	1.12773	0.431105	0.487488
	1.21625	0.880489	0.667565	0.797212
	1.06531	1.00674	0.349107	0.602961
	0.653122	1.1921	0.639739	0.389261
	0.509458	0.76805	0.15402	0.702032
	0.879458	0.694781	0.388574	0.276494
	0.636201	1.11907	0.330459	0.394746
	0.888561	0.636448	0.640527	0.574507
	1.26637	0.774219	0.483635	0.503758
	1.17385	0.808228	0.470651	0.477364
	0.927286	1.1845	0.578412	0.428212
	0.930204	1.0618	0.873847	0.624875
	1.22507	0.671987	0.419828	0.584769
	1.02891	0.693336	0.653011	0.563667
	0.724397	1.07663	0.28126	0.445203
	1.16334	0.957295	0.289317	0.745628
	0.837739	1.34093	0.675221	0.43241
	0.929017	1.31622	0.2016	0.372292
	0.779152	0.353552	0.223441	0.271985
	1.25804	0.748356	0.870337	0.508335
	1.15614	1.18889	0.366806	0.712555
	1.08684	0.434794	0.682096	0.789505
	1.11176	1.36166	0.409348	0.34294
	0.865444	1.193	0.449942	0.285545
	0.917805	0.859671	0.852449	0.52571
	0.684487	0.86349	0.708735	0.353892
	1.04345	0.94988	0.368571	0.0922199
	0.541608	0.965736	0.266646	0.557598
	1.41517	0.712812	0.63128	0.457679
	0.831817	0.644819	0.751569	0.544412
	0.965685	0.527718	0.800996	0.500857
	1.30042	0.605458	0.763128	0.422232
	1.10448	0.776435	0.325349	0.778336
	0.681083	0.901546	0.496404	0.585738
	0.746672	0.857393	0.447027	0.650313
	0.847322	1.11158	0.729206	0.326295
	0.518838	1.3722	0.397418	0.513765
	1.14155	0.999107	0.460441	0.878507
	1.20134	1.04906	1.07931	0.439283
	1.04285	0.577693	0.233992	0.447638
	1.30956	1.09728	0.638359	0.233387
	1.20451	0.897286	0.357695	0.495983
	0.814838	0.767348	0.877599	0.213404
	0.832878	1.29893	0.171875	0.476564
	1.33024	1.05274	0.36679	0.918714
	1.0571	1.14601	0.523564	0.454883
	0.891116	1.29801	0.582171	0.367188
	1.18564	1.00531	0.759757	0.971736
	0.839115	0.896592	0.69228	0.45106
	1.18285	1.42772	0.284989	0.447128
	0.549995	0.810015	0.506081	0.265853
	1.26913	0.963173	0.481923	0.820392
	0.499747	1.17394	0.738142	0.526885
	0.582603	0.855922	0.395992	0.903948
	1.04847	1.2629	0.522887	0.906026
	1.11737	0.866893	0.35365	1.52996
	1.34954	0.870794	0.330562	0.433713
	0.797255	1.16081	0.526047	0.589128
	1.11385	1.42545	0.846765	0.504215
	0.983653	0.751087	0.414452	0.537269
	1.05142	1.0187	0.51099	0.300109
	0.703815	0.903905	0.731491	0.190751
	1.24404	0.92955	0.545879	0.723178
	1.39455	0.974383	0.709942	0.749471
	0.803384	0.841831	0.467813	0.354401
	0.966827	1.17908	0.937901	0.721665
	0.999429	0.848695	0.41018	0.373096
	0.942275	1.01859	0.668158	0.566179
	0.352613	1.21935	0.818865	0.667499
	1.0985	0.55057	0.216146	0.561735
	0.963084	1.10393	0.344773	0.680089
	0.736452	0.757006	0.562901	0.316206
	0.906387	0.871225	0.500566	0.592405
	0.69342	0.815953	0.1635	0.287814
	0.702292	0.933726	0.453097	0.556786
	1.15559	1.41716	0.632715	0.560082
	1.05175	0.850509	0.810299	0.262233
	1.21215	1.18075	0.553412	0.391189
	1.16898	1.05075	0.947196	0.49956
	1.04058	1.26234	0.708453	0.615364
	1.19159	0.75547	1.18404	0.339556
	1.00328	1.04702	0.596297	0.552643
	0.636259	1.37465	0.227516	0.771825
	0.656821	1.3125	0.773497	0.338188
	1.35762	1.08904	0.287099	0.635763
	0.939747	0.421304	1.02765	0.34558
	1.08723	0.723138	0.344805	0.492103
	1.09471	0.942943	0.655753	0.632282
	0.818233	0.957718	0.858681	0.475287
	1.0734	0.841335	0.535272	0.661516
	1.21895	0.955751	0.431159	0.360425
	1.08281	0.833106	0.349525	0.387728
	1.36031	0.872935	0.37598	0.603471
	0.651371	1.02563	0.817406	0.814736
	1.39159	0.597894	0.327189	0.425145
	1.36825	0.74333	0.498	0.487441
	0.787764	0.517822	0.575403	0.733036
	0.870216	1.05304	0.715914	0.327546
	1.1591	0.986687	0.845359	0.394495
	1.20393	0.950591	0.441763	0.288299
	0.478928	0.532533	0.337305	0.638719
	0.852318	1.12582	0.274967	0.322277
	0.963366	0.954547	0.690949	0.824517
	0.931991	0.778773	0.331023	0.579711
	0.944294	1.2981	0.654026	0.565969
	0.794907	0.988928	0.994365	0.495389
	1.27405	1.15467	0.25793	0.796401
	1.30738	1.04739	0.442274	0.554853
	0.84425	0.605654	0.599403	0.411701
	0.939907	1.12553	0.445401	0.530978
	0.66923	0.769139	0.504104	0.601569
	0.523797	0.524847	0.229364	1.01666
	0.812705	1.0265	0.64931	0.881391
	1.31213	0.869873	0.373063	0.595747
	0.482125	0.834195	0.814236	0.641869
	0.848951	1.08219	0.532165	0.415398
	1.38878	0.87925	0.428991	1.12221
	1.08677	0.897475	0.329797	0.361582
	0.556782	1.26641	0.270047	0.729914
	0.934961	0.978137	0.557171	0.723407
	0.719878	1.37383	0.487654	0.49196
	0.782415	1.03127	0.822586	0.666215
	1.26517	1.07764	0.818164	0.79785
	0.642074	0.525989	0.628085	0.406156
	0.536839	1.16071	0.904174	0.955713
	0.718336	0.875359	0.206715	0.530269
	0.764387	0.632221	0.553617	0.966662
	0.967496	1.12672	0.700756	0.312874
	1.07287	1.19095	0.339443	0.649142
	1.05972	0.981915	0.389178	0.602806
	1.15404	0.717691	0.815502	0.560833
	0.907692	1.16099	0.718112	0.404507
	0.904801	0.427848	0.756604	0.396538
	1.14866	1.05979	0.568701	0.428481
	0.935928	1.00246	0.511022	0.97604
	0.668076	1.03501	0.163188	0.875135
	1.04913	1.1334	0.210369	0.599919
	0.679797	1.09134	0.661402	0.424163
	0.749771	1.19341	0.216001	0.511824
	0.956871	0.805266	0.71167	0.477507
	0.854372	1.12299	0.794195	0.80061
	0.919374	1.30387	0.730235	0.381183
	0.64198	0.898956	0.451163	0.957213
	0.891591	1.28348	0.774279	0.606647
	0.789559	1.11715	0.535823	0.39494
	0.751124	0.883117	0.494573	0.495906
	1.02424	0.711372	0.485467	0.716944
	0.833784	0.852737	0.6037	0.506935
	1.34177	1.03255	0.761185	0.544129
	0.774414	0.283884	0.329747	0.304108
	1.03595	0.421695	0.431146	0.598096
	0.875101	1.16927	0.642069	0.50358
	1.10917	0.811146	0.640466	0.203114
	1.00001	1.08866	0.603319	0.334362
	1.31911	0.925957	0.612058	0.649568
	0.740572	1.06407	0.518069	0.66553
	1.09994	0.431295	0.293957	0.555782
	1.25446	0.341388	0.501406	0.776873
	0.596015	1.25583	0.231516	0.288362
	1.21015	1.23591	0.526844	0.286048
	1.34778	0.888329	0.450512	0.503534
	0.987583	0.898839	0.629445	0.448992
	1.15926	0.921318	0.352985	0.527754
	0.291328	1.30441	0.503279	0.51147
	0.469698	1.1225	0.47816	0.367733
	1.01009	1.06023	0.364133	0.240107
	0.538114	1.20396	0.623086	0.548838
	0.989411	1.01176	0.463286	0.568114
	1.02734	1.26601	0.346136	0.373147
	0.847154	0.669804	0.829565	0.512296
	0.475333	1.25569	0.911301	0.638574
	1.36597	1.02302	0.587091	0.572132
	0.780523	1.01925	0.2589	0.567171
	0.764647	1.10011	0.759931	0.738652
	0.843644	0.894151	0.672663	0.642112
	1.14463	1.23676	0.379888	0.437411
	0.920338	1.13792	0.392851	0.413501
	0.843974	0.826583	0.65765	0.915988
	0.956987	1.33397	0.417542	0.165387
	1.13045	1.04601	0.71489	0.814001
	1.06341	0.849426	0.790504	0.385309
	1.08188	0.781695	0.572138	0.61375
	0.687545	0.630014	1.09151	0.58098
	0.973983	1.18811	0.487153	0.460151
	1.34554	1.26212	0.558751	0.39269
	0.860998	1.11665	0.711099	0.309577
	0.783706	0.858252	0.344174	0.394876
	0.800723	1.09901	0.292911	0.433632
	0.87101	0.952617	0.556197	0.781241
	1.04085	1.18815	0.481388	0.678818
	1.01827	0.756259	0.659301	0.712647
	0.916394	1.0255	0.721493	0.279021
	0.698192	1.20912	0.537127	0.731511
	0.536134	0.978732	0.722625	0.583749
	0.393799	1.32764	0.308997	0.277619
	1.06807	0.497681	0.726385	0.454717
	0.769791	1.09027	0.31684	0.867308
	1.53027	1.38252	0.344032	0.526944
	0.987544	0.949381	0.574248	0.385149
	1.26021	1.04485	0.442479	0.454966
	1.09641	1.04152	0.285108	0.683597
	0.95396	1.04427	0.48958	0.659917
	1.06817	0.343389	0.177911	0.333232
	0.720973	1.08138	0.458656	0.855489
	1.15127	0.573137	0.698981	0.495896
	0.926332	1.18686	0.437559	0.225645
	0.436114	1.18165	0.687765	0.678558
	0.937925	0.860034	0.759364	0.663631
	0.745067	1.23335	0.264675	0.610576
	0.721093	0.97824	0.423496	0.37603
	0.962038	0.28317	0.236633	0.408204
	0.929279	0.917341	0.455727	0.733265
	1.02214	1.02713	0.691898	0.777349
	1.03481	0.623715	0.496418	0.454787
	0.875579	1.27303	0.838285	0.539228
	0.47765	1.09942	0.802666	0.484028
	0.846672	0.844498	0.658799	0.708687
	1.01801	1.1442	0.781507	0.50764
	1.14814	1.33546	0.322201	0.639354
	0.833309	0.880381	0.399136	0.187465
	0.603023	1.11871	0.687294	0.250606
	0.672681	0.990825	1.01444	0.501294
	1.34032	0.910215	0.412517	0.527185
	1.30334	0.56487	0.641258	0.89551
	0.827988	0.876774	0.164576	0.580913
	0.283968	1.26462	0.572063	0.447861
	0.456111	0.978633	0.46666	0.757575
	0.64069	1.27919	0.742826	0.431918
	1.24168	0.431057	0.598986	0.551288
	0.73604	1.20271	0.561267	0.428332
	1.32617	1.03728	0.426126	0.682875
	0.636782	0.925361	0.769733	0.304416
	1.21157	0.888708	0.546821	0.180896
	0.77958	1.16307	0.621954	0.705168
	0.984874	0.834221	0.832726	0.409514
	1.07334	0.768847	0.304804	0.332296
	1.05087	0.578218	0.534112	0.370082
	0.253795	0.788159	0.354558	0.666432
	0.965372	0.895438	0.552978	0.321252
	0.793648	1.24398	0.844927	0.535187
	1.21138	0.730099	0.285794	0.940583
	1.11007	1.18504	0.661287	0.397541
	0.311466	1.08645	0.551548	0.448564
	1.04251	0.789856	0.413077	0.435265
	0.522103	0.372052	0.22079	0.648483
	1.13436	0.758525	0.334508	0.505808
	0.974642	1.2983	0.286539	0.392799
	1.26494	0.670357	0.230618	0.312819
	0.959019	1.26638	0.550145	0.572628
	0.731272	0.955504	0.807955	0.460325
	0.818993	0.606077	0.418176	0.830775
	1.12437	1.24693	0.528396	0.604064
	0.762499	0.832272	0.922824	0.617429
	0.694902	1.26559	0.297076	0.83637
	1.02131	1.25552	0.500805	0.320365
	1.1262	0.8279	0.369	1.01963
	1.10787	1.2228	0.187889	0.365759
	0.871283	0.934007	0.249274	0.351
	1.14393	1.02139	0.454008	0.766835
	0.908352	0.676231	0.376578	0.408228
	0.609908	0.851703	0.749263	0.911682
	0.973622	0.85888	0.687546	0.508261
	0.676335	0.558598	0.334835	0.841084
	1.36537	0.823969	0.638518	0.450989
	0.676666	1.16782	0.498329	0.740353
	1.21983	1.19967	0.610781	0.882223
	0.958561	1.17845	0.570013	0.34524
	1.0373	0.594237	0.499255	0.465614
	0.965732	0.436047	0.603108	0.895245
	1.00625	0.702995	0.921297	0.291984
	0.789464	0.682247	0.67641	0.273492
	1.13713	1.21237	0.543138	0.265034
	0.881097	0.874796	0.650429	0.115959
	0.370573	1.00615	0.456062	0.564578
	0.672172	1.12705	0.745973	0.983068
	1.18306	1.42526	0.385013	0.745535
	0.699944	1.19962	0.397964	0.349546
	1.13765	0.602454	0.365749	0.457535
	0.972364	1.22992	0.387811	0.564406
	0.860043	1.06241	0.705056	0.397721
	1.32946	1.00899	0.263654	0.594618
	1.20271	1.34077	1.10647	0.415889
	1.04502	0.946301	0.519475	0.641829
	0.988885	1.09491	0.660093	0.909654
	0.401539	0.680428	0.344556	0.372189
	0.982112	1.26503	0.530924	0.258006
	0.725364	1.10664	0.702559	0.641874
	1.12409	0.75562	0.631907	0.421359
	0.873811	1.07183	0.468055	0.382019
	1.09365	1.20495	0.575128	0.193904
	1.34886	0.836476	0.343731	0.551998
	1.0301	0.837987	0.382721	0.515711
	0.865781	0.927175	0.41717	0.696882
	0.780754	0.544565	0.541822	0.457376
	1.28356	1.03064	0.537446	0.719721
	0.731901	0.578147	0.669592	0.230472
	1.58285	0.722736	0.601725	0.430913
	1.1183	0.995531	0.388175	0.623874
	1.1991	1.16657	0.389835	0.286879
	1.17063	1.28893	0.195362	0.593228
	0.926054	0.911587	0.580544	0.642253
	1.28226	1.08234	0.744501	0.4896
	0.924909	1.3524	0.496791	0.590475
	1.1416	1.12529	0.43986	0.616249
	0.809204	1.00677	0.523651	0.414778
	0.341712	1.50327	0.258772	0.68995
	1.12827	1.18467	0.496597	0.123725
	1.15711	1.19884	0.785712	0.490391
	1.2516	0.912994	0.447925	0.638697
	0.487023	1.13428	0.513084	0.740246
	1.16622	0.835267	0.324503	0.221674
	1.4272	1.03983	0.878364	0.454666
	1.08445	0.723943	0.558055	0.721423
	0.870022	1.02426	0.658089	0.524263
	0.946959	0.895933	0.346488	0.344135
	1.13644	1.22225	0.305386	0.74694
	0.903349	1.13974	0.731758	0.643364
	0.764388	0.764891	0.465195	0.449577
	1.24335	0.721311	0.320325	0.427279
	0.717601	0.960117	0.252011	0.493127
	1.05087	0.787211	0.498706	0.41292
	0.736125	0.389477	0.522076	0.151543
	1.28973	0.943566	0.631422	0.719337
	0.761186	0.551313	0.226035	0.450831
	0.939994	1.38977	0.349486	0.900587
	1.41221	1.27364	0.518858	0.485234
	1.08976	0.705831	0.429581	0.505897
	1.09757	1.20232	0.286837	0.632881
	1.29601	0.972303	0.608197	0.246184
	0.494989	1.03812	0.26729	0.748337
	0.930314	0.291735	0.575698	0.389328
	0.812698	1.2966	0.774412	0.572045
	0.997096	1.13778	0.541304	0.520217
	0.607139	0.599659	0.412526	0.399818
	0.543704	0.957979	0.514502	0.499397
	1.02633	0.729036	0.322566	0.195187
	0.866358	1.362	0.476536	0.730721
	0.819172	0.731259	0.441122	0.750385
	1.16833	0.88617	0.653906	0.80478
	0.890653	0.539024	0.722231	0.300378
	0.905843	0.774062	0.597622	0.29216
	0.881365	0.996301	0.472718	0.42556
	1.2547	1.37093	0.599017	0.27926
	1.32456	1.15066	0.198757	0.401663
	1.01182	0.766939	0.365894	0.673249
	0.522649	0.781847	0.415259	0.345761
	0.668846	1.03881	0.530176	0.3942
	0.668306	1.2381	0.399709	0.642264
	0.904327	0.378346	0.596904	0.684904
	0.895511	0.879863	0.537104	0.329913
	1.11667	1.00773	0.540814	0.223111
	1.18679	0.998817	0.218622	0.774051
	0.920384	1.01074	0.576338	0.312966
	1.17253	0.906382	0.649581	0.341795
	0.995097	1.0491	0.270732	0.480907
	0.943031	0.321165	0.426846	0.453634
	1.2269	1.05137	0.415589	0.868234
	0.576649	0.845469	0.621631	0.73899
	0.770054	1.34799	0.253701	0.906936
	1.05045	0.644898	0.625891	0.570568
	1.24346	0.866932	0.454818	0.40257
	0.87609	0.899794	0.887456	0.426966
	1.11863	1.1361	0.26106	0.910652
	0.918015	1.02341	0.972015	0.720071
	1.05743	1.14806	0.403497	0.192772
	1.01705	1.02323	0.227617	0.872136
	0.437068	0.571465	0.6929	0.719773
	1.06376	1.0527	0.361472	0.268655
	0.520766	0.919705	0.997157	0.561425
	0.871403	1.08454	0.651172	0.524309
	0.991796	1.16901	0.642943	0.47239
	0.583821	0.935785	0.62971	0.457439
	1.2389	1.07651	0.515786	0.390156
	1.20637	0.826542	0.152349	0.573328
	0.744332	1.41039	0.751541	0.688456
	0.997815	1.11287	0.923525	0.260186
	0.621991	1.11065	0.642284	0.813159
	1.17116	1.15498	0.282078	0.508868
	0.984054	0.863712	0.743307	0.379776
	0.446002	1.16587	0.649289	0.575091
	1.20401	0.844026	0.699055	0.28094
	1.03163	0.987673	0.641901	0.436209
	1.02905	0.564476	0.571858	0.684835
	1.19683	1.15326	0.502407	0.664709
	0.641011	1.1797	0.467625	0.477038
	0.24141	1.03932	0.473398	0.856665
	0.818484	0.994435	0.695687	0.694396
	1.35363	0.85717	0.793411	0.406373
	1.11364	0.661593	0.41412	0.448465
	1.16588	0.59483	0.504291	0.0850248
	1.10123	0.655427	0.388588	0.78
	0.959935	1.11208	0.326331	0.889907
	1.13007	0.561741	0.399628	0.560709
	0.760067	0.970719	0.58744	0.671093
	1.00537	1.16418	0.564887	0.622867
	1.24481	1.32204	0.303719	1.03223
	0.990293	1.25511	0.456555	0.362295
	0.522261	0.514768	0.666096	0.625302
	0.76184	1.08428	0.465669	0.567749
	0.912791	0.716955	0.471292	0.91227
	1.17198	0.932446	0.215801	0.665125
	1.10002	0.786475	0.491083	0.0811828
	0.667709	0.86263	0.744857	0.259234
	1.11097	1.01544	0.598703	0.580011
	1.01179	1.08019	0.629089	0.600861
	0.993272	1.05161	0.64752	0.271213
	0.989143	0.538669	0.400903	0.411512
	0.864608	1.05499	0.989456	0.504316
	0.668121	0.752062	0.343809	0.408265
	0.918725	0.889037	0.412269	0.506973
	0.956471	0.702055	0.560961	0.443447
	0.729056	0.78443	0.939173	0.43713
	0.960316	1.01793	0.811832	0.613355
	1.15143	0.827993	0.404703	0.405129
	1.06062	1.02451	0.111431	0.654466
	0.967586	0.725191	0.645283	0.365017
	0.833894	0.923901	0.436625	0.869286
	0.651566	1.27557	0.162329	0.443502
	0.824124	0.36904	0.330198	0.618082
	1.07552	0.679122	0.416973	0.686888
	1.19859	0.34468	0.538675	0.260915
	1.01912	0.788086	0.714038	0.727743
	0.557604	0.872445	0.220429	0.742948
	1.22715	0.691865	0.494585	0.302469
	0.374136	1.26723	0.65086	0.791702
	0.94832	1.3595	0.53256	0.600233
	0.721712	1.28162	0.650682	0.988997
	0.669126	1.12538	0.775327	0.393095
	0.725486	1.11891	0.569655	0.574004
	1.04196	1.35095	0.381348	0.323851
	0.686753	1.23092	0.93777	0.763472
	1.37873	1.18237	0.860491	0.587279
	1.0446	1.16679	0.479177	0.654447
	0.550759	0.514387	0.379257	1.05898
	1.13159	0.789326	0.731185	0.48093
	1.14587	0.844104	0.629946	0.538347
	1.17631	0.660691	0.547817	0.807013
	1.10493	0.832422	0.63008	0.548886
	0.756123	1.08991	0.610592	0.48318
	1.06585	0.713558	0.547057	0.86454
	0.967365	1.13946	0.662885	0.251454
	0.955706	0.45515	0.653795	0.526116
	1.18571	0.790513	0.422902	0.230046
	0.852124	1.11147	0.375158	0.409793
	0.812786	0.705189	0.858259	0.308378
	1.06714	1.14816	0.123725	0.711718
	1.15689	1.04133	0.531639	1.30292
	1.27452	0.738635	1.06026	0.403694
	1.10821	0.89233	0.368664	1.06028
	1.14982	0.548103	0.368815	0.520712
	0.684092	0.753595	0.306901	0.335028
	0.635603	1.29766	0.655349	0.597897
	1.38328	0.624976	0.494079	0.923727
	1.1563	1.40044	0.814443	0.321802
	1.17192	0.715421	0.197277	0.473226
	0.946917	1.01217	0.457489	0.715005
	0.976048	1.15518	0.557255	0.742631
	1.03047	1.00814	0.297454	0.608432
	0.875847	1.29351	0.689146	0.551497
	1.25562	0.925439	0.68779	0.416806
	0.978611	0.964524	0.299226	0.339832
	0.586858	1.20788	0.508633	0.986667
	0.920202	0.403322	0.285469	0.382527
	0.576772	1.13357	0.391349	0.616165
	1.01274	0.974471	0.648262	0.938527
	1.17282	1.0451	0.25713	0.822138
	1.21742	1.1817	0.520272	0.355085
	0.875943	0.73016	0.945292	0.249107
	1.01254	1.37771	0.433499	0.585991
	0.890802	0.952602	0.790318	0.328129
	1.12676	0.941643	0.704277	1.01244
	0.708126	1.02073	0.518582	0.492638
	0.568275	0.701464	0.325898	0.466033
	0.444499	1.2528	0.662109	0.337582
	1.40091	0.796172	0.529786	0.450559
	1.18949	0.791503	0.725173	0.98693
	0.621413	0.830235	0.650739	0.637395
	0.731014	1.0098	0.531399	0.321893
	0.575365	1.03692	0.488239	0.553652
	0.719329	0.794286	0.365489	0.449221
	1.11134	0.552377	0.541772	0.737494
	0.908067	1.03301	0.663453	0.637484
	0.736788	1.09732	0.549892	0.356194
	0.986759	0.827804	0.574788	0.657709
	0.482954	0.436484	0.638754	0.648411
	0.675158	0.592953	0.499383	0.297797
	1.20761	0.702001	0.488879	0.25598
	1.1677	0.678935	0.521255	0.828478
	1.18021	1.27179	0.30398	0.608606
	0.811516	1.32898	0.274316	0.661397
	1.30557	1.2858	0.466007	0.42777
	1.46037	0.978734	0.472577	0.371014
	1.0693	0.77657	0.478848	0.57769
	1.26486	0.843155	0.483178	0.814886
	0.972258	1.12812	0.461362	0.354704
	1.23388	0.778037	0.472914	0.228976
	0.721518	0.800852	0.304799	0.741203
	0.811419	1.54472	0.525987	0.661196
	0.934959	0.563873	0.472735	0.448541
	0.661297	1.04571	0.332475	0.508487
	0.744855	1.26998	0.509288	0.595517
	0.892704	0.922083	0.369599	1.10591
	1.19061	1.02656	0.602974	0.696143
	0.77025	0.955272	0.753759	0.603195
	0.845404	0.862753	0.569234	0.440042
	0.96713	0.920702	0.222799	0.600893
	0.581666	0.883621	0.569288	0.20405
	0.921345	0.889036	0.402924	0.251274
	1.16871	1.30568	0.630105	0.950708
	0.513091	0.667336	0.601754	0.566998
	1.0065	1.38312	0.550603	0.553374
	0.697297	0.660475	0.482758	0.607785
	0.944937	0.788885	0.61575	0.845131
	0.220677	1.41232	0.605967	0.695549
	0.610977	0.803751	0.506293	0.670661
	1.31828	0.861765	0.466851	0.626705
	0.800819	0.752021	0.468863	0.538487
	1.21524	1.25764	0.819006	0.453503
	1.05414	0.608596	0.42522	0.443409
	0.840928	0.962126	0.546499	0.436253
	0.833282	1.01994	0.60271	0.545773
	0.84067	0.865176	0.453166	0.250232
	0.743428	1.26315	0.634771	0.61163
	1.18452	1.42564	0.895867	0.889686
	0.749513	0.840382	0.254895	0.669788
	0.68659	0.935026	0.656585	0.52384
	0.767008	0.518079	0.345622	0.813281
	1.25683	0.842496	0.548174	0.444471
	0.919025	0.690937	0.441276	0.730621
	0.4474	0.870554	0.521403	0.442646
	0.802456	0.788892	0.759723	0.405201
	0.883315	0.82799	0.653081	0.243715
	0.890432	1.02988	0.5984	0.373039
	1.23838	0.587904	0.181685	0.561213
	0.620898	1.0954	0.361586	0.313299
	1.44391	0.340263	0.609418	0.509917
	1.22718	1.24664	0.44874	0.613454
	0.768093	0.742204	0.427767	0.513414
	0.909744	1.38983	0.874149	0.480272
	0.553435	0.884046	0.49425	0.624607
	0.994285	1.21284	0.46479	0.871565
	0.830456	0.715781	0.695548	0.573976
	0.71103	1.22028	0.331266	0.486085
	1.03423	0.966296	0.937234	0.441126
	1.36324	0.865426	0.489784	0.1923
	1.0385	0.89577	0.461989	1.10233
	0.697245	0.842443	0.220815	0.558023
	1.10674	0.961709	0.803455	0.662144
	0.835742	1.13653	0.411906	0.609481
	0.8925	1.11702	0.529931	0.54424
	0.994805	0.661588	0.401917	0.410946
	0.734499	0.797902	0.258356	0.537281
	1.06822	0.576	0.526551	0.631151
	0.616807	0.901878	0.499461	0.563907
	0.963391	0.588322	0.338279	0.833373
	0.952496	1.37598	0.349034	0.47157
	0.915078	0.577769	0.496278	0.653379
	0.407287	0.577878	1.00808	0.610678
	1.00152	1.12799	0.449071	0.620008
	1.66781	1.28955	0.752071	0.491376
	0.744746	0.931965	0.734678	0.345097
	0.673118	0.543791	0.572767	0.890603
	0.821788	1.03827	0.330127	0.255148
	0.953531	1.05383	0.679916	0.303755
	1.07853	1.17376	0.349208	0.687528
	1.00527	0.633117	0.781314	0.496618
	0.58987	1.06152	1.06802	0.765472
	0.330914	1.17967	0.671207	0.458983
	0.417908	0.718803	0.400898	0.734081
	1.06175	0.706273	0.316546	0.726863
	1.16557	0.910387	0.399664	0.364235
	1.28501	1.20188	0.527877	0.769969
	1.07699	1.23657	0.517303	0.279639
	0.534536	1.01179	0.409249	0.44865
	0.778795	0.32322	0.185185	0.551209
	1.03517	0.778516	0.50868	0.400407
	0.933538	1.17219	0.617813	0.733903
	0.66355	1.20022	0.595279	0.259721
	0.829321	1.04202	0.61778	0.860469
	1.16453	0.685943	0.477232	0.238435
	1.23694	1.13597	0.398275	0.485387
	0.899981	0.68151	0.308577	0.820123
	1.28038	0.835663	0.647556	0.51685
	0.977374	0.910476	0.572545	0.690334
	1.06411	0.945074	0.650129	0.409365
	1.04243	1.18674	0.602978	0.296926
	1.00893	0.925129	0.529602	0.411053
	1.29942	1.27518	0.564731	0.446199
	0.905022	0.985436	0.592806	0.43551
	1.1006	0.763295	0.685704	0.66291
	0.699384	0.866218	0.69109	0.46715
	0.724185	0.707432	0.481501	0.473234
	0.502023	1.01006	0.733761	0.526816
	1.04831	1.10876	0.549206	0.192807
	0.959849	1.18523	0.831711	0.0788254
	1.20062	0.959746	0.674406	0.580564
	0.814668	0.632226	0.647672	0.603213
	0.892587	0.738503	0.560398	0.872796
	1.14187	1.04394	0.603135	0.348894
	1.28107	1.05654	0.400889	0.525252
	0.876223	0.74541	0.806361	0.725537
	1.04976	0.858154	0.60578	0.49393
	1.12046	1.00244	0.278022	0.502705
	0.787626	1.07812	0.726125	0.253928
	0.738865	1.26423	0.409758	0.423978
	0.97004	1.00489	0.458178	0.885536
	1.09539	1.2533	0.48242	0.223399
	1.17903	0.982494	0.295908	0.493949
	0.536537	1.10859	0.404714	0.524162
	1.37827	0.667689	0.479199	0.848513
	1.11116	0.976255	0.526139	0.563383
	0.450879	0.944045	0.302577	0.543744
	0.858851	0.710267	0.594121	0.261061
	1.37231	1.14131	0.479241	0.711845
	1.05135	1.13065	0.393077	0.602048
	0.709587	1.21975	0.621842	0.532126
	1.22389	0.691913	0.753452	1.11532
	0.885647	1.05617	0.344701	0.313267
	1.11067	0.887553	0.730702	0.343646
	0.838593	0.986532	0.757655	0.379527
	1.0364	1.23156	0.407546	0.217967
	0.984501	1.31083	0.438279	0.744595
	1.15231	0.687799	0.752845	0.285815
	1.31855	1.2416	0.357257	0.730095
	0.818517	1.1905	0.608667	0.443055
	1.0008	0.616037	0.461979	0.228786
	0.64602	0.89798	0.581561	0.529969
	1.17592	0.961378	0.43478	0.325222
	0.870087	0.651611	0.959035	0.454508
	0.63355	0.862507	0.565449	0.378999
	0.922338	0.784239	0.403568	0.565841
	1.06963	0.683392	0.708299	0.341365
	0.893787	0.852189	0.603103	0.368943
	1.11868	1.44204	0.319581	0.396373
	0.708687	0.734536	0.614371	0.669222
	1.12866	0.704804	0.212805	0.994247
	0.855685	1.07729	0.420983	0.630253
	0.975098	1.32209	0.492306	0.456049
	1.01544	1.12003	0.489593	0.315135
	1.19257	0.790083	0.388536	0.259554
	0.742301	1.30426	0.553173	0.622024
	0.820559	1.11064	0.522744	0.486609
	0.747567	1.01737	0.533051	0.906553
	1.21259	1.14442	0.183299	0.385987
	0.879994	1.17194	0.298699	0.549705
	0.705299	0.837838	0.547164	0.239781
	0.999466	0.911348	0.740862	0.531477
	1.40306	1.04039	0.345309	0.63689
	0.902173	1.0849	0.39945	0.380319
	0.755479	0.68546	0.626379	0.265496
	0.653422	1.00842	0.702595	0.27799
	0.848073	0.948333	0.459077	0.769056
	0.746608	1.17558	0.92448	0.874491
	0.448113	1.16885	0.491485	0.670788
	0.970706	0.970737	0.579817	0.383769
	0.960374	0.981733	0.429997	0.169442
	0.951532	0.665445	0.316868	0.405327
	1.42336	0.741825	0.524247	0.699744
	1.00445	0.919055	0.686748	0.394391
	1.2491	0.711587	0.364512	0.770859
	0.675562	0.817929	0.820956	0.179943
	1.15714	1.06328	0.471466	0.601096
	0.483958	1.00111	0.535294	0.398856
	0.695996	1.08251	0.603642	0.743987
	0.452772	0.967386	0.708362	0.793998
	0.931727	1.03718	0.412645	0.438544
	1.23182	0.86194	0.725158	0.652904
	0.9488	0.89461	0.621237	0.648252
	0.751265	0.770923	0.513149	0.640969
	0.952754	1.09887	0.798473	0.737071
	0.753844	1.1803	0.409259	0.605381
	0.885786	1.22945	0.299338	0.484171
	0.82083	1.41831	0.356258	0.355668
	1.12416	0.67067	0.546497	0.321941
	1.10119	0.887319	0.494062	0.260886
	0.73491	0.998745	0.766705	0.523819
	1.21064	0.893834	0.562106	0.688383
	0.913223	1.09294	0.27746	0.466706
	1.41882	1.09929	0.199445	0.376043
	0.926364	1.01165	0.459703	1.05432
	0.989323	0.745906	0.499312	0.251196
	1.23812	0.494428	0.31377	0.963966
	1.29159	0.846435	0.602272	0.650919
	1.10307	1.42	0.760038	0.62987
	0.688142	1.16844	0.532541	0.497234
	1.19896	0.899712	0.563803	0.480713
	0.896326	1.21236	0.419954	0.28615
	1.24057	0.285899	0.657898	0.607307
	0.42019	1.06657	0.242345	0.461225
	0.891771	0.982503	0.578253	0.363462
	1.15253	1.10637	0.301726	0.446994
	0.947168	0.634616	0.526998	0.562203
	0.942911	0.738794	0.641821	0.394012
	1.12614	1.01471	0.304875	0.650327
	1.32833	0.631018	0.398499	0.60102
	0.892872	0.885732	0.567827	0.787385
	1.15849	1.07655	0.748353	0.230023
	0.982944	0.789745	0.765481	0.569907
	0.991922	1.17474	0.500455	0.418623
	0.990693	1.1717	0.697579	0.509571
	0.650503	0.310449	0.52316	0.720993
	0.899373	1.2103	0.705896	0.612786
	1.25436	0.702271	0.411457	0.436565
	1.07465	1.2514	0.677142	0.457269
	0.870573	1.21566	0.872539	0.281495
	0.428661	1.07942	0.436862	0.499037
	1.02761	1.42632	0.425555	0.572173
	1.07796	0.146164	0.230573	0.618689
	0.870476	1.19995	0.283738	0.624847
	1.13227	1.25167	0.654584	0.836829
	1.16658	0.83057	0.406489	0.707556
	0.976863	1.0073	0.408151	0.508366
	0.797777	0.532371	0.341547	0.539415
	0.740127	1.20518	0.528598	0.616095
	0.931206	0.783786	0.184399	0.317694
	0.755851	0.605447	0.488501	0.919375
	0.416824	1.16257	0.90587	0.697792
	0.62184	1.15322	0.767772	0.498104
	0.506578	0.641213	0.350348	0.465397
	0.846232	1.29701	0.199244	0.367072
	0.824932	0.463331	0.316895	0.270262
	0.895027	1.04485	0.717626	0.56931
	0.424368	0.884632	0.585736	0.497632
	1.07425	1.53178	0.608976	0.624261
	0.680445	0.805327	0.598643	0.866944
	1.11143	1.1275	0.757498	0.658489
	1.13074	1.21256	0.315325	0.433514
	0.954197	0.634056	0.0940925	0.267832
	0.851068	0.984233	0.571848	0.860663
	0.697993	0.383879	0.810681	0.131004
	0.655474	0.673456	0.59743	0.399957
	0.821336	0.461491	0.37291	0.49452
	1.08508	0.926202	0.346628	0.462701
	0.9654	1.49211	0.403637	0.305594
	1.10571	0.927207	0.628202	0.39094
	0.471227	0.7174	0.651514	0.410511
	0.732784	1.13829	0.859192	0.615386
	1.60726	0.900241	0.238098	0.198426
	1.01378	1.3467	0.347572	0.475492
	0.908728	0.475534	0.612343	0.548827
	1.61984	1.0291	0.42079	0.807121
	0.986636	1.0672	0.412404	0.514182
	0.749729	1.18296	0.842637	0.205329
	0.793637	1.18194	0.797054	0.268482
	0.677793	0.879002	0.376901	0.816445
	1.01426	0.807456	0.714184	0.645428
	1.26196	1.03016	0.721761	0.472803
	1.15939	0.759023	0.798128	0.716708
	1.3929	1.04498	0.693413	0.339352
	1.22043	1.01502	0.321507	0.455054
	0.91183	1.08065	0.426789	0.627801
	1.16985	0.653733	0.479146	0.688597
	0.950465	0.956538	0.797974	0.493902
	1.33116	1.16046	0.166747	0.387805
	1.05156	0.557442	0.305567	0.890508
	0.526117	1.00432	1.04051	0.115426
	0.734224	0.744465	0.565253	0.891343
	0.995715	0.970515	0.670276	0.387979
	1.17221	0.970987	0.159731	0.568083
	1.40465	0.862072	0.802888	0.799364
	0.896501	0.966503	0.641487	0.393371
	0.769397	0.315434	0.884966	0.253152
	0.863991	0.366566	0.71741	0.422948
	1.26758	0.766224	0.350534	0.200979
	0.485291	1.07997	0.837164	0.401553
	0.531822	1.37819	0.590032	0.710623
	1.06972	1.1568	0.657549	0.423814
	1.06691	0.847905	0.641196	0.707169
	1.09826	1.30468	1.01429	1.12888
	0.823475	0.862355	0.604635	0.960431
	1.15111	1.10006	0.296843	0.57923
	0.869587	0.649509	0.547132	0.643828
	0.902041	0.947837	0.359465	0.561908
	1.07632	1.22635	0.360683	0.149149
	0.856318	1.06727	0.652434	0.488046
	0.536188	0.791573	0.76064	0.417503
	0.565529	1.10369	0.799338	0.711938
	0.790837	1.18168	0.22074	0.709385
	0.967291	0.91213	1.00544	0.919825
	0.604835	0.97867	0.505298	0.571376
	0.459814	1.17575	0.80258	0.589624
	1.15926	0.641194	0.578756	0.641095
	1.03416	1.21845	0.462166	0.974837
	0.74168	0.681191	0.682588	0.364687
	0.552742	0.916295	0.557558	0.727697
	0.908676	1.02926	0.508787	0.5996
	0.526315	0.955542	0.500789	0.872825
	1.053	1.1707	0.644772	0.41496
	1.0781	1.26647	0.821174	0.318326
	1.01747	0.945573	0.523195	0.811414
	1.03291	1.1691	0.158605	0.507612
	1.20554	1.24091	0.170661	0.692502
	0.54598	0.925985	0.581941	0.615929
	0.507883	1.14769	0.624756	0.526718
	1.21594	0.87748	0.485704	0.492064
	0.925426	0.765526	0.60416	0.600777
	0.808355	0.937847	0.86454	0.498661
	0.465501	1.1146	0.382749	0.429768
	1.17914	0.879407	0.453363	0.412785
	1.24025	1.09425	0.745583	0.713849
	0.84132	1.23039	0.678715	0.432779
	0.906303	1.11171	0.376858	0.723175
	0.923304	1.23967	0.519752	0.597363
	1.19579	0.791465	0.0955504	0.772346
	0.978765	1.09785	0.324393	0.50054
	1.24071	1.12468	0.328762	0.913692
	0.978541	0.486429	0.114391	0.571933
	1.1925	1.02458	0.340596	0.914757
	0.776513	0.704704	0.475343	1.02347
	1.33921	0.782421	0.394586	0.297179
	0.498358	0.709187	0.359179	0.615602
	0.841433	0.891227	0.978864	0.27639
	0.895371	0.956988	0.620842	0.557769
	0.615473	1.0483	0.48622	0.525087
	1.28743	1.27698	0.539159	0.365478
	1.26065	0.961386	0.597137	1.08354
	1.04581	0.556967	0.637872	0.451579
	0.796426	0.681259	0.550112	0.442311
	0.725498	1.10234	0.575113	0.826903
	1.23253	0.946313	0.856004	0.241226
	0.495874	1.22538	0.235689	0.530938
	0.870329	1.418	0.442958	0.442752
	1.09388	1.17992	0.572742	0.319973
	1.16975	1.05588	0.255919	0.466437
	0.830964	0.986284	0.369276	0.684332
	1.07758	0.783988	0.309904	0.708488
	1.09826	1.233	0.686758	0.791516
	1.0833	1.13276	0.524782	0.925319
	0.781708	1.09573	0.570332	0.764945
	1.16702	0.843325	0.439487	0.787045
	1.23667	1.00611	0.057039	0.609425
	0.800755	0.794978	0.864871	0.488786
	1.14996	1.03475	0.326741	0.503511
	0.738815	0.917542	0.461825	0.883626
	0.931603	0.752436	0.230279	0.604233
	1.39879	0.856971	0.601608	0.907151
	0.820461	0.55298	0.672163	0.64259
	0.814394	1.19709	0.643708	0.392498
	0.835955	1.03285	0.765258	0.481398
	1.10118	0.322775	0.441224	0.443731
	1.05815	0.854566	0.412726	0.298951
	0.463822	1.11082	0.483158	0.774746
	0.853737	1.19096	0.584897	0.55209
	0.71248	0.699808	0.63943	0.72523
	0.855523	0.660842	0.629093	0.699659
	1.30899	0.635507	0.631572	1.03592
	0.941985	1.01985	0.965812	0.980829
	0.562711	1.26601	0.680219	0.32461
	1.37094	0.751481	0.673629	0.457037
	0.54183	1.31243	0.508735	0.506578
	1.26466	0.830576	0.462209	0.562127
	0.979776	0.768611	0.410183	0.413098
	0.968124	1.04667	0.398074	0.413958
	0.708893	0.632669	0.507089	0.188667
	0.630459	1.01313	0.714932	0.489644
	0.885268	1.27686	0.439138	0.529728
	1.10875	1.02263	0.874453	0.4194
	1.36781	1.21418	0.675152	0.486012
	1.01453	1.0586	0.909898	0.755196
	0.914615	1.07332	0.452981	0.371905
	1.08374	0.940776	1.02654	0.680067
	0.899164	0.894631	0.205222	0.680122
	1.0441	1.20588	0.557456	0.44364
	0.695373	0.86116	0.624003	0.756017
	1.05836	0.849492	0.234422	0.61201
	0.809941	1.03882	0.409972	0.585881
	0.794093	1.03333	0.417604	0.953186
	0.869582	0.876393	1.03907	0.328793
	0.83293	1.14321	0.473471	0.395867
	1.14874	0.75817	0.460727	0.692815
	0.610933	0.854079	0.527034	0.36996
	0.890758	0.509316	0.484804	0.252589
	1.04832	0.896962	0.559645	0.75704
	0.488914	0.792788	0.328398	0.391126
	1.0253	1.2444	0.496576	0.706651
	0.894722	0.923306	0.674445	0.570982
	1.33952	0.780246	0.678968	0.457689
	0.713565	0.667785	0.921201	0.353797
	0.809973	0.818455	0.367625	0.441586
	1.10461	1.15909	0.647685	0.727671
	0.906317	0.64082	0.6267	0.351301
	0.920389	0.81382	0.220192	0.160991
	0.971285	0.753454	0.664024	0.980663
	0.51852	0.893134	0.59786	0.594161
	1.16046	1.43062	0.252946	0.372633
	0.898542	0.891959	0.498854	0.317487
	0.639891	1.23206	0.614676	0.686796
	0.543569	0.832914	0.707972	0.30956
	1.13682	0.948798	0.48002	0.493738
	0.856923	0.691086	0.442178	0.683688
	1.20185	1.03656	0.627104	0.934504
	0.891348	0.628338	0.40699	0.532776
	0.679544	0.75901	0.686998	0.423898
	0.662446	1.03414	0.357341	0.77465
	1.07047	0.734637	0.282673	0.404456
	1.07532	0.976694	0.377294	0.627342
	0.980512	1.00824	0.256391	0.437426
	1.54212	0.685822	1.30561	0.504427
	1.17626	0.906617	0.624177	0.664894
	1.29681	0.68913	0.380223	0.653759
	1.14969	1.05968	0.964872	0.337761
	0.773752	0.7727	0.923035	0.175943
	1.00767	1.0462	0.956639	0.413198
	1.01083	0.732666	0.559416	1.05322
	1.0894	0.860394	0.857743	0.294242
	0.871386	0.898118	0.672726	0.888974
	0.361111	0.664259	0.477342	0.42083
	0.972606	1.20002	0.589137	0.50709
	0.493646	1.21822	0.5157	0.261312
	0.716128	1.24696	0.59059	0.623935
	0.890417	1.11915	0.225012	0.336477
	0.660015	1.05534	0.358565	0.697272
	1.38359	0.916715	0.365987	0.457114
	0.850336	1.00342	0.598905	0.666131
	0.954766	0.858647	0.635392	0.405088
	0.929447	0.813551	0.347569	0.292211
	0.86517	1.34412	0.938891	0.466589
	1.14901	0.507734	0.565413	0.268502
	0.692733	0.960688	0.329407	0.687539
	0.892872	1.02514	0.304656	0.428554
	0.826071	0.880935	0.69103	0.62281
	1.20534	1.38765	0.667939	0.59092
	1.10184	1.16565	0.305773	0.621736
	1.18204	1.17827	0.687966	0.470189
	0.750009	1.11976	0.565192	0.590888
	1.12217	0.899932	0.60513	0.385241
	0.733843	1.2268	0.477309	0.683005
	0.555219	0.502509	0.581548	0.468039
	1.0168	0.82726	0.427376	0.436221
	1.22139	1.07245	0.344215	0.489807
	0.959137	0.467193	0.125421	0.749059
	0.449511	1.08893	0.429435	0.298057
	0.238837	1.30881	0.597079	0.349462
	0.809986	1.26065	0.255767	0.637109
	0.473203	0.80246	0.49758	0.577296
	0.87056	0.978304	0.225778	0.2297
	1.10792	0.904948	0.567245	0.500108
	0.586504	1.1917	0.645692	0.585319
	0.604753	0.941441	0.295751	0.620064
	1.04036	0.537475	0.553157	0.236646
	0.719239	1.24757	0.578057	0.26765
	0.979759	0.854911	0.529369	0.509623
	1.13349	0.836123	0.484205	0.559177
	1.11671	1.38002	0.479459	0.151737
	0.872582	0.990109	0.746031	0.676725
	1.13222	0.126001	0.481409	0.443122
	1.01028	1.05091	0.44982	0.277317
	0.980583	1.04238	0.249259	0.336215
	0.94784	0.784295	0.379341	0.530259
	0.840384	1.09167	0.399499	0.275863
	0.788858	1.24689	0.603962	0.421327
	1.25208	1.16352	0.674531	0.687688
	1.08247	1.10336	0.322252	0.377489
	1.25979	1.18976	0.674748	0.746421
	0.93984	0.908356	0.788324	0.385024
	0.993416	0.975766	0.57658	0.860308
	0.923923	0.712815	1.07591	0.719877
	0.576591	0.936017	0.384298	0.310472
	0.437332	0.800108	0.603061	0.545124
	1.1089	1.19891	0.414475	0.328166
	0.861623	0.659163	0.499569	0.655728
	0.795131	0.486914	0.686228	0.484349
	0.789557	1.04966	0.68594	1.00889
	0.795285	0.576251	0.718339	0.576884
	0.899188	1.28281	0.446037	0.3975
	0.820588	1.03019	0.633831	0.961398
	1.14903	1.2068	0.759153	0.518783
	1.08952	1.05455	0.364118	0.370815
	0.786143	0.938824	0.7729	0.374165
	0.947047	1.46522	0.888437	0.324972
	0.686339	1.09101	0.726878	0.814163
	1.18963	1.07203	0.339951	0.47402
	1.22812	1.09575	0.632588	0.83437
	0.791184	0.941313	0.584825	0.486273
	1.18575	0.90379	0.901521	0.490287
	0.255938	0.909324	0.673586	0.357785
	0.734787	0.947884	0.172513	0.779257
	0.771655	0.750605	0.684553	0.606897
	0.996832	0.872011	0.610289	0.579101
	1.07282	1.50401	0.236747	0.70296
	0.792467	0.744131	0.261968	0.193271
	0.641081	1.25856	0.744964	0.387829
	0.668446	0.243009	0.385744	1.2381
	0.971196	1.01236	0.738754	0.326012
	1.17733	0.954144	0.510127	0.529192
	0.892537	0.714431	0.276347	0.369606
	1.04185	1.15338	0.466236	0.609485
	1.22175	1.14865	0.832279	0.482081
	0.283534	0.499971	0.892094	0.099742
	0.51789	0.559649	0.212916	0.630252
	0.88375	1.20584	0.397363	0.657298
	0.631584	1.44278	0.820263	0.464917
	1.03002	0.934595	0.978511	0.599888
	1.06218	1.04853	0.514609	0.656576
	1.14251	1.13202	0.410079	0.410025
	0.766372	1.39946	0.304168	0.574305
	0.768352	0.710662	0.628345	0.559071
	0.653143	0.727902	0.70424	0.513712
	1.09007	1.18802	0.31505	0.673486
	1.11023	1.27151	0.31729	0.572977
	1.15115	1.02131	0.387643	0.475502
[truncated: 9,012 more rows]
