# Supplementary material for: Spontaneous emergence of rudimentary music detectors in deep neural networks
Source: Nat Commun. 2024 Jan 2;15:148. doi: 10.1038/s41467-023-44516-0 (PMC10761941; doi:10.1038/s41467-023-44516-0)
Supplement: Supplementary file 3 — Source Data [file 41467_2023_44516_MOESM3_ESM.zip › Source data/S5.xlsx]

## Sheet: Sheet1
S5b								S5c
	Music (train)	Music (test)	Non-music (train)	Non-music (test)				Segment size [ms]	50	100	200	400	800	1600	Ori.
	5.20882	4.92014	3.82445	3.51758				net1	3.30184	3.28858	3.27539	3.26399	3.25396	3.24268	3.24039
	6.06427	5.18592	4.73039	5.5259				net2	3.73661	3.72963	3.71532	3.70032	3.69127	3.67976	3.68025
	5.88082	5.76849	3.49561	5.01049				net3	1.98634	1.97221	1.96591	1.95925	1.95448	1.94658	1.94709
	5.5784	5.58369	4.72719	5.2269				net4	1.99141	1.98244	1.97325	1.96536	1.95907	1.95446	1.95277
	4.88398	5.47554	5.47854	5.14756				net5	4.87458	4.87542	4.86348	4.84144	4.82287	4.79988	4.79979
	5.26683	5.29518	5.82953	5.12407
	4.66235	5.07594	3.85342	4.57466
	5.62492	5.01082	5.7233	4.79202
	5.36856	5.58228	5.30903	4.61581				net1	3.03342	3.01099	2.99865	2.98912	2.98401	2.9762	2.96865
	4.46433	5.81726	4.49414	5.51006				net2	3.43911	3.42369	3.40381	3.38862	3.38364	3.37618	3.37023
	4.99321	3.84	4.76874	4.95547				net3	1.8092	1.79278	1.78792	1.78208	1.78059	1.77393	1.77174
	5.19518	5.68939	3.25516	4.84178				net4	1.83773	1.82358	1.81223	1.80288	1.79945	1.79727	1.7916
	5.58213	5.11299	4.37224	5.1986				net5	4.50168	4.48446	4.46923	4.44596	4.43648	4.41627	4.4036
	5.65319	4.87638	5.27564	4.4589
	2.18649	5.58131	1.77658	5.03759
	5.58002	4.73692	4.98332	5.04887
	4.89915	5.64223	5.18161	4.4229
	5.70473	5.52385	4.25834	4.67025
	5.36198	5.36891	5.37058	5.27856
	5.25486	5.82725	5.3191	5.4432
	5.56097	4.87651	5.73872	4.89752
	3.10265	5.1141	5.10424	5.04365
	5.56648	5.01209	4.77	3.93037
	5.11102	3.7252	4.7949	5.49651
	5.52	5.32216	6.08129	5.41777
	5.77871	5.51128	2.87997	5.2602
	4.28548	5.49993	4.87537	5.48673
	5.47233	3.40464	4.57347	2.63456
	5.20029	6.01929	4.8352	4.03008
	5.34202	5.62439	4.53223	5.64364
	4.71326	5.6841	5.05063	4.34467
	5.39581	5.04381	4.39361	4.79397
	5.65652	5.71746	5.38899	4.87226
	5.43197	5.53325	4.16006	5.16702
	5.07792	5.26656	5.36831	4.157
	5.48562	5.60163	4.19691	4.32649
	5.48879	5.50734	5.53148	5.1657
	5.70322	5.23041	3.77851	3.84661
	5.67465	5.39319	3.14376	4.63467
	5.705	5.33686	5.63192	4.90001
	4.928	5.71235	5.15868	5.72597
	5.59897	5.30383	5.62695	5.45005
	5.0411	5.61083	4.39725	5.36177
	5.40174	5.5957	4.45499	3.7427
	5.60939	4.9392	5.8406	4.47853
	4.75424	4.85004	5.80488	5.41655
	4.85156	5.18788	5.5039	5.45089
	5.44684	5.79971	2.83109	4.88575
	5.52272	5.50248	5.20419	5.64182
	5.74275	5.22785	5.2309	4.92018
	4.9904	5.009	5.89876	5.17713
	5.94762	6.08898	4.43554	4.70317
	4.73361	4.6876	5.54945	5.57096
	5.24309	5.10217	4.88261	5.04125
	5.75817	5.17698	4.60626	4.77468
	2.9811	5.82409	4.13306	4.80153
	5.63491	5.49909	4.36386	5.19582
	5.59778	5.74478	5.22833	5.22207
	5.56746	5.75492	5.5341	3.62354
	5.13516	5.79753	4.44014	4.55033
	5.04939	5.23945	5.60482	5.26959
	5.59373	5.13097	3.70077	3.96156
	4.94916	5.52225	4.78697	5.22579
	5.31353	5.75323	3.90269	5.0201
	5.62551	5.87151	4.5881	5.4523
	5.54185	4.84519	4.37225	4.85845
	5.38066	3.93809	5.68356	3.3185
	3.68754	4.01694	5.51059	5.47398
	5.90055	4.855	5.49836	5.3017
	5.3227	4.69281	5.20756	5.78885
	5.61876	5.46519	5.09966	4.3666
	3.86675	5.20717	5.21552	3.0807
	5.716	4.58253	4.98562	2.77634
	5.58627	5.40615	3.19534	5.76169
	5.79194	4.40157	5.52801	4.65294
	5.44887	5.12716	4.83117	4.32323
	5.14119	5.72503	4.763	5.80911
	5.13908	5.23296	5.08139	4.55685
	5.31458	5.24293	4.52117	4.43465
	5.18804	5.69395	5.89037	5.32378
	5.67092	4.90191	6.16031	5.41716
	4.4749	5.7184	5.14307	4.77112
	5.3989	4.90612	5.02912	5.38266
	6.0303	3.93936	3.30374	4.32058
	5.43061	5.59228	5.05217	4.62922
	5.63603	5.93521	4.42914	5.0892
	5.22587	5.06098	2.17841	5.45996
	5.11011	5.10908	5.59371	4.47742
	5.76769	5.52038	5.137	5.22233
	5.43401	5.14154	3.65797	5.31324
	4.63725	5.35492	5.23096	3.97529
	5.72288	4.87539	3.37955	4.61388
	5.82882	5.16378	5.22288	5.62271
	5.57639	4.11169	4.80933	4.68547
	5.41107	5.25001	5.46428	5.66026
	5.11468	5.2766	4.50891	5.28828
	5.37771	5.31609	4.66053	5.58437
	5.68869	5.28444	5.71009	5.08172
	5.58919	4.2433	4.86973	5.50097
	5.63139	5.25002	5.08263	5.15564
	4.64251	5.31926	4.66047	4.41799
	5.48444	5.10118	5.08241	5.35223
	5.1627	5.69504	4.69191	5.24289
	5.41305	5.21371	1.78633	3.27224
	5.60233	5.65837	5.44435	5.0149
	5.16415	5.67242	4.72275	5.07269
	5.40187	4.61147	4.60343	5.17864
	5.17156	5.06789	4.5988	5.1276
	5.43764	5.19993	5.54863	4.24563
	4.78567	5.16777	5.67203	3.78858
	5.54598	4.84012	5.28107	5.27468
	4.99759	5.75901	5.45823	5.10969
	5.57686	5.61134	5.56627	5.71682
	5.27093	5.29877	4.92167	5.38777
	5.33687	5.3474	5.57649	4.61226
	5.5796	5.79129	4.69177	5.54672
	5.39905	5.40163	5.61767	4.61258
	6.04607	5.31089	4.88628	4.71068
	4.93444	5.67936	3.31562	5.16868
	5.73162	5.85708	4.51678	5.65109
	5.98686	5.82971	4.083	4.84435
	4.46946	5.58796	4.88139	4.46497
	5.49632	5.95209	5.32628	5.62308
	5.4123	5.5082	4.90082	4.98884
	6.17275	5.76537	4.94067	4.16316
	5.5651	5.44305	5.18781	4.3841
	5.64704	5.64238	4.97872	5.08439
	3.78773	5.43879	5.0754	4.95299
	5.82065	5.10126	5.93345	4.24359
	5.69512	5.12786	5.70609	4.14504
	4.7281	5.61139	5.07969	5.709
	5.53819	4.85608	5.47785	4.51469
	4.29355	5.46165	5.26071	5.69472
	4.16985	5.42564	5.24057	5.42522
	5.11599	5.108	5.04491	5.07016
	5.52094	5.40657	4.3334	4.86541
	4.75048	5.49259	4.85573	5.23892
	5.01602	5.15595	5.78538	5.40507
	5.21693	5.82126	5.65674	4.56777
	5.37737	5.12758	5.43483	5.6702
	5.23485	5.64829	6.10154	4.95557
	5.34605	5.29422	4.90473	5.40431
	5.54042	5.4769	4.75537	5.27433
	5.23866	5.62706	4.54085	3.5245
	4.89041	5.237	3.92702	5.68426
	5.53596	5.00942	5.94471	5.22846
	5.7861	5.49988	5.32542	5.1863
	5.30757	4.62385	4.19623	5.38132
	4.02739	5.81674	4.77914	5.37627
	5.54498	5.67106	4.13213	4.39467
	5.24202	5.20723	5.6084	4.70659
	5.27079	5.47813	4.88575	4.5855
	6.09106	5.53138	5.18135	4.02615
	4.86429	5.40559	4.5976	4.65667
	5.53089	4.68147	4.30627	4.93841
	5.85317	5.73415	5.2634	4.86007
	5.61431	5.36117	5.15686	5.55194
	5.31896	5.08429	4.13929	4.8987
	4.75571	5.02005	5.33875	4.66641
	5.07705	5.45024	4.87915	5.11689
	5.68201	5.44611	5.43044	4.73538
	4.00221	5.3184	5.36085	5.19774
	5.82885	5.29829	4.54859	5.28783
	5.38879	6.08545	5.03889	5.0494
	4.53454	5.15666	5.54877	5.37849
	5.43992	5.36721	6.0573	5.31861
	4.9914	4.98516	5.58902	5.18853
	5.37422	4.94572	4.95072	5.27536
	4.54438	4.57677	5.21869	4.89753
	5.21392	3.81631	4.69963	5.40525
	5.55485	5.5249	5.27854	4.88336
	5.47339	5.04853	4.89498	3.3854
	5.37946	5.74842	5.08368	5.56531
	5.79824	5.96684	4.89165	4.19907
	4.8142	5.29161	4.92794	5.29421
	5.43722	5.01555	5.5156	3.29193
	5.41813	5.54487	4.77696	4.83704
	5.57611	5.37428	4.79333	5.04078
	5.33552	5.18468	5.15745	5.55167
	5.03168	4.97279	5.19251	5.42614
	5.4005	5.37959	4.62207	4.89599
	3.66305	5.34027	5.67226	4.94835
	5.42209	5.34338	4.27231	4.25587
	5.36671	5.59052	5.61741	3.1929
	5.50337	5.79004	4.1929	5.31225
	5.63925	5.81546	4.81767	4.19756
	5.3876	4.67406	5.41392	5.07186
	5.6773	4.16149	5.60328	5.63931
	5.5353	3.87774	3.69908	4.77606
	5.72767	5.55913	4.83491	4.41916
	5.87071	5.26834	4.50655	4.96554
	5.97751	5.43077	5.9045	4.69642
	5.39042	5.63734	4.32468	4.36401
	5.24568	5.40375	5.51101	3.24764
	5.55166	5.65684	5.29516	5.33021
	5.7559	5.7269	4.38009	2.61036
	5.46544	5.48336	5.23649	4.89877
	5.21934	5.90126	4.46073	3.63771
	5.68539	5.78129	4.83667	5.51219
	5.63635	5.52673	5.70425	5.3494
	4.17049	5.6013	5.4149	5.24525
	5.89334	4.85394	5.39536	5.49244
	5.56803	5.51417	5.47507	4.52882
	5.73298	5.55028	4.22042	5.554
	5.90522	5.184	2.89584	3.43616
	4.07141	4.57283	3.95465	5.51051
	4.98723	5.89816	5.63239	5.10456
	5.60745	6.05504	3.74776	4.95318
	5.88653	5.8289	4.20444	5.4675
	5.26977	4.62322	5.11951	4.87282
	5.72398	5.32673	4.93221	5.33903
	5.21173	5.38822	5.01619	5.04907
	5.08896	3.32667	4.39911	3.88858
	5.75869	5.44454	5.33127	5.28513
	5.56981	5.82344	5.19869	5.09309
	5.4514	5.06348	5.65909	5.08259
	4.85499	4.86049	4.80287	4.16319
	5.43736	5.17872	5.45669	4.994
	5.85424	4.84613	1.65551	5.66363
	5.91494	4.12402	5.69238	4.35067
	5.17806	5.78686	3.55762	5.48568
	5.69506	5.65419	5.04232	4.45558
	5.57454	5.74569	4.40808	3.80791
	5.67747	5.84083	5.43267	5.58453
	5.23709	5.39482	4.9046	3.27627
	4.82635	5.02571	4.84057	5.2696
	5.44226	5.25077	3.5736	4.38149
	5.71014	4.95601	5.05375	4.94134
	5.59022	5.69243	4.38024	4.62936
	5.64312	5.71116	4.45069	5.4237
	4.9405	5.66545	4.24085	5.3863
	5.24862	5.50477	5.44615	4.67058
	5.49053	5.65874	4.55158	4.06331
	5.1017	4.88019	4.13715	5.85932
	4.57317	5.54613	4.31546	4.90064
	5.42287	5.54895	4.71229	5.31651
	5.19036	5.49434	3.93585	5.73984
	5.02738	5.13511	3.77033	5.16036
	2.69724	5.10938	5.24756	5.69087
	5.35671	4.48883	5.34216	5.64807
	4.85809	4.3353	4.88022	3.99692
	5.6512	4.11317	5.32163	4.47286
	5.52367	4.86412	4.84217	4.92479
	5.76832	5.06983	3.84899	4.59913
	5.32093	5.07092	5.50399	4.68964
	5.63596	6.05995	5.23748	5.71023
	5.67612	4.49313	5.03239	5.8166
	5.74987	5.40976	5.56636	3.72611
	5.57836	4.09599	4.92262	4.89493
	4.77438	5.55313	4.67021	4.55459
	2.2995	5.84206	5.16461	5.46838
	5.15536	3.38256	4.68905	5.47398
	5.48994	5.50796	3.1065	4.3003
	5.67135	5.11734	5.4292	5.1616
	5.82379	5.29244	3.75047	5.13148
	5.56159	5.39398	4.97484	5.02224
	5.32995	5.25354	5.51377	5.05725
	5.85998	5.69345	5.06714	5.60804
	5.30524	5.9939	4.75472	4.32358
	5.77057	5.60526	4.86334	4.78083
	4.08	5.30136	5.84447	2.67556
	4.52362	5.67552	3.78975	4.17893
	5.0532	5.06335	5.61984	4.3105
	5.70155	4.90325	4.09273	4.6922
	4.7111	5.58391	4.46551	4.52166
	4.63512	5.61289	4.82645	4.30267
	4.61272	5.53355	4.61584	5.08921
	4.98827	5.64956	5.70004	5.42569
	4.71844	5.17452	4.41903	4.39003
	3.05194	4.92675	5.73089	5.78687
	5.5199	4.62631	4.74281	4.4424
	5.86846	5.68316	4.38815	4.09296
	5.5761	5.41503	5.07881	5.99378
	4.90737	5.89277	4.87964	5.26785
	5.99175	1.91853	5.55447	4.97075
	5.46667	5.54369	5.84818	5.81232
	5.74025	5.59408	4.87557	3.84845
	4.2908	5.64031	5.58908	5.63023
	5.49812	5.41804	4.63808	5.25156
	5.92287	5.52612	4.63013	4.91187
	4.8778	4.98718	1.44951	5.55147
	5.88004	4.63491	3.66007	4.48384
	5.50625	5.07753	5.03981	5.62128
	4.94365	4.9174	6.04882	5.38109
	5.32822	5.43031	4.51336	5.15811
	4.49643	4.62947	3.50668	4.789
	4.8966	5.69249	5.78649	3.97752
	5.56805	5.66216	4.54201	5.78257
	5.47815	5.44535	4.84106	4.99561
	5.69225	4.08948	5.58325	5.28554
	5.15656	5.55572	5.4616	5.1708
	5.68784	5.75481	4.08284	5.3525
	5.54923	5.45489	4.62871	5.4241
	4.90679	5.35006	5.58379	5.58557
	4.92594	5.12541	4.79607	5.58001
	5.16224	4.67446	4.80707	5.09081
	4.72536	4.36055	5.95899	5.73599
	5.71071	6.08875	4.53521	4.76503
	4.62383	3.58686	5.33354	4.84224
	5.31788	5.59303	3.77516	5.73012
	5.08092	5.22583	5.32473	3.1329
	5.12735	5.0632	1.23494	4.19241
	4.91902	5.77361	4.27388	4.42339
	4.76108	5.33384	4.31537	5.21449
	5.09439	5.9891	4.95567	1.23494
	5.04507	5.07702	4.23899	5.64894
	4.27937	3.69797	4.45624	3.8854
	5.47576	5.94224	5.89496	4.75532
	5.0333	5.33326	5.05463	5.12989
	4.73524	5.20635	5.836	4.19248
	4.63025	4.41149	3.58443	5.08059
	5.23997	5.4421	4.5345	5.57706
	5.65072	5.34732	5.76583	5.05528
	5.54328	5.22363	3.88864	5.8942
	5.62814	5.84766	3.47642	4.68792
	5.5597	5.52589	4.8608	5.4429
	5.60183	5.63979	3.35838	5.56423
	5.82148	5.52994	5.25936	4.65068
	6.03002	5.28134	4.42617	5.19184
	5.33095	5.52787	5.50416	4.9331
	5.30454	5.26294	4.7355	5.27867
	5.0572	5.18724	5.67709	5.69235
	5.42717	5.74834	5.80306	6.19452
	5.75096	5.65167	4.73075	4.9354
	5.32903	5.45434	3.93891	5.19179
	5.34745	5.06513	5.01355	5.48089
	4.85155	5.57929	5.39224	4.78715
	5.80507	5.44566	3.9412	4.43815
	5.31122	4.43443	5.19516	4.75389
	5.93475	5.60692	4.52897	4.17593
	5.62254	5.06128	4.09941	5.32665
	4.95759	4.67739	3.71233	3.66352
	5.36082	4.3802	4.98791	5.21681
	5.50302	5.26862	4.71589	4.9635
	5.41501	5.62704	5.82372	5.43122
	5.55399	5.47055	5.71935	2.75392
	5.36575	4.90556	4.47909	4.43324
	5.51036	5.58712	5.44972	5.41562
	4.7358	5.79507	4.21353	5.65735
	5.28086	5.38801	5.02141	4.7015
	5.29202	4.60852	5.53707	5.35987
	5.30532	4.46384	4.91315	5.34406
	4.60392	5.7444	3.51214	5.06936
	5.31765	5.15533	4.38972	5.25105
	4.61628	4.98328	5.28452	4.04935
	5.88676	4.88481	4.71111	4.09998
	5.57639	5.75714	4.19069	5.50182
	5.50222	5.65088	4.43759	5.8947
	5.07728	5.79025	4.67455	4.59743
	4.81438	5.07664	3.80931	5.60451
	4.2894	4.32294	4.52372	4.94544
	4.39867	4.86546	5.37681	5.21018
	5.24765	5.66727	4.00711	4.85045
	5.43803	5.79867	4.93313	3.81504
	5.33687	5.1696	5.4795	2.21517
	5.5931	5.42006	5.18805	4.0847
	4.24548	5.62728	5.05988	4.29085
	5.42173	5.45687	3.73203	4.91949
	4.67096	4.99636	5.52711	1.7185
	5.97476	5.76326	5.80261	5.27522
	2.81683	5.43007	4.05791	5.56722
	5.64374	5.56112	5.30872	6.20453
	5.76677	4.0611	5.13227	4.88606
	6.04316	5.31516	5.15747	4.64032
	5.0119	5.28029	5.29512	4.21282
	5.35416	5.63123	5.19758	5.09528
	5.12138	5.72132	5.61008	5.04185
	5.51852	5.70221	4.69804	5.23184
	5.75182	4.93452	4.52742	5.61617
	5.08564	5.56362	4.85468	5.55259
	4.91857	5.54095	4.96671	4.81122
	5.16843	5.93917	4.83698	5.08727
	5.36546	5.00152	4.75616	4.89679
	5.72075	5.74442	4.64496	5.49279
	5.5802	5.09615	5.59754	4.96353
	5.82359	5.51129	5.62213	5.15562
	5.55905	4.70968	3.78999	5.36264
	5.10426	3.24807	5.12788	3.91133
	4.80739	4.29835	4.40371	3.99322
	5.13308	5.79916	5.54278	5.81102
	3.28767	5.17907	4.49394	4.61559
	5.68735	5.05625	5.03868	5.02378
	5.06088	5.75301	4.67394	3.89165
	5.48286	5.64589	4.03417	4.81661
	5.24002	5.25221	5.33025	2.60824
	5.94161	5.65717	5.05714	5.2088
	5.41405	1.53986	5.68155	4.50654
	5.26891	5.83574	5.6569	4.53433
	5.42899	5.53598	5.65252	4.89608
	5.09902	5.60524	5.19367	3.82268
	5.6242	5.961	5.69829	4.68622
	5.54208	5.29004	3.50227	5.30077
	5.62711	4.82449	5.40564	4.46002
	5.5801	4.87735	4.94181	5.56021
	5.7926	5.4544	4.03696	4.77518
	5.83334	4.57476	4.82222	5.65353
	4.73166	5.42929	4.98649	5.86844
	5.2793	5.42526	4.83249	5.31958
	5.09391	4.62564	4.5877	5.94908
	5.27774	5.16899	4.57711	4.65945
	5.4521	5.67099	5.16255	5.52169
	5.2948	5.67682	4.79408	2.74333
	5.41821	5.32209	4.74769	4.65692
	5.38662	5.20842	5.72114	3.4922
	5.06997	5.55172	4.97673	4.8395
	5.61358	5.56395	4.56085	4.94941
	5.03198	5.12276	5.45101	4.14258
	5.51066	4.79153	3.36732	5.10003
	5.70221	5.29331	5.01614	5.60854
	5.77839	5.51412	4.98356	5.2514
	4.80071	5.76846	5.06768	5.91763
	5.57723	5.43119	4.81209	4.60038
	4.65184	5.28313	5.32156	5.14332
	5.98808	4.26692	5.18826	4.52117
	5.65668	5.33272	4.6326	4.77323
	4.40844	4.31696	5.48333	4.6333
	5.15026	5.94429	5.20146	5.2585
	5.20639	5.42945	5.60404	3.2093
	5.59494	4.64891	4.33049	4.84989
	5.31872	5.79927	5.6115	4.17824
	5.09394	5.34602	2.52536	3.61116
	5.14646	5.06421	5.23108	3.82234
	5.31014	4.8803	5.15783	5.1514
	4.81891	5.88561	4.56596	5.03349
	5.54631	5.52632	4.94552	5.16327
	5.41463	5.5721	5.04579	4.94735
	4.87079	4.14903	4.7255	5.36041
	5.56617	5.64578	4.51646	5.87419
	4.20562	5.02034	4.44705	4.94744
	5.50376	5.12538	5.284	5.26302
	5.31892	5.15232	5.75474	4.45126
	5.51756	5.39475	4.21926	5.61037
	4.92807	4.07569	3.38164	5.26641
	5.38243	5.01754	5.54949	4.75741
	5.72868	5.13381	5.69336	3.27657
	4.74747	5.12404	5.78335	5.31134
	5.57348	5.2189	5.36634	4.99733
	5.80173	5.54007	3.90991	5.01531
	5.53858	4.60993	5.12136	3.72281
	5.14695	4.29227	4.43351	5.23447
	4.21999	5.60988	5.20706	5.06837
	4.81326	5.3072	5.27431	4.67675
	5.17163	3.50589	4.93378	5.54564
	5.00626	5.24928	3.36463	5.38768
	5.56333	5.54626	5.0962	4.75311
	5.27763	4.48975	5.53149	5.04981
	4.76998	5.26842	1.23494	5.07403
	4.47374	5.7461	5.04788	5.68135
	5.42609	6.01106	4.88504	5.05014
	5.21473	5.25445	4.53338	3.42239
	3.7425	5.56664	5.73767	4.07742
	5.70478	4.74774	5.12074	3.80491
	5.48358	5.56882	5.16545	5.73298
	5.04569	5.08589	4.64942	2.29831
	5.64182	5.37296	3.27245	4.06578
	5.53721	5.77074	4.26299	3.09186
	3.21239	4.78521	5.46251	4.0405
	5.50387	5.47339	1.29883	5.36337
	5.48801	5.43955	4.96294	5.1119
	5.49947	4.94339	5.49236	5.68495
	5.52163	5.79808	5.19523	5.50291
	5.45574	4.81752	5.23733	5.25662
	5.52371	5.76593	5.64917	4.73726
	5.61721	5.84761	4.7963	4.91596
	5.32136	5.17737	4.92678	4.35085
	5.42011	6.02474	4.58733	5.20098
	2.88949	5.20672	4.71736	5.48449
	5.77451	5.64586	4.84465	5.64214
	5.22469	4.89412	4.25178	4.93954
	4.92138	6.03105	3.64683	4.72377
	5.11321	5.99671	4.58124	2.54373
	5.31784	5.50926	4.76517	4.11177
	5.67874	4.74847	4.87438	4.24649
	5.52223	4.78423	4.74319	5.41902
	5.15554	5.62219	4.362	5.88456
	5.33484	5.02148	4.29809	5.31482
	3.39217	5.69174	4.79873	4.45706
	5.66977	4.50703	2.79882	4.66781
	5.38735	5.23798	5.08805	5.56461
	5.32871	6.14886	5.15232	5.36031
	5.5972	5.48245	5.27866	5.3219
	5.50574	5.56489	4.3901	4.46933
	5.46304	5.18224	4.50688	4.88929
	4.29582	4.75277	5.15235	1.35781
	4.81935	5.57848	5.46064	3.46536
	5.60427	5.27077	5.4276	5.59755
	5.66424	5.14997	4.89903	4.76787
	5.41505	5.05704	4.9162	5.47608
	5.10041	4.86432	5.20115	4.92342
	5.60873	5.63555	3.92292	5.91333
	5.00755	5.30445	3.37244	5.81656
	5.32733	5.6934	4.6833	5.25349
	5.80576	4.75408	5.14225	5.09524
	4.34414	5.98952	5.36539	5.95385
	5.73212	5.65843	5.1979	5.65853
	5.62735	5.92681	2.59343	4.70475
	5.12216	5.68592	3.55189	5.48523
	5.63439	5.83049	4.39894	4.59566
	5.6837	4.99023	4.78548	5.35341
	5.21956	5.69852	5.41951	5.35148
	5.4203	5.83199	4.43398	5.55086
	5.05065	5.05625	4.02658	4.54216
	5.34421	4.58031	4.81156	5.82181
	5.39349	5.33903	5.57015	4.63275
	5.11918	5.69138	3.56589	2.13703
	5.41074	5.27838	5.27653	5.51389
	5.63209	5.54663	3.48912	4.82277
	4.97132	5.2994	5.89493	5.55405
	4.99539	5.37765	5.17184	6.04962
	5.6575	5.23435	5.18391	4.82112
	5.22825	5.31456	4.97931	3.36712
	4.83312	4.57574	4.25931	5.28495
	5.48329	5.25294	4.95149	5.68373
	5.59974	5.69165	4.74097	5.42645
	5.76443	5.6602	5.51386	3.80014
	5.29289	5.21016	4.04327	5.79492
	5.78777	3.84603	5.8124	4.74523
	5.74864	5.13079	4.29502	5.53869
	3.81534	5.13697	6.06755	5.35337
	4.67021	5.42671	5.53866	5.53676
	5.41546	3.86843	5.11872	2.22585
	5.29323	5.29037	5.21477	5.51795
	3.6063	5.37809	5.55143	5.42573
	5.44315	5.09474	5.43296	4.24265
	5.43587	5.63352	4.49514	5.5833
	5.59496	5.59496	3.75961	5.47348
	5.18369	5.73382	4.41264	4.90997
	5.34523	5.88149	4.55791	4.973
	5.62236	5.11318	4.99378	5.11414
	5.00374	5.75881	4.96152	4.90601
	5.63811	5.61184	4.92292	5.4958
	4.75549	5.71997	4.86902	4.79987
	5.5525	5.14212	5.57504	5.00447
	5.5741	4.78158	4.2483	5.60719
	5.59379	4.80332	5.01875	5.25354
	5.49637	5.62284	4.58228	4.82655
	6.22997	5.48844	4.59999	5.27022
	5.55717	5.22651	4.60888	5.14087
	5.65765	5.45867	4.66735	5.80538
	5.24436	5.67291	5.72598	4.53939
	5.85789	5.93163	4.75243	5.00787
	5.75261	5.3635	5.72075	5.41403
	4.53609	4.26674	5.27072	5.3362
	5.71751	5.28959	3.77116	5.35525
	5.64889	5.76439	5.0328	4.25997
	5.29613	5.19347	4.34567	5.85741
	5.98932	5.49821	4.66411	5.22611
	5.7725	5.76166	5.44718	5.46005
	5.84158	5.20687	4.55202	5.84503
	5.65948	5.2996	5.33595	2.95353
	5.86973	4.70058	3.54958	4.17344
	5.52788	5.88659	3.30659	5.26522
	5.34827	5.19472	4.96557	5.21683
	5.78224	5.46869	4.30569	4.61323
	5.02399	5.51876	4.3935	4.42518
	4.98434	5.378	3.97032	4.68674
	5.68966	4.83759	4.59426	4.83741
	4.73435	5.72558	3.57152	5.12592
	5.62136	5.86843	4.99983	4.99902
	4.90219	5.30345	4.44993	4.9711
	5.8021	5.41743	5.29191	5.92665
	5.91	5.35002	6.14839	5.04649
	5.74435	5.99999	4.0533	5.0444
	5.91961	5.61472	4.04819	5.2749
	3.89931	5.36238	3.98847	5.11123
	5.4277	4.98081	4.79383	5.49257
	5.51143	5.55044	4.28848	4.53309
	5.71109	5.16701	4.86383	4.47192
	4.84789	5.5283	4.86876	5.37197
	2.77705	5.00342	4.59999	5.41237
	5.19773	5.65304	4.61879	4.36493
	4.75992	5.63724	3.58788	5.66368
	5.57036	5.78299	5.16355	5.42544
	4.9978	5.75886	4.08852	4.9846
	5.66459	5.6275	5.17914	4.62145
	3.88755	5.35497	4.06759	3.89816
	5.47742	5.77813	5.07554	4.60977
	5.80293	4.9536	4.66609	5.28906
	4.50026	5.6653	4.65769	4.54722
	4.88598	4.81565	5.08676	4.41426
	5.65628	5.57897	5.14092	5.17494
	5.74833	5.56691	5.3904	3.85675
	5.09716	4.12761	5.13207	5.29278
	5.67404	5.40044	4.87128	5.41686
	5.7243	4.3014	4.40508	5.725
	5.19407	5.82813	4.06472	5.48238
	5.83647	5.26764	3.90316	4.00934
	5.86494	5.30664	5.9327	5.06024
	4.97153	5.75143	4.26653	5.40007
	5.22022	4.47177	5.55569	4.91362
	5.90658	5.78139	5.41343	4.584
	5.76623	5.20927	5.56935	5.37895
	5.54573	4.46915	5.23547	5.58426
	5.7309	5.63267	4.86283	6.07245
	5.22805	4.73504	6.14596	5.09995
	5.62942	5.13074	4.50354	5.53062
	5.54234	5.64675	5.29527	4.98528
	5.85693	5.46405	4.14013	4.58153
	4.86589	5.18168	4.87283	5.71444
	5.74101	5.35014	5.31434	5.82154
	5.55117	5.32676	3.72805	5.17142
	5.26978	4.83555	5.04428	4.95624
	5.80198	4.77637	5.92343	5.87752
	5.85507	5.23808	4.11499	4.39292
	5.48314	5.66228	3.54881	4.34345
	5.21559	5.46707	5.08559	4.6939
	4.9063	5.33278	4.78765	4.39507
	5.40387	4.30708	4.11835	4.79158
	5.1511	5.39585	3.43502	4.82973
	4.58318	5.184	5.6203	5.47715
	5.26215	4.77088	4.94368	5.09014
	5.24594	4.47949	4.86345	4.68888
	4.87125	5.50516	4.55094	5.21869
	5.54063	5.59659	5.08992	3.86778
	5.79412	5.44325	5.02493	5.23852
	5.23216	5.37357	2.76195	3.59492
	4.87171	5.47206	3.98749	4.93887
	4.70723	5.0629	3.67394	4.96673
	5.12004	5.13578	5.04445	3.04197
	5.15371	5.48928	3.56342	4.86066
	5.73553	5.76669	3.99421	5.40285
	5.13664	5.41268	5.05833	5.07101
	4.42182	5.64867	5.13207	5.29894
	4.7144	5.14179	5.05126	5.08571
	5.49995	5.63165	5.30429	4.17149
	4.41463	5.45913	5.20214	4.28596
	5.86123	5.50883	5.30443	2.43569
	4.84311	5.67298	5.01697	4.30795
	5.78307	5.36503	4.12382	4.82668
	4.20446	5.41263	4.97731	5.59221
	5.44529	5.39475	5.15387	4.66869
	5.69977	4.86258	4.58316	5.39932
	5.52174	5.57838	5.09453	1.32315
	5.75053	5.51569	4.34896	5.5163
	5.4458	4.75144	5.52624	4.93537
	5.66779	5.90422	4.13156	3.2247
	6.17063	5.76469	5.5581	5.05381
	5.39638	5.85304	4.42938	5.8552
	4.83872	5.42652	4.22229	4.96799
	4.73854	4.30375	4.44255	4.98061
	4.46773	5.51235	4.77507	2.66144
	5.77437	5.22461	5.66074	4.63593
	5.66883	5.52007	5.13427	5.72818
	5.49859	4.62137	5.55787	4.63494
	5.21423	5.74758	4.23466	3.90023
	5.85146	5.37904	1.95531	5.69912
	5.59002	5.9322	4.2505	3.42969
	5.62449	5.46388	4.73845	4.6833
	5.82078	5.72791	4.20818	4.95341
	5.21539	4.74398	5.22612	5.24144
	5.78006	5.80416	1.60888	4.22107
	5.33009	5.44367	4.75808	4.04085
	4.46076	4.87636	5.26221	5.00234
	5.60489	5.72999	5.37425	5.54357
	5.17382	5.3215	5.08748	5.19617
	5.85655	4.98201	4.16533	4.38277
	5.08696	5.17505	4.63969	4.66969
	5.85095	5.45363	4.43835	4.65997
	5.67147	5.3148	5.21338	3.66699
	5.73688	5.42978	4.98308	5.31144
	5.69596	5.32005	5.56724	5.44152
	4.00691	5.41344	5.65831	5.28592
	4.78537	5.51239	5.2414	5.3916
	5.04956	5.52318	5.35469	3.97498
	4.16243	5.55961	5.59873	5.65546
	5.69712	6.06333	5.04217	5.25541
	5.38818	5.60233	5.17877	4.89023
	5.45828	4.50154	4.94769	5.62442
	4.53982	5.56224	5.21252	4.03593
	5.21021	5.37805	5.00875	5.38985
	5.6393	4.96048	4.19297	5.07954
	4.96406	5.36212	5.22156	5.56625
	5.74388	5.42115	5.42817	5.76772
	6.02739	5.76565	4.93554	3.6935
	4.44602	4.95519	5.29749	5.46966
	3.43912	5.64841	4.59445	4.20995
	5.61386	5.02878	4.60207	4.96241
	5.21648	5.74468	2.70366	4.40551
	5.73533	5.53744	4.65589	5.07693
	5.56278	5.61428	5.45127	2.89295
	4.46197	5.35871	2.61572	5.44879
	5.21481	5.14879	4.68352	4.20966
	5.42847	5.67521	5.46451	4.78364
	5.32474	5.31016	5.00328	4.48025
	5.38052	5.34276	4.19535	4.97626
	5.39035	5.09235	3.86949	4.31382
	5.63443	4.65827	4.11422	5.43525
	5.96241	5.46952	5.20182	3.88743
	5.60849	5.62329	4.90571	5.12427
	5.39517	4.77981	5.9246	4.12938
	4.84554	5.28237	5.74399	5.15712
	5.37518	6.05286	4.41416	5.02197
	4.77469	5.88697	5.7313	3.66775
	5.86096	5.94914	4.69321	5.12641
	4.17444	5.46045	4.20464	4.9158
	5.63263	5.31609	4.78137	5.53966
	5.02175	4.34843	4.9902	5.51927
	4.891	5.86782	5.16762	5.1108
	5.21167	4.93219	5.57144	4.83917
	4.99666	5.85633	5.89599	4.89569
	5.72813	5.75049	6.12571	5.18972
	4.66219	5.29879	3.37314	5.08208
	5.12207	5.69435	5.67764	5.6307
	5.02723	5.19861	5.53134	5.02887
	4.52124	4.42174	5.59655	5.66382
	3.69411	5.0325	5.27808	4.98766
	5.48676	5.60541	5.06449	4.42526
	5.23313	4.97538	6.25793	5.79515
	5.40472	4.47451	4.9172	4.3537
	4.93026	5.32996	3.26707	5.37417
	5.53153	4.79484	4.23492	5.143
	5.59055	5.10653	5.06085	4.03263
	5.58371	5.85715	4.99388	4.70569
	5.41563	5.67085	3.8283	5.11979
	5.61035	5.14344	4.93844	5.27826
	5.54703	5.45023	4.31348	4.20401
	4.26885	5.58282	4.60436	4.42354
	5.69778	4.67674	4.37722	4.18155
	5.24176	5.4476	5.00111	4.33912
	5.56441	4.69066	5.2642	5.46125
	4.71007	5.36269	4.25428	5.24642
	5.18051	5.54652	5.54825	4.56296
	5.62339	3.90906	5.37477	3.33912
	4.93366	5.05241	5.02427	3.87148
	4.77273	5.04996	5.1832	3.68651
	5.67052	4.504	4.80323	5.12765
	5.41441	5.25746	4.87934	5.18819
	5.27452	5.15589	4.79191	4.42176
	5.77976	5.2943	4.95682	4.8182
	4.79448	5.80154	5.36585	5.38523
	4.60974	4.94973	4.43683	2.79855
	5.08987	5.46238	4.92349	5.40621
	5.63231	5.64533	5.5272	5.42516
	5.23791	5.56035	5.88793	4.68823
	5.85672	5.67068	5.6007	4.46949
	5.41083	4.90738	5.95522	5.20423
	5.45231	5.47744	4.66353	4.51495
	5.12272	5.29837	5.45144	4.20607
	5.51497	4.95514	3.2614	3.78297
	3.739	5.55412	5.408	4.92339
	5.0748	4.68317	4.27464	4.66618
	5.35275	5.99456	4.05707	5.26663
	5.05289	5.87336	5.04562	1.56182
	5.7829	4.56084	5.64823	4.4653
	5.58619	5.32563	5.44786	5.26044
	5.92163	4.80323	5.16003	5.33063
	5.39864	5.48184	5.02522	4.47736
	4.86706	5.61661	5.94802	4.58917
	5.91202	5.52004	5.4264	5.36182
	5.30006	5.55375	4.91702	2.18079
	5.71748	5.54307	5.65287	5.31456
	4.96983	5.29751	5.22131	3.26319
	5.88517	5.5216	4.65954	4.75804
	5.61687	4.78423	5.34719	4.66643
	5.70697	5.50549	5.7915	4.72853
	5.91661	5.20503	4.12371	5.63134
	5.20174	5.67983	5.38723	5.19713
	4.92093	5.15481	4.95299	3.73895
	5.20196	5.86243	5.5951	3.4148
	5.1981	5.09345	4.27049	4.8623
	4.81851	4.52233	3.26128	5.88868
	5.57565	5.40687	5.04955	4.60411
	5.38445	5.66834	3.97904	5.57429
	5.4883	5.49353	4.99666	3.48141
	4.99619	5.56191	5.35414	3.77402
	5.31986	5.95478	5.51409	4.67374
	5.72075	5.68292	4.72879	5.56374
	5.76536	5.54538	4.74158	5.47408
	5.34814	5.37709	4.86628	5.7503
	5.83002	6.02905	4.54707	4.7794
	5.11265	5.56091	5.04638	3.85789
	5.04299	3.56103	6.08248	3.7689
	5.18912	5.80572	5.79931	5.07518
	3.27767	4.88749	4.56591	5.14142
	5.27699	5.47345	4.13136	4.84236
	5.38195	5.22452	5.55163	3.53307
	5.22587	5.79008	5.09987	4.17196
	4.60886	5.64158	4.34471	4.47591
	5.61574	5.91849	5.10397	4.41774
	4.69193	5.4009	4.82481	4.93256
	5.69283	5.68759	5.70411	5.29675
	5.22921	5.80585	5.55913	5.14734
	5.16227	5.60074	4.53455	5.44659
	4.84422	4.5078	5.22073	5.58247
	5.61835	5.59219	4.58064	5.14734
	4.96868	5.61637	4.98731	5.23994
	5.59145	4.6328	5.48551	5.29543
	5.27715	4.96367	5.22385	5.34294
	5.67529	5.45577	5.36769	4.68202
	5.76989	5.06003	3.93221	5.0327
	5.10373	5.01803	4.38789	4.90546
	5.49264	5.68249	4.54856	5.07222
	4.86018	5.24824	4.02014	5.61064
	4.9537	5.36975	5.2672	5.30126
	4.84316	5.44226	4.2097	3.01394
	5.80584	5.87839	4.00976	4.13747
	5.28764	1.86746	5.27037	5.09612
	5.42969	5.53214	5.15775	4.14124
	5.55311	5.50316	4.85798	5.55463
	4.52418	5.27948	5.14417	5.27734
	5.66817	4.94982	5.51398	4.84509
	5.56899	5.49058	4.98047	5.56804
	5.61314	5.85658	4.7629	5.40348
	5.43627	4.2748	4.12681	4.46954
	5.19663	5.84818	5.14132	4.96471
	5.44753	5.46198	5.17321	5.29888
	3.64947	5.56028	5.04281	3.84901
	5.89465	5.39855	4.81749	4.61486
	5.35458	5.41607	5.11532	4.02732
	5.80905	5.24705	5.83439	5.6173
	5.19075	5.61217	5.45455	5.33289
	5.10369	5.09286	5.08727	5.00535
	5.50343	4.22442	4.19168	4.59267
	3.28663	5.35126	5.02498	5.56862
	4.7819	5.57089	5.03126	4.89751
	5.4342	4.99241	5.11412	4.32563
	5.49062	5.2367	4.99633	4.8262
	5.33168	5.73047	4.6606	5.7022
	5.99367	5.46455	4.65482	4.78493
	5.57705	5.50383	3.09712	4.78542
	5.78928	5.08906	4.94644	4.62434
	5.72683	5.32101	5.25017	5.63051
	5.65252	4.99542	5.72217	5.52596
	4.65132	5.4101	4.60761	5.43991
	5.28584	5.74579	5.10763	4.87707
	5.41757	3.9995	3.70963	4.99823
	5.76043	5.49494	5.88086	5.00601
	5.62146	5.315	5.65308	5.52165
	5.33424	4.66532	5.17161	4.87467
	5.92538	5.68946	5.20577	4.64195
	5.19027	5.90012	5.12588	4.41591
	5.23117	4.66273	4.38313	5.10132
	5.71366	4.96044	5.28855	4.58072
	5.15878	5.70437	5.36717	4.90577
	4.57608	4.41114	2.97062	4.92432
	5.68039	5.73487	5.33627	5.3904
	4.71455	5.74957	5.11964	3.48882
	6.03397	5.40882	4.97479	2.857
	4.28851	5.64166	3.51423	3.61117
	5.3836	5.61473	4.63246	4.89849
	5.79364	5.16465	4.86396	4.76601
	5.57082	5.56774	5.25834	5.0278
	5.41278	5.77107	4.90093	5.05546
	5.37193	5.5391	4.05401	4.31379
	5.24612	4.93145	4.86586	5.46004
	5.47012	5.35855	2.20332	5.61183
	5.52722	6.24091	4.709	4.9758
	5.20562	5.59993	4.15655	4.8403
	4.83226	5.15057	5.26722	4.04396
	5.79523	6.17493	3.82438	5.44839
	4.73821	4.68695	5.09993	5.4919
	5.72181	4.93324	4.54001	3.87646
	5.59429	4.40884	5.63823	4.88145
	5.51872	4.60531	5.23284	5.10573
	5.77236	5.40812	5.02109	5.56904
	5.16548	5.39874	4.04439	4.81716
	5.75873	5.13504	4.64071	5.38853
	5.34934	5.25388	5.44996	4.81449
	5.15673	5.60065	4.92239	5.44955
	5.45028	5.54953	5.00387	4.71579
	5.69472	5.7627	3.90439	5.32185
	5.16424	5.26852	4.04878	5.81399
	5.10772	3.90403	4.82877	4.46289
	5.69158	4.83771	5.09084	4.28065
	5.35569	4.30818	4.49306	5.19711
	5.49948	5.34411	5.03842	4.24617
	5.70483	5.60178	3.69957	5.22487
	4.87158	4.57992	4.92524	5.338
	3.75538	5.63484	5.14933	4.33644
	5.45482	5.04217	3.6579	5.16152
	4.42129	4.64281	5.20428	5.85711
	5.60814	5.27448	5.21651	6.26552
	5.59416	5.14325	5.47299	4.92166
	5.37234	4.89975	4.56443	5.10689
	4.87275	5.63695	4.61699	4.8072
	5.28382	5.09005	5.60809	5.43461
	4.29356	6.13846	4.70132	4.58887
	4.42519	4.85937	5.2479	5.58257
	5.71604	5.14163	4.7153	4.24308
	5.69281	5.07036	5.04902	5.16827
	5.78415	4.24871	4.69283	4.90724
	4.94629	4.47034	4.62241	4.63153
	5.7678	5.42767	4.36147	5.42809
	5.65752	5.43413	4.75956	3.73618
	5.79429	5.54295	5.06261	4.63996
	4.81419	6.03045	5.35889	4.81419
	5.54311	5.73174	5.82929	5.20033
	5.10427	5.08538	5.56153	5.01877
	4.81356	5.38163	4.05577	4.00193
	5.2052	5.45387	5.31605	5.08068
	4.94975	5.52401	4.09333	4.75254
	5.50266	5.08599	4.3124	5.32684
	5.17404	5.338	5.25036	4.69051
	5.88899	4.34781	4.91088	5.83195
	5.11471	5.88516	4.77556	4.37553
	5.14424	5.76234	5.70873	3.42799
	5.70037	5.30607	4.574	5.52565
	5.36285	5.65201	5.08231	4.43031
	5.48206	5.22893	4.44674	5.3308
	5.29894	4.86332	4.20477	5.0897
	5.25055	4.71739	5.55761	4.2597
	5.32149	5.28312	4.97269	2.66616
	4.88896	4.89505	4.48258	5.01242
	4.19571	6.08493	5.59248	5.45263
	5.78678	5.56162	4.52944	5.63068
	5.75139	5.6368	4.80708	3.41975
	5.76985	5.29973	4.96858	5.56764
	5.35556	5.57221	4.92559	5.23081
	5.67227	5.68782	4.92956	5.26384
	5.45876	5.44533	4.28127	4.91926
	5.29041	5.17152	4.54401	5.71481
	5.12401	5.7254	4.73864	4.8593
	5.23668	5.38507	4.73111	4.32641
	5.45521	5.73008	3.77365	4.94879
	5.19218	5.40617	3.38491	5.13965
	5.61967	5.56281	5.55281	5.15761
	5.68785	5.15045	5.24458	5.56493
	4.8295	4.42583	3.85157	2.8795
	5.11442	4.86236	4.35699	4.93585
	5.37147	4.83479	4.14112	3.761
	5.71604	5.17941	5.153	4.8634
	5.4369	4.8062	4.66754	5.03358
	5.53455	5.50968	4.42981	5.08353
	5.72434	5.79205	3.16839	3.50517
	5.21851	3.4418	3.32747	5.04584
	5.59056	5.0793	4.99064	5.65333
	4.25125	5.50732	4.47974	5.09062
	5.09652	5.38115	5.48464	4.15393
	5.22866	5.10328	5.06361	5.75102
	5.53467	5.65609	5.20833	4.71666
	5.7388	5.76426	5.68978	5.80111
	4.44407	5.22088	5.00663	2.03804
	5.4416	5.08883	4.55354	4.95204
	5.92655	5.29342	5.55079	4.86497
	5.69812	5.19226	5.09178	4.09052
	5.01668	5.81562	4.8611	3.58663
	3.28497	4.49497	5.46938	3.36068
	5.07178	5.07198	5.37838	5.22953
	5.37046	5.24652	5.83662	2.50201
	5.09871	5.60135	5.34612	5.74893
	5.2613	4.97771	5.83359	5.03029
	5.55774	5.57023	5.82155	5.32168
	5.23743	3.28034	5.21458	4.32847
	5.75986	5.25812	5.81829	5.59103
	5.4155	5.66298	4.60752	5.37926
	4.94064	5.49996	5.12834	4.84159
	5.56012	4.73678	3.93158	4.77734
	4.54862	4.99568	3.35352	4.88067
	5.32156	3.74559	4.22468	4.99874
	4.75037	5.52179	5.09515	4.93308
	4.14835	5.51696	5.00204	2.3148
	5.92181	5.65232	4.60919	5.31769
	5.76483	5.51408	5.45581	4.91151
	4.10323	5.8521	4.7837	5.17365
	5.83496	5.50034	4.60275	5.12435
	5.14645	5.69902	3.35045	4.03643
	5.56269	5.38811	4.42603	5.06982
	5.64454	5.90716	4.16152	5.40775
	5.40915	4.35615	5.43295	4.66913
	5.8638	4.30069	4.56214	4.04814
	5.07046	5.65435	4.87176	5.11646
	4.75009	5.21884	5.27065	4.92486
	5.35782	5.72808	5.50632	3.98805
	5.90702	5.46751	2.10107	4.80493
	5.41776	4.42697	5.14406	5.22817
	5.57574	5.5276	5.57728	4.62045
	5.72487	5.95113	4.58683	4.70295
	5.56847	5.19923	5.0011	5.07155
	5.45743	5.06898	5.04105	5.70823
	4.81412	5.50798	5.52241	5.14876
	5.68097	5.84853	5.33112	4.22006
	5.18366	5.14938	5.49917	4.37623
	5.5796	5.71012	5.18139	3.69836
	5.07229	5.74623	5.46711	5.04192
	5.88227	5.61097	4.43779	5.03178
	5.83536	5.48716	5.20097	5.19778
	5.34452	5.33018	4.40625	4.32477
	5.30534	5.14687	5.02702	3.82437
	5.84526	5.63901	5.20515	5.18819
	5.69057	5.39157	5.40214	2.48133
	5.52935	5.62582	5.34167	5.56869
	5.5972	5.79554	4.95703	3.95671
	5.66236	5.40608	4.43254	4.22702
	5.53427	5.70504	4.44827	5.13499
	5.52513	5.30642	5.21784	5.63723
	4.71958	5.41091	3.83393	5.0825
	5.21516	5.64881	4.4557	5.44967
	5.54017	4.77401	5.13097	5.00923
	5.4378	5.59972	4.69236	3.3996
	5.43915	5.45827	5.2778	4.43735
	5.74437	4.75642	1.99281	5.00364
	5.75317	5.60537	2.93743	4.78523
	5.50931	5.36335	5.46983	5.96691
	5.57158	4.98968	3.66442	4.93609
	5.16613	5.16174	4.72066	5.45934
	4.78389	5.50838	5.27642	4.78865
	4.91317	5.40066	4.28255	5.66833
	5.62719	5.21223	5.18391	5.36847
	5.16313	5.77454	3.86148	5.17021
	5.67028	5.62199	5.66832	2.20594
	5.24756	5.07382	4.53936	3.90662
	4.3338	3.91989	4.99881	5.69987
	5.33099	5.21947	3.79575	2.76108
	5.33095	5.1673	4.32205	5.20838
	3.75886	4.68291	4.80016	4.61945
	4.43029	5.39434	4.95752	5.47604
	5.55241	5.4152	4.41616	4.38116
	5.65078	5.69196	4.77734	4.79093
	5.58271	5.57874	4.72022	6.0742
	4.41218	5.71784	5.31608	4.44251
	4.92683	4.96976	5.58487	3.58441
	5.30532	5.45172	4.52153	4.27492
	5.11586	5.20655	4.27502	4.79135
	5.89043	5.28859	4.43648	4.81467
	5.92358	5.38325	4.84179	5.16825
	1.93718	4.9986	4.81189	4.48027
	6.04844	5.25867	5.3658	5.17299
	5.22609	5.69944	5.47847	4.9908
	5.11317	5.56528	5.16591	4.74593
	5.74787	5.72579	4.46819	4.63537
	5.64889	4.87381	2.42268	2.06704
	5.97483	5.28771	5.45675	5.58871
	4.77407	5.75489	3.80793	5.87544
	5.67608	5.26245	3.99401	3.72877
	5.83523	4.47766	5.26017	5.6385
	5.14282	5.386	4.95832	5.24942
	5.50496	5.23269	4.71104	5.40843
	5.45168	5.70456	4.43073	5.38311
	5.07364	5.76767	5.37496	5.37681
	5.71335	4.91138	5.39093	4.75179
	5.57394	5.11061	4.66832	5.44854
	5.63038	5.65085	4.59501	4.79696
	5.68394	5.51988	4.23143	5.53547
	5.60886	4.44566	5.16904	3.85271
	5.14496	5.78307	5.55634	4.50078
	5.6449	5.758	5.23925	5.22273
	5.55102	5.29213	4.88225	3.17078
	5.5248	5.58075	4.55253	4.91495
	5.5526	5.59721	4.30863	5.34506
	5.5418	5.71886	4.34066	4.13399
	5.44884	4.82775	4.7262	4.46207
	4.40641	5.43997	5.80049	5.08158
	5.46341	5.6596	5.11306	5.56902
	5.58232	4.67541	4.57515	5.28557
	5.33724	5.79549	5.88592	4.85607
	3.99304	5.6392	4.87832	4.87279
	5.81128	5.50021	4.83825	3.82531
	5.79125	3.96009	3.44416	5.05594
	5.27668	5.69817	4.46674	5.47258
	5.90399	4.6441	4.48014	5.48042
	5.09828	5.6958	4.99158	4.57252
	5.62143	4.13729	5.29912	5.19609
	5.51123	5.89341	4.9731	3.59574
	5.63882	5.56798	3.88194	3.34004
	5.55427	5.31834	5.20755	5.19661
	5.63756	5.33593	5.60066	5.29771
	5.5126	4.59288	5.5184	4.72095
	5.26719	5.71506	4.82186	5.03391
	5.45245	3.62138	1.41862	4.30549
	5.7394	5.88745	5.17953	5.44041
	5.66193	5.53218	5.36008	5.42727
	4.8007	5.47604	4.51805	4.65658
	5.66811	5.49061	4.81692	5.77922
	4.90099	5.22517	5.07882	5.17854
	5.39751	5.4275	5.16428	6.07595
	5.81731	3.72412	4.68218	5.3754
	3.15664	5.72486	3.39918	4.25359
	5.62408	5.80037	5.46692	4.45453
	5.81942	4.71972	3.52891	5.66671
	4.56595	5.37627	4.93984	5.04653
	5.60891	3.4721	4.69758	4.98788
	5.45293	5.00181	5.44376	4.013
	5.60565	5.78036	5.46959	4.85168
	5.16291	5.4654	1.82498	6.15652
	5.53368	5.76975	5.11447	5.2943
	5.81819	5.58819	5.25528	5.37386
	5.65158	5.38339	5.68195	4.54518
	5.48989	5.5948	5.47812	5.08529
	5.21939	5.74632	4.71913	5.55308
	5.0486	5.30336	5.30179	4.24785
	5.70386	5.05177	4.57724	5.15206
	5.04142	5.88904	4.52658	4.7863
	4.90744	5.35422	4.91964	5.64657
	5.52804	4.86324	5.2707	5.02052
	5.322	5.48623	5.5654	4.89479
	5.70574	4.97242	5.81053	5.76257
	5.70953	5.26723	4.44697	5.56973
	5.0146	5.73922	4.75859	5.75674
	5.88197	5.27611	4.76203	5.1695
	5.40593	5.72047	3.69712	5.39416
	5.82002	4.94896	6.10339	5.77329
	4.59922	5.95805	5.33407	3.8237
	5.16546	5.88506	5.24584	4.27373
	5.3462	5.69026	5.48504	5.43957
	4.89767	4.84515	4.10656	5.17332
	5.571	5.82107	4.80089	4.94752
	5.20826	5.32108	5.15895	4.09401
	5.03185	5.38353	5.05842	5.21807
	5.68199	5.20934	4.37137	4.11554
	5.1897	5.63357	4.9857	4.84911
	5.41603	4.70464	5.47713	4.67664
	5.58705	5.99124	4.69263	5.59288
	5.87675	5.52145	5.12224	4.52963
	5.83474	5.612	5.0638	3.25201
	5.42195	5.73	5.37933	5.48619
	5.03768	5.37437	4.7451	5.09976
	5.68494	5.80733	5.3791	4.20955
	4.92976	4.54248	5.04796	5.61884
	5.75126	5.39691	5.47931	4.2263
	5.56772	5.26729	5.23664	5.96467
	5.35904	5.28363	5.44858	4.89739
	5.41765	5.00092	4.90138	5.57325
	5.75507	5.11066	4.40577	5.73562
	5.30395	5.14659	5.57472	3.24311
	4.73037	5.6231	4.62199	5.65007
	5.66751	5.47293	4.42444	3.77991
	5.49599	5.44672	5.47182	5.23087
	5.50745	5.69825	4.49665	4.52104
	5.31726	5.58124	5.57271	5.41175
	5.30976	5.46117	5.81811	5.55234
	4.85358	4.50407	5.13494	4.76519
	5.15365	5.86537	5.04579	5.27276
	5.81724	5.04209	5.27784	3.84814
	5.39774	5.35711	5.39727	5.80778
	5.33109	5.3966	5.2559	5.80551
	5.91612	5.32098	5.31674	4.99825
	5.71398	5.78694	3.99372	2.32997
	5.27473	5.39948	4.9646	5.07928
	5.60788	5.90104	3.87233	5.70913
	4.72002	5.83437	4.51416	5.78297
	5.81777	4.75966	4.98489	4.4547
	5.64791	5.62335	4.83691	4.94624
	5.52439	5.42951	5.82983	4.21847
	5.50487	5.27104	5.23304	4.63395
	5.39577	4.9777	3.9693	2.70919
	4.82546	4.96764	4.6706	4.3446
	4.27883	4.75273	4.34378	3.92599
	5.66371	4.71354	5.79286	5.71846
	5.62223	5.54404	4.96858	5.63695
	5.56592	5.32789	5.5913	4.69344
	5.70182	5.42758	5.02257	5.7737
	5.29316	5.15055	3.69411	4.29423
	5.10128	5.85278	5.72294	4.6789
	4.34306	4.99249	5.08707	4.68262
	5.23491	5.32837	4.0787	5.32628
	5.23268	5.3693	5.61582	5.55944
	3.53478	4.50107	5.61062	3.9909
	4.43374	5.61398	4.99883	4.76138
	5.64157	4.94711	5.02194	5.36636
	4.76212	5.58428	4.2857	4.90102
	5.11896	5.52745	4.50928	5.68293
	5.48847	5.62807	5.93967	4.63255
	5.6112	4.83819	5.31035	4.94422
	4.28472	5.68154	5.09308	4.92286
	3.15583	5.59936	4.42486	4.90132
	5.69643	5.11532	4.53644	4.85971
	4.92997	5.4924	4.56549	5.1742
	4.7493	5.60521	6.03202	4.95871
	5.38129	5.8742	4.8931	5.3546
	5.05697	5.7009	4.55426	2.97
	5.57432	3.58889	4.92367	4.21816
	5.81722	3.31754	5.45235	5.6298
	5.43536	5.69954	3.48879	5.37555
	5.43067	5.80658	4.44159	4.63538
	5.62467	5.79208	5.5166	4.63474
	5.56492	5.51673	5.3298	4.92305
	5.6929	5.18715	5.81208	5.11842
	5.35308	4.69868	5.82719	5.07221
	5.52439	5.65777	4.32866	5.48826
	5.44962	4.43163	4.92679	4.48726
	5.24315	5.72636	5.20546	6.03055
	5.80543	6.11454	5.18633	5.14851
	5.79617	5.09505	4.19042	4.44707
	5.42163	5.55647	4.60016	4.5542
	4.6767	5.37097	5.12461	5.29567
	5.54807	4.85759	4.4642	4.63907
	5.61335	5.7511	5.37121	5.46177
	5.54999	5.76123	5.2409	4.69231
	4.59611	5.91398	4.43791	3.42052
	4.44243	5.12892	5.1277	5.01018
	5.44193	5.83176	5.08707	4.79865
	5.89675	5.09595	5.13603	5.08474
	5.13918	5.89923	4.75852	5.42857
	4.99029	5.28902	4.62231	3.22998
	5.19598	4.79692	4.13124	3.1323
	5.08717	5.84325	5.83607	5.36553
	4.6942	5.72407	4.97794	4.80125
	5.64746	4.56411	5.3868	5.19505
	5.58222	5.65182	3.90924	4.83807
	5.28783	5.4332	5.65153	4.84617
	4.92161	5.42399	5.18013	5.27817
	5.91781	4.32119	4.29595	5.05488
	4.72608	4.70869	3.22656	5.82367
	5.77951	4.89953	5.40926	4.31933
	5.56955	5.60171	4.65216	5.30227
	4.82111	4.95959	5.22327	3.61336
	4.73269	5.53221	4.21396	4.996
	5.70769	5.22294	3.90143	5.41128
	5.61184	5.88477	5.04948	4.36235
	4.75473	5.46162	5.14685	3.77584
	5.0928	5.4486	4.87343	4.97512
	4.69231	5.34791	4.49686	3.86113
	6.04834	5.96848	5.04718	4.76764
	5.21244	3.85842	5.41401	3.88807
	5.45172	5.71129	4.53036	5.12277
	5.65391	5.26312	5.0945	4.68847
	5.92666	5.22324	5.38747	4.20612
	3.45412	5.70135	5.4753	3.85829
	5.17111	5.02097	5.01924	4.32048
	4.52591	5.77881	5.11642	5.3872
	5.33886	5.66607	4.43796	5.38829
	5.75318	5.26501	5.23118	5.83559
	5.524	4.45691	5.51819	5.08323
	5.52437	4.88224	5.27539	5.88113
	5.8505	5.5022	5.39264	5.62292
	5.79697	5.33256	3.84989	3.89484
	6.08168	5.67393	4.87427	5.66205
	5.57412	5.15232	4.52397	5.41299
	5.2044	5.1713	4.09824	5.74955
	5.4434	5.48024	4.57588	4.75522
	5.47314	5.71566	5.53153	4.09045
	5.72665	4.91488	4.63825	4.65766
	5.59194	4.34731	5.79535	4.63666
	5.73486	4.36941	5.13576	5.0551
	5.07652	4.81267	4.94893	5.39478
	4.15742	5.21315	5.27542	4.83477
	5.66774	4.6241	3.79433	4.50609
	5.16867	5.52176	2.96189	4.85145
	5.35899	5.50037	4.56004	5.2644
	5.64744	5.60955	4.22215	4.4793
	5.4121	4.6395	5.59972	3.36506
	5.97429	5.60397	5.09624	3.21045
	5.65661	5.39821	4.68467	4.23735
	4.14939	4.84534	4.08288	4.15175
	5.82508	3.30507	3.88201	4.36175
	5.59617	5.20574	5.6653	4.79198
	5.60474	5.31551	5.34336	3.8113
	5.57966	5.87216	5.70446	3.22968
	5.40296	4.73976	5.17598	4.82494
	5.71488	4.94673	4.66098	4.23404
	4.99721	5.62006	5.10092	5.00034
	5.21973	5.44139	5.08639	4.12329
	5.2207	5.35364	4.81847	5.04641
	5.57617	5.81037	5.31151	4.6281
	5.50908	5.83985	4.08558	4.34225
	5.45281	5.77647	5.27211	5.0098
	5.77315	5.19547	5.64391	5.37421
	5.07312	4.8957	5.52803	4.89991
	5.603	5.464	5.73915	5.22048
	5.04947	5.1084	5.69277	5.62298
	5.55348	5.32231	4.53391	4.97274
	5.1834	5.51973	4.77592	4.01712
	5.65453	5.11638	5.35816	3.17335
	5.79588	5.70213	5.39423	4.37529
	5.83322	4.86492	4.44993	5.08002
	5.64583	5.45566	5.3776	2.67587
	4.00868	5.03784	5.92523	5.30321
	4.4787	4.50563	5.23274	5.69183
	4.72544	5.63134	5.57398	5.50998
	4.62617	5.42733	5.44374	5.57684
	5.29121	5.46572	4.35132	4.97603
	5.64238	5.04048	5.72039	4.95763
	5.24076	5.67211	5.11203	4.6705
	5.33118	5.27113	4.96793	5.36562
	5.68203	5.52067	5.2326	5.52579
	4.22042	5.41402	5.28903	3.4025
	4.84806	5.57598	5.20369	5.38567
	3.51419	5.24804	4.54863	5.379
	5.54034	5.34405	5.64843	5.68754
	5.66535	5.74827	4.17498	4.92438
	5.51732	3.13146	4.96575	4.47415
	5.69604	5.55853	5.51609	5.23097
	5.34632	5.69108	4.95157	4.48174
	5.68306	5.56549	4.47261	5.20254
	5.22703	5.55947	4.86715	4.70493
	5.33291	5.43721	5.33316	5.75857
	5.69076	4.96789	5.55679	4.91718
	5.58421	5.73336	5.34245	5.20809
	5.92586	5.11666	4.4087	5.34642
	5.46042	5.17608	5.32346	4.36268
	5.53435	5.18907	5.64999	5.22329
	5.54965	4.5201	4.65792	5.67737
	5.65288	5.27744	4.00173	4.56291
	5.52052	5.35965	5.1845	5.72002
	5.92141	4.98051	4.67052	5.01162
	5.19198	4.96749	4.77555	5.32732
	5.38725	5.77062	4.24787	4.91291
	4.94416	5.415	4.97093	5.10316
	5.01393	5.68535	4.93112	4.62137
	5.54353	4.78479	4.94004	5.4555
	4.96092	5.33218	5.40022	5.08944
	5.60712	5.4437	4.13055	4.3067
	3.38666	5.4824	5.90819	4.91938
	4.72846	5.75013	2.97983	4.30845
	4.80453	5.64623	5.21468	4.3818
	5.5778	5.63683	4.2282	4.69075
	5.36525	5.41714	5.84205	3.0443
	5.45177	4.94619	4.8625	3.89989
	5.86929	5.36939	3.92304	5.79717
	5.43362	5.75239	4.64981	4.22164
	5.08614	5.2107	4.9662	4.70745
	5.23737	5.31074	5.24042	4.95907
	5.58525	3.09071	4.69919	4.58545
	5.51498	5.71665	1.23494	4.66608
	5.66845	5.34786	5.16168	5.85928
	5.36147	4.95304	4.88274	5.08758
	5.79518	4.16191	4.7926	4.68399
	5.33309	5.51917	1.80206	5.27733
	5.3624	5.7932	4.76998	4.78601
	5.64256	5.00453	5.74848	5.07573
	5.41655	4.73305	5.26866	4.99435
	5.24492	5.84387	5.30639	4.1541
	5.45772	5.25153	5.81371	4.89092
	5.58438	5.04821	5.51744	5.81124
	5.52869	5.25132	4.37203	4.85855
	4.77316	5.5346	4.35871	3.98178
	4.82136	4.65749	4.61707	5.33305
	5.5062	5.65124	4.01494	5.32314
	4.27798	5.72361	4.47639	5.21647
	5.59197	5.67787	5.45982	5.57299
	4.61328	5.43017	4.95086	4.54628
	5.43539	4.4599	5.43209	4.36175
	5.6506	5.78382	4.803	4.99209
	5.31673	5.38016	5.37574	5.22318
	5.68606	4.93553	5.60371	3.64957
	5.61924	5.71169	3.83893	5.73639
	5.79816	4.07156	5.31836	4.76191
	2.77237	5.47606	3.98579	4.63948
	5.4771	4.90769	5.46756	4.76692
	5.55754	5.13095	4.82864	4.40195
	4.11461	4.30533	5.3847	4.5793
	5.2671	4.15953	5.34654	5.34043
	4.57622	4.20963	3.55898	4.25819
	5.92179	5.21061	5.32287	4.11631
	5.29058	4.11653	5.25718	4.65777
	5.37461	5.04564	4.01648	5.55795
	4.77299	5.71533	5.04452	5.36816
	4.7429	4.45662	3.99548	4.96628
	5.63465	5.30794	4.70756	4.61074
	5.79843	5.75028	3.05661	5.12841
	5.09141	5.13353	4.94695	4.73886
	5.83832	5.47366	5.65995	4.92168
	5.06486	3.49717	4.57439	3.57286
	5.84888	4.96162	5.82224	4.65728
	5.82145	5.64944	4.16915	4.47125
	5.33707	5.3267	5.35091	4.60491
	5.4677	5.01301	4.64429	4.16323
	4.9121	5.86229	4.8518	4.62549
	5.97419	5.78469	5.29752	4.56189
	5.30868	5.13988	5.28771	3.89045
	5.39404	5.57907	3.86009	5.35129
	5.78906	5.537	5.41947	4.24002
	4.68133	4.92718	2.97515	5.6532
	5.80949	5.63196	5.24819	5.60796
	4.97946	4.79069	4.53692	5.59541
	5.96738	5.32053	4.62608	3.5925
	5.05231	4.053	4.39253	5.35638
	5.00006	5.70616	4.8073	4.31599
	5.49698	5.16809	5.39745	5.66919
	5.64502	5.74961	5.48003	4.33819
	5.09101	5.73459	4.83613	5.59107
	6.05034	5.69358	1.82482	4.16941
	5.30469	5.46691	5.56134	3.65033
	4.27529	5.61004	5.30029	5.32577
	5.2895	5.06571	2.0582	5.53796
	4.99129	2.56826	5.14045	6.05508
	5.579	4.63314	5.43443	5.14782
	5.60796	5.58	4.36853	5.64878
	5.69145	5.10433	4.95203	4.9787
	5.85047	5.42282	4.3298	5.08132
	5.6879	5.68522	5.56869	4.31341
	5.62619	4.89862	5.39893	5.69515
	5.19656	5.19878	4.40236	6.08089
	5.4784	4.81776	5.30972	5.12483
	5.45638	5.5914	5.20515	5.00026
	5.59041	5.12601	4.46298	5.33059
	5.42331	4.91804	5.01214	5.79037
	5.06079	5.58568	4.0739	5.08745
	5.21954	5.11576	4.44792	5.41603
	5.42333	5.47876	4.69546	5.50555
	5.48533	5.79045	4.40516	4.50475
	5.47297	4.53068	4.85304	3.43233
	5.08996	3.58774	6.11993	5.40683
	5.63664	5.03963	4.92047	5.27623
	5.07797	5.69088	4.6561	5.94405
	3.61883	5.515	4.22577	5.36669
	4.74114	5.38457	2.75899	4.80109
	4.72625	5.64613	4.80389	5.21432
	5.55032	5.05664	5.03475	6.18459
	4.22955	5.37314	4.17135	5.27799
	5.44079	4.82397	4.98401	5.27512
	5.40125	5.34509	5.29285	4.85057
	5.83372	5.71133	5.31224	4.57924
	5.51286	5.44966	5.50566	4.80708
	5.17098	2.90468	5.15168	4.88133
	5.21274	5.00012	5.61231	5.15666
	4.90959	5.48004	5.0373	5.02635
	4.70463	5.42997	6.00199	3.48007
	5.89659	5.05432	3.81563	5.06345
	5.0716	3.1851	4.63127	4.91841
	5.41923	5.72436	5.34143	4.56291
	5.44864	5.79253	4.97234	5.41684
	5.69413	5.78382	5.45405	3.82775
	5.0514	5.29815	4.71514	5.21467
	5.41657	5.34316	5.10539	5.23449
	5.51619	4.82362	5.46824	5.07411
	4.87605	5.79782	4.36736	4.63195
	4.02311	5.66185	4.63299	4.46638
	5.3873	5.41176	5.21695	4.69431
	5.65455	5.86113	5.59157	5.24572
	4.90198	5.70161	4.65529	5.04757
	5.94474	5.51994	5.31055	3.41982
	5.21184	4.64902	4.60851	4.73809
	6.01913	5.35303	5.15413	4.87685
	5.55491	5.22928	5.3237	4.31658
	4.54478	5.54103	5.29582	5.03918
	4.97615	4.6336	4.95422	4.74029
	3.58854	5.43592	2.5595	4.55346
	5.78921	5.76075	5.03947	5.7914
	5.0263	5.3944	5.2447	4.76246
	3.99136	5.78147	4.06574	4.9989
	5.71821	4.42071	5.11898	5.70852
	5.52825	4.73875	4.44242	5.34892
	5.11359	5.57444	5.33237	5.44414
	5.64239	5.70692	5.22409	5.52485
	5.1846	4.98235	5.22814	5.04776
	5.42289	5.15577	3.54659	3.60361
	5.8084	6.00785	4.74641	5.20615
	5.58481	5.44203	6.13857	5.52171
	5.44408	5.3479	5.25199	5.579
	4.72322	3.95707	4.9966	4.92561
	5.39719	5.39579	4.51539	4.70956
	4.6138	4.98042	4.32309	5.55465
	4.8105	5.33948	5.25058	5.38211
	5.81838	5.49022	5.52769	5.33119
	5.37927	5.50299	2.59417	4.84979
	5.56353	5.25675	5.38422	5.41056
	6.14945	4.77337	4.16835	5.24387
	4.89868	5.8208	4.77581	5.31288
	5.50147	5.06356	4.52912	5.06353
	5.89668	4.76778	4.04236	4.66517
	4.91065	5.57298	3.75663	5.1944
	5.68996	5.58298	5.24235	1.23494
	5.58204	5.63432	5.44391	4.30627
	4.95691	5.40623	5.22176	5.47458
	5.22414	5.88325	5.40626	4.37602
	5.77271	5.49099	5.49349	4.54088
	4.4089	5.57412	3.82589	4.41402
	5.23317	4.86769	5.70197	5.25063
	5.47571	5.45728	5.19247	5.24257
	5.24385	5.63892	5.14455	5.39988
	4.48047	5.53864	4.41475	4.2666
	5.36824	5.60954	5.17579	4.52946
	5.33431	4.28863	5.66215	5.39059
	5.96259	5.15319	4.89228	4.48255
	5.47378	4.73062	3.97338	4.88672
	5.5418	5.52069	4.93123	5.04313
	5.8613	5.6893	3.02772	4.71588
	5.12541	5.14782	5.24881	5.35558
	4.02799	5.65589	5.21492	5.15758
	5.41837	4.94108	4.07233	4.57759
	5.6048	5.56293	5.29094	5.21025
	5.79203	5.78068	5.76614	3.94796
	5.44982	5.69463	5.40373	5.40928
	5.35806	4.91524	5.02264	5.05282
	5.7508	5.62908	5.14868	4.75424
	5.50933	5.36726	4.16886	4.45571
	5.1135	5.52992	5.41637	4.79107
	5.41634	5.30623	4.86191	4.99639
	4.3533	4.73673	4.97004	4.97657
	5.8504	3.81485	5.56145	5.11175
	5.68049	5.66771	4.13647	4.78837
	5.47955	5.51621	5.28258	4.79295
	4.8784	4.18158	4.52795	5.10023
	5.58565	5.78354	4.78006	5.93257
	4.66622	5.09898	5.49309	5.0737
	4.70035	5.32481	5.1072	3.63899
	5.1002	5.58302	5.43684	4.61511
	5.36144	5.48942	5.35832	3.98797
	5.03878	5.57317	5.70772	4.71639
	4.19243	5.67239	4.98405	5.63773
	4.82404	4.67255	5.05022	5.02878
	5.43715	4.8508	4.09839	3.20637
	4.18003	5.14819	4.1063	4.00536
	5.59495	5.13228	5.00278	5.54632
	5.563	5.79574	5.87098	5.29672
	5.52756	5.71853	4.72691	4.15507
	5.55127	5.95156	5.68709	3.8175
	4.69808	5.53214	4.14302	5.60171
	5.20284	5.4411	4.99437	5.68939
	4.96592	5.47362	4.12403	5.79615
	4.88142	3.37935	4.85663	4.96614
	5.35588	5.3341	3.56614	5.38697
	5.15553	5.51245	5.38136	4.17115
	5.84036	3.74524	4.57024	3.07111
	4.60712	5.60724	5.2506	4.96185
	5.42362	5.26407	5.79994	4.1864
	5.38247	4.99586	4.76207	5.23364
	5.05899	5.54487	5.33732	4.45489
	5.78708	5.51938	5.11295	5.18633
	5.27158	5.28109	5.08037	5.63014
	5.75105	5.09705	4.42717	5.03602
	5.42403	5.17391	5.33449	3.64036
	5.24202	5.45795	5.23418	5.45007
	5.49867	5.81255	4.7355	4.44083
	5.38369	5.7053	5.85747	5.27569
	4.53876	3.09409	5.5127	5.75961
	5.74263	5.5713	4.25746	3.43423
	5.4333	4.35664	5.57586	4.84728
	5.22632	5.19875	4.99815	3.85193
	5.65028	4.61546	5.32101	5.29785
	5.77073	4.46933	5.2691	4.8235
	4.57119	5.41196	5.44022	4.92498
	5.46853	4.96398	4.90027	3.89587
	4.88104	5.55749	4.74598	5.29073
	5.29803	5.54809	5.90809	5.74917
	5.53444	5.77901	4.64493	5.17272
	5.2123	5.15646	3.72074	5.21306
	5.90215	5.79426	4.36827	4.06063
	5.5048	4.71329	5.09907	5.46706
	5.68921	5.47587	5.51427	5.50875
	4.74318	5.23803	4.87306	4.22161
	5.49691	5.48969	5.28537	4.92476
	4.82297	4.73905	4.95321	4.91126
	5.37834	5.41613	5.09424	4.97477
	4.41384	5.00355	4.4363	5.02898
	5.7497	4.75839	4.925	5.33438
	5.51751	5.83519	4.75474	5.00974
	5.26332	4.93982	5.01282	5.38271
	4.58482	4.22616	4.36264	5.36341
	5.34493	5.49441	3.43638	4.28741
	5.02258	5.62103	5.03032	4.08962
	3.15174	5.53657	5.58819	4.16818
	5.80982	5.89993	2.91065	4.50329
	5.29751	5.90328	4.55509	5.27742
	6.05068	5.34924	4.77031	5.67456
	5.27847	3.88777	5.92718	5.21426
	5.64733	6.04557	5.27234	5.12341
	5.74287	5.15501	5.51483	5.1112
	5.60284	5.55492	4.73534	4.94588
	5.89519	5.10744	5.02999	5.10457
	5.61257	5.46562	4.70714	5.04109
	4.74701	4.51666	5.83246	5.22581
	4.6982	4.64233	4.86671	5.21688
	4.91221	5.41709	5.21337	5.67673
	5.51602	5.11458	4.96404	4.93735
	5.72591	5.80112	4.74319	5.31014
	5.70396	5.65755	5.13568	5.68693
	5.27464	5.48983	5.54661	4.50637
	4.98191	5.65595	5.91154	4.47442
	5.63019	4.87134	4.85632	5.11181
	4.2219	5.31341	5.77668	5.43414
	5.75149	5.26369	5.53642	4.36627
	5.87779	5.83391	4.99063	5.60035
	5.07212	3.97472	5.0793	5.2764
	5.79504	5.86791	5.72039	5.32457
	5.50934	5.71032	3.78861	4.99925
	5.25047	4.80633	5.19835	5.34582
	5.09202	5.16069	4.46048	4.43666
	5.54661	4.84104	3.87319	4.27022
	5.21083	4.874	3.77244	4.75769
	5.43319	5.07293	6.17618	4.56438
	4.34447	5.33434	4.94947	5.22784
	5.1189	4.7314	5.32366	6.165
	5.58336	3.51443	4.34905	4.87151
	5.75829	4.65451	4.91613	4.82395
	4.5649	5.22926	4.85823	2.8388
	5.7661	5.59053	3.20624	5.20437
	5.31893	5.113	5.35959	5.26657
	5.79444	5.22613	3.93499	4.74872
	5.43362	3.30896	4.17391	5.02046
	3.88629	4.74589	3.92821	4.65754
	5.28332	5.50339	4.95211	4.38004
	4.95444	5.00397	4.55641	5.15244
	5.66489	5.23892	5.60476	5.56244
	5.40683	5.52823	5.19772	5.05077
	4.79467	5.54539	3.90284	5.7517
	5.6939	5.92623	5.21613	4.88031
	5.52379	5.09972	6.01474	4.42458
	5.48539	5.24961	3.58241	3.08663
	5.93532	5.50485	4.58248	5.01516
	5.31515	5.80472	4.44218	5.40693
	5.31159	5.5752	4.51366	5.46378
	5.44576	5.34493	5.5299	4.91512
	5.73451	5.42899	4.13683	5.01546
	5.10451	5.8324	5.31283	5.06839
	5.44631	5.33892	4.75327	5.10435
	5.17673	4.67549	5.82972	5.34706
	3.87823	5.80427	5.87897	5.13942
	5.39788	5.83886	4.42722	5.44136
	5.61359	5.47004	4.48621	5.48173
	5.6402	4.99744	3.2186	5.26951
	5.28082	5.44195	4.71279	4.4028
	5.60111	5.62492	5.29567	5.52112
	4.90495	5.47485	5.79419	5.4791
	5.38668	5.39286	4.61179	4.80625
	5.85292	5.44446	3.62886	3.13125
	6.21854	4.83416	4.51442	5.70464
	4.99086	5.66201	3.3615	5.50684
	5.36943	5.47059	4.49996	4.23728
	4.44939	5.02441	4.15124	5.09094
	5.60945	5.72981	4.90048	4.92836
	5.55567	5.92472	5.01585	5.70691
	5.53513	5.93867	4.10487	5.38582
	5.39481	5.69745	3.33276	3.80403
	5.30434	5.07211	4.49975	5.50488
	4.18014	5.4776	5.5492	5.50057
	5.28889	5.19236	5.43168	4.96388
	5.5454	3.9903	4.92167	4.88723
	5.69483	5.60636	3.83686	5.13696
	5.50128	5.38543	5.38185	5.30709
	5.50203	5.78746	4.74401	4.93927
	5.76534	5.76012	5.06302	4.46152
	5.76771	5.72956	5.50429	4.56021
	5.98372	4.88535	5.72705	5.69087
	5.19946	5.78071	4.16627	4.39885
	5.11062	5.49027	3.34237	5.2837
	5.92377	5.4389	3.86652	4.92491
	5.70147	5.20433	5.19265	4.32165
	4.80791	5.41096	4.09465	5.77239
	5.54401	5.99141	4.53288	3.89269
	5.36391	4.60714	5.60968	4.18074
	5.5269	5.62541	4.12585	4.91533
	5.10758	5.32284	5.19359	5.03582
	4.83045	5.37327	4.38818	4.65729
	4.93803	5.56439	5.51139	6.15964
	5.37608	5.48833	4.96703	5.44312
	4.58447	5.15237	3.69048	5.02691
	5.62861	5.15674	4.22878	5.1813
	5.56562	5.6695	4.23528	5.12838
	5.61544	5.20661	5.02173	4.22384
	3.78519	5.94159	4.37544	4.291
	5.35811	5.15897	5.90166	4.40793
	5.22799	4.80641	5.35242	3.23697
	5.61534	3.91083	5.25274	5.23772
	4.78577	5.50159	4.62716	4.65126
	3.73088	5.41927	3.42126	5.01343
	4.8885	5.45279	5.47918	5.70378
	5.55863	4.12961	4.08393	4.54539
	4.9051	5.69375	5.2318	3.39771
	5.36517	5.14333	2.76509	4.33686
	5.17609	5.51919	4.79183	3.7121
	4.54863	4.29585	4.42243	5.44866
	5.67963	5.68464	5.11087	5.27138
	5.59547	5.63255	4.21487	5.38231
	5.51034	3.69395	5.2386	4.24384
	5.32972	4.80798	5.11414	5.39208
	4.64142	4.90781	4.84591	5.43169
	5.2353	5.54729	4.85199	4.2127
	5.89511	5.96291	5.21331	4.71169
	5.76779	5.61653	5.82277	5.06778
	5.85183	4.63729	4.83885	4.98752
	5.58928	5.1174	1.42716	4.72645
	5.59815	5.71581	3.77796	4.77989
	5.18729	5.88187	4.87284	4.5319
	6.11807	4.67443	4.59404	5.10878
	5.85518	5.811	5.67336	4.34729
	4.87933	5.21006	4.35338	4.67859
	5.47817	5.13487	4.66923	4.7824
	4.9254	5.33354	4.06084	5.41177
	5.34067	5.14875	5.1441	4.50718
	6.01266	4.49252	6.37507	5.54705
	5.84511	5.1025	4.09	4.677
	4.9205	5.7547	5.07467	5.00279
	4.44765	5.08489	4.97142	5.53188
	5.69004	4.93659	4.67966	5.53836
	4.89723	4.55183	4.93353	4.67288
	4.96157	5.0282	3.19049	5.14966
	5.59368	5.428	2.93497	3.82582
	5.6516	5.34533	5.37785	5.48236
	4.69733	5.87871	4.94841	4.74744
	5.69243	5.87472	3.86008	5.0528
	5.19395	5.69157	5.43917	5.08089
	5.3393	5.45031	5.30071	5.34184
	5.42501	5.41646	4.48491	4.01569
	4.55411	5.83403	4.35254	1.54559
	5.40354	4.95449	5.54858	4.84237
	5.22036	5.98244	1.7768	2.4503
	4.1385	5.69871	5.85275	4.11423
	5.86686	5.48796	5.06678	4.94897
	5.50675	5.34322	5.96833	5.35888
	5.68538	5.13775	4.75576	3.95693
	4.24601	5.76083	5.43847	4.97196
	4.85897	4.58254	4.35837	4.87448
	5.00689	6.13225	5.66193	5.29965
	5.28744	4.00459	5.74087	5.14967
	5.1355	4.95462	4.09734	4.62295
	5.02816	5.43976	5.44102	4.26532
	5.40317	4.7948	5.2892	5.02215
	4.45867	5.46258	5.70317	5.46311
	5.80736	5.15987	5.35012	4.59044
	3.84468	5.21751	4.89862	4.059
	5.64196	5.5894	5.14076	5.40234
	5.54061	5.71502	4.44046	5.24287
	5.15501	5.68024	4.91049	5.46479
	5.8829	5.45751	4.33517	4.75036
	5.47756	5.38528	4.98179	5.33389
	3.82556	5.15238	5.5583	4.89255
	5.85884	5.42283	5.68228	5.66847
	5.27134	5.13871	3.83016	3.54059
	5.59781	5.5735	4.33598	5.20816
	5.57964	3.87264	4.28869	5.29889
	4.78272	4.57674	4.66462	5.27645
	5.89203	5.54378	5.14797	5.48221
	4.06815	5.18156	5.4136	4.03852
	5.6103	5.38811	5.57391	4.18729
	5.30551	5.51902	5.37906	4.9664
	5.26468	5.50353	4.00431	3.24473
	5.44383	5.34495	5.19455	4.98454
	4.94239	4.87355	5.27556	3.1431
	5.56445	4.75795	4.2125	3.38438
	5.2202	4.39114	5.51402	5.33741
	5.33406	5.40093	5.30347	5.25687
	5.24865	4.23703	5.29523	5.35024
	5.26	4.20209	3.66457	5.68952
	5.16226	5.06568	3.02664	4.5081
	5.93112	4.62839	4.35827	3.64367
	3.99147	5.09562	4.32974	3.99233
	5.23228	5.21513	5.18632	5.68799
	4.93619	4.19751	2.58135	4.1796
	5.42122	5.68982	5.17599	5.21878
	5.85397	4.91803	5.30774	4.02535
	5.59547	5.50183	5.19521	5.48607
	4.89727	5.87076	4.63348	4.45306
	3.36894	4.70125	4.28853	4.20197
	6.06058	5.50957	5.58708	4.97702
	5.36514	5.45852	4.33453	5.23337
	4.43687	5.63703	4.23245	5.14443
	2.74066	5.52251	4.98807	4.91789
	5.48083	4.7307	5.04928	3.68775
	5.3549	4.85551	3.74412	4.27918
	4.81289	5.30569	4.22838	4.53364
	3.54395	4.14225	5.04921	5.74812
	5.81253	5.25883	5.36238	5.38766
	5.34506	5.75973	4.16225	4.2409
	5.52813	5.29797	5.33208	5.56205
	4.89101	5.44419	5.66181	5.32301
	5.53724	5.64141	5.06893	5.10722
	5.57666	5.77009	4.31965	4.76781
	5.72448	5.73158	4.5453	4.57455
	5.71665	5.08839	4.94557	5.04441
	5.23812	3.73368	5.07156	4.62351
	6.07391	5.49766	5.40457	4.05976
	5.68589	5.76918	5.09807	4.65154
	5.42229	5.68481	4.78168	5.10311
	4.92363	5.24393	5.15684	5.29475
	5.24386	5.3901	5.31693	4.80149
	5.25337	5.49045	5.01512	4.77914
	4.90273	5.75914	5.37663	4.7032
	5.17586	5.82178	5.57653	4.59902
	5.52202	5.55425	5.17171	3.64118
	4.36734	5.05358	5.70656	5.51172
	5.11165	4.11232	3.49074	4.80636
	5.69997	4.73532	5.24086	5.45826
	5.59794	5.94965	5.43529	4.51686
	5.56298	5.8339	4.92787	4.74391
	4.3605	5.40802	5.22566	4.96677
	5.48599	5.55854	5.49277	4.42454
	4.4034	5.13927	4.1486	5.8672
	4.27887	5.43281	4.80033	5.20552
	4.9749	5.69263	3.97599	4.27942
	5.14087	5.54134	5.37665	5.2558
	5.73695	4.52729	4.4018	4.15535
	5.1818	5.42085	4.80289	4.83686
	5.77695	5.23174	3.96336	4.29216
	5.843	4.98775	5.67504	5.34767
	5.57977	4.62354	5.83115	4.75711
	5.67614	5.45082	4.1902	4.69342
	5.25451	5.26177	4.87316	4.89073
	5.17606	5.51137	5.22215	4.9654
	5.33193	5.77558	4.95343	4.27819
	5.05885	4.51585	5.10243	4.8905
	5.43824	5.0002	4.76021	5.19126
	5.85917	5.31557	5.28611	5.84157
	5.35699	5.51545	5.25938	3.69541
	6.00773	5.2329	3.94978	5.96684
	6.40127	5.71501	4.24833	4.70478
	5.54054	5.22628	5.41611	5.23793
	4.32292	5.51706	5.19731	3.95489
	5.84754	5.36976	5.85278	4.80674
	5.6441	5.69933	3.49852	4.63456
	5.12411	3.67805	4.00867	4.76129
	5.45074	5.19058	5.23813	5.67452
	5.25284	4.10936	5.11124	6.26786
	5.63916	5.15584	5.12141	4.49758
	5.45815	5.35143	4.71083	4.80835
	5.64913	5.33691	4.29473	5.78205
	5.69817	5.80866	5.51567	4.39949
	5.43283	5.90252	4.85586	4.8041
	5.49604	5.47882	5.37474	3.72733
	5.72677	4.63149	4.90773	5.72213
	5.1834	5.78702	5.84609	5.47944
	5.65229	5.24582	4.21778	4.49084
	5.46345	5.33568	3.8636	5.29853
	5.22689	5.454	4.39307	3.74158
	4.65447	5.2843	4.63044	5.07667
	4.8239	5.77544	4.70081	5.27637
	5.11072	4.67998	4.61289	5.17307
	4.71885	4.14146	5.32663	4.26442
	5.76772	5.44254	3.81966	4.79336
	4.05517	5.16729	4.5602	3.78035
	5.31309	5.64349	4.62747	3.35138
	5.60582	5.69223	4.08905	4.90912
	5.31192	5.23179	5.48838	3.86209
	4.71683	5.65993	5.01295	3.82267
	4.90229	5.27153	5.64642	5.25072
	5.76308	5.4662	3.22116	4.84771
	4.72765	4.58665	5.51583	4.88409
	5.18149	4.09506	3.26261	5.16129
	4.88162	5.12725	5.12185	4.79574
	5.36953	5.06239	4.10171	5.79253
	5.51566	5.09016	3.42884	5.26732
	4.97423	5.60922	5.36898	5.3873
	3.96872	5.20336	4.79112	5.0567
	5.92	3.95036	4.87456	5.67698
	5.92994	4.46711	5.83482	5.46276
	4.9064	5.50702	4.94217	5.8362
	5.51677	4.66336	4.7874	4.6213
	5.49164	5.21695	4.48816	3.05051
	5.59809	5.478	5.14627	5.15462
	5.77374	5.51877	4.63746	4.84174
	5.63085	5.86492	5.69657	4.76995
	4.8315	5.54306	4.86971	5.70977
	5.43517	5.82342	5.14734	4.44616
	5.47371	5.12307	5.15327	4.83531
	5.14549	5.73431	5.0771	4.72232
	5.4022	6.05682	6.18827	5.38561
	5.26661	5.73142	4.85912	4.16747
	4.62081	5.35096	5.24783	4.47389
	5.14313	5.25352	5.23458	4.46064
	5.59418	5.59969	5.53921	4.73321
	5.6866	5.08898	5.17495	4.01962
	4.88579	5.68337	5.68788	5.07055
	5.09208	5.76247	5.89334	4.94441
	5.40722	5.17108	5.4882	5.23163
	5.60116	4.90558	5.17419	5.31097
	5.52108	5.68845	5.10769	4.53077
	5.51138	4.75789	4.64235	4.66552
	5.52898	4.8216	4.85229	4.13516
	4.89365	5.48331	4.48992	4.8684
	5.05529	4.89073	4.15891	5.41052
	4.38873	5.4463	4.83884	4.94299
	4.39387	5.71391	5.52642	4.95987
	5.57014	5.4584	5.45735	5.01981
	5.6691	4.35625	4.82587	5.424
	5.12129	5.50941	5.66876	4.17062
	5.15378	4.76747	5.00953	5.5433
	6.05914	5.66778	4.83607	4.75502
	5.27965	4.86736	5.4107	4.68629
	5.83321	5.2814	4.06355	5.44633
	5.37161	6.10002	3.7244	4.09612
	5.71384	5.01842	5.54203	5.13935
	5.45922	5.10845	5.18887	5.53574
	5.68374	5.44218	4.42573	5.42626
	5.90371	5.4818	6.03563	4.27325
	5.90855	5.69692	5.00575	5.79711
	4.03787	5.41933	4.79625	4.91456
	5.78919	6.02381	5.48644	5.92209
	5.40843	5.26399	4.46677	3.30383
	5.7143	5.29685	4.74168	4.7548
	5.77693	5.31978	4.33623	5.57129
	5.87472	5.64215	2.90785	4.305
	5.3959	4.65224	5.33028	4.6347
	5.77972	5.51171	5.79201	4.87823
	5.38083	4.67694	4.57175	6.08302
	5.61106	4.77702	4.23286	3.94276
	5.4327	5.96929	5.23198	5.40288
	4.40739	5.23554	5.00316	5.63763
	5.17949	5.20769	3.55462	5.12183
	5.18937	5.46747	5.56546	4.93925
	5.44081	5.39141	3.97892	4.7789
	5.58005	5.0201	5.99161	5.4099
	4.81714	5.49232	5.26912	5.27089
	4.5346	5.34072	5.58062	4.9056
	5.36809	5.34087	5.75266	6.11597
	5.84785	4.93393	5.14554	4.17477
	5.4364	5.76435	5.24638	5.41068
	5.54373	5.91528	4.52136	5.68019
	5.20329	5.01031	5.27686	4.27287
	5.46322	5.2932	5.31535	5.23879
	4.99278	4.33524	3.56314	5.56037
	5.85291	5.55682	2.82095	4.44044
	5.24216	5.31118	4.29995	4.64903
	5.7005	5.60485	5.39433	5.07698
	5.53922	4.58767	3.79284	4.96315
	5.25376	5.47924	4.15548	5.69675
	5.47549	5.52809	5.11263	5.37096
	5.73895	5.16733	5.68157	5.00669
	2.99561	4.79321	4.88688	4.97033
	5.12611	4.82621	4.94627	4.90883
	5.70981	5.50419	5.58262	4.15985
	5.66795	4.72955	4.55093	4.78099
	5.90911	5.56606	5.11222	4.48532
	5.87589	5.5325	4.49238	5.21663
	4.83414	5.84732	4.53134	5.45635
	5.89255	5.51744	5.54152	5.05533
	4.05441	5.79017	5.43685	4.99297
	5.03288	5.40363	5.11981	4.99848
	5.72493	4.37972	4.54344	4.04637
	5.43953	5.55588	4.43341	5.6595
	5.4443	5.79602	5.66018	5.28621
	5.10608	5.51224	4.66092	5.26938
	5.50113	5.02712	5.22049	5.02169
	5.70391	5.30911	4.91765	4.30878
	5.93675	4.95787	5.54161	5.57603
	5.54716	4.8057	4.75931	5.19598
	5.76078	5.03144	4.64809	4.75382
	5.38956	5.66863	3.93782	4.26425
	5.5255	5.92862	5.28217	4.6567
	4.83821	5.61192	4.80792	4.67135
	5.5614	5.36265	5.88832	5.51025
	4.19127	5.92374	2.94908	5.32648
	4.70019	5.0742	4.99497	5.58605
	5.56161	5.64863	5.6353	5.68522
	4.0101	5.53084	4.08011	4.4069
	5.43365	5.4587	5.39557	4.64594
	5.22359	4.84928	3.69995	4.05591
	5.3843	5.1798	5.29083	5.21445
	5.4583	5.7331	3.72435	3.20171
	5.10131	5.83992	4.80915	5.42932
	5.51449	5.67176	3.69476	4.81833
	5.70351	5.71701	2.6317	4.84138
	5.01718	5.93159	3.25841	4.8369
	5.5434	5.25253	2.91792	4.89223
	4.08252	4.37002	5.4704	5.40582
	5.94671	6.02443	4.19384	4.3715
	5.31122	5.40501	5.02285	4.16585
	5.07327	5.11701	5.01925	4.80752
	5.81244	5.6359	5.35335	4.19684
	5.80766	3.61973	3.6701	5.00448
	5.20223	5.6625	5.71566	2.33461
	5.58739	5.70808	4.9597	4.88871
	5.68159	5.40616	4.07573	4.62324
	5.50897	6.06775	4.06337	4.59381
	5.74608	4.60016	4.98706	5.37625
	5.44209	3.94423	5.3191	5.48481
	4.80095	5.62308	5.32192	4.62378
	5.66705	5.0402	4.34502	5.08481
	5.47756	5.60293	4.98955	5.24754
	3.98605	5.60723	5.67816	5.06416
	5.33349	5.60751	4.13497	5.0772
	5.7326	5.87548	5.49547	5.40669
	1.43647	5.95168	4.18325	5.01181
	5.495	4.96171	4.9048	4.73051
	5.55093	5.08931	4.83944	4.66562
	4.88236	5.69529	2.45126	4.23918
	5.69681	5.57229	3.53363	4.89894
	5.53929	5.27699	4.12567	4.94753
	5.74904	5.63555	5.71466	4.96344
	5.16187	5.36083	4.20145	2.46093
	5.53205	5.68634	4.99887	4.33695
	5.76332	5.36142	4.01273	4.32377
	5.77185	5.03571	5.72509	5.02708
	4.61109	5.41075	5.45332	5.20561
	5.77964	4.91812	5.72498	3.89765
	5.88281	3.88028	3.14044	4.10128
	5.73092	5.26725	3.7672	4.26735
	5.83604	5.77978	5.08196	4.80392
	4.77648	5.00669	4.90324	4.57643
	5.33728	4.31111	5.24749	5.96996
	5.55972	5.46201	4.82621	5.59588
	5.33124	5.27402	3.42699	5.49104
	5.53884	5.56683	5.59506	5.47692
	5.6628	5.13704	4.45326	5.68513
	5.67504	5.72521	5.29912	5.39522
	5.57435	5.13907	3.60759	5.3892
	5.79674	5.73746	5.45738	5.10927
	5.2528	5.16012	5.04228	4.97994
	5.6656	5.37963	5.1576	4.64229
	5.18999	5.36675	4.59725	4.61567
	3.53967	5.43914	3.55558	4.85008
	4.98158	4.9911	5.13107	5.27873
	5.55959	5.62851	5.06578	5.17966
	4.82348	5.5397	5.41387	5.1758
	5.06088	5.52472	4.79716	5.46263
	5.47835	4.84457	4.08741	5.11052
	5.64919	5.92904	4.50209	4.32287
	5.26573	4.76587	1.79317	5.1781
	5.24556	5.47137	4.67707	4.23353
	3.89247	4.85183	5.72212	4.21798
	5.82371	5.41329	4.6738	4.30587
	5.23584	5.38944	5.03168	4.06405
	4.84675	4.82083	5.39086	3.93134
	5.7102	5.59348	4.27389	5.85452
	4.98246	5.4626	5.33461	4.54724
	5.24614	3.18102	3.5971	4.66909
	4.88494	4.6386	5.06181	4.9724
	4.87481	5.25927	4.85939	4.00517
	5.81429	5.01997	3.72663	5.35117
	5.60218	5.22613	5.48071	4.45666
	5.674	5.70126	4.92471	4.6444
	5.70056	5.75485	4.13675	3.44741
	5.93106	4.0434	4.52349	4.01163
	5.62214	5.10137	4.73919	3.48282
	4.96779	5.23609	4.19126	5.45052
	5.11183	5.4362	5.13422	3.45911
	5.92143	5.57832	5.64912	1.9419
	4.21201	5.78251	5.13021	5.54419
[truncated: 9,012 more rows]
