# Supplementary material for: Spontaneous emergence of rudimentary music detectors in deep neural networks
Source: Nat Commun. 2024 Jan 2;15:148. doi: 10.1038/s41467-023-44516-0 (PMC10761941; doi:10.1038/s41467-023-44516-0)
Supplement: Supplementary file 3 — Source Data [file 41467_2023_44516_MOESM3_ESM.zip › Source data/1c.xlsx]

## Sheet: Sheet1
Music-related
	net1	0.0203391	0.00531572	0.00392835	0.00274456	0.00276143	0.0051671	0.00286579	0.00295866	0.00239283	0.00789139	0.00227661	0.0027063	0.322477	0.0183856	0.0119836	0.013985	0.00560652	0.00255148	0.00478184	0.00312519	0.00278349	0.00384844	0.00314284	0.00251148	0.00280665	0.00229019	0.00299943	0.0051055	0.0032481	0.00232289	0.00499916	0.0024141	0.00269296	0.00203356	0.00291286	0.0021459	0.0113721	0.00408693	0.00313051	0.00979929	0.00448123	0.00389567	0.00422754	0.00526299	0.00308928	0.00331898	0.00350207	0.00315789
	net2	0.020712	0.00513503	0.0038583	0.00259078	0.00284455	0.00488897	0.00302566	0.00315741	0.00308731	0.0042825	0.00215559	0.00239609	0.293081	0.0187166	0.011251	0.0134991	0.00513872	0.00254907	0.00430459	0.0026266	0.00269261	0.00296325	0.00301655	0.00262921	0.00287942	0.00231925	0.00284351	0.00497761	0.00304881	0.00220232	0.00505423	0.00261757	0.00253236	0.00203966	0.00242356	0.00216786	0.0107676	0.00410728	0.00247665	0.00968423	0.00446183	0.00385013	0.00430766	0.0045821	0.00330017	0.00341316	0.00342824	0.00283811
	net3	0.024806	0.00998908	0.00530323	0.00538962	0.00608702	0.00711859	0.00344235	0.00282655	0.00247542	0.0075307	0.00320413	0.00329404	0.345412	0.0246337	0.0175209	0.0206447	0.00747655	0.00351106	0.00979605	0.00479439	0.00350082	0.00606916	0.00460218	0.00444744	0.00520153	0.00305454	0.00510538	0.00695122	0.004365	0.00367786	0.00707803	0.00394996	0.00396158	0.00264457	0.00339143	0.00326406	0.0141543	0.00507399	0.0035599	0.0113849	0.00530235	0.00531611	0.00429971	0.00583348	0.00454436	0.00486374	0.00524154	0.00439652
	net4	0.0158256	0.00684485	0.00359073	0.008071	0.00416402	0.00357374	0.00270525	0.00278847	0.00301637	0.00344405	0.00252142	0.0032917	0.255827	0.0176812	0.0124773	0.0144566	0.00626017	0.00241842	0.00449787	0.00294195	0.00307465	0.00382913	0.00300432	0.00283404	0.00290932	0.00217163	0.00298877	0.00569507	0.00366743	0.00268052	0.00489101	0.00234857	0.0024806	0.00207379	0.00259737	0.00228786	0.0109206	0.00355566	0.00279195	0.00934636	0.00401654	0.00348991	0.00333993	0.00410595	0.00338213	0.00343947	0.00317681	0.00283081
	net5	0.0191711	0.00579394	0.00353073	0.00278769	0.00294016	0.00412877	0.00329625	0.00262842	0.00294109	0.00647087	0.00219137	0.00245978	0.281186	0.0176627	0.0114196	0.0126614	0.00508809	0.00245653	0.00426056	0.00277475	0.00239993	0.00316194	0.00335833	0.00238628	0.00315414	0.00222732	0.00301017	0.00526766	0.00325527	0.00236797	0.00501081	0.00258076	0.00252099	0.0019759	0.00267419	0.00217894	0.010355	0.00465257	0.00264022	0.00862078	0.0046315	0.00378527	0.0041397	0.00469502	0.00437454	0.00280657	0.00350141	0.002904
	chance	0.0171489	0.00497151	0.00307228	0.00284884	0.00312814	0.00323986	0.00284884	0.00296056	0.00284884	0.003184	0.00251369	0.003184	0.273266	0.0215618	0.0134063	0.0159759	0.00670316	0.00312814	0.00485979	0.00329572	0.003184	0.00323986	0.003184	0.00273712	0.00312814	0.00301642	0.00301642	0.00759692	0.00469221	0.00312814	0.00659144	0.00340744	0.00329572	0.0029047	0.00312814	0.00312814	0.0124567	0.00418948	0.00357502	0.00999888	0.00418948	0.00391018	0.00323986	0.00463635	0.00301642	0.003184	0.00340744	0.00301642
Others
	net1	0.585653	0.0167359	0.085229	0.166968	0.065866	0.0912344	0.102038	0.221647	0.0139336	0.0302026	0.0714476	0.0128194	0.468523	0.344632	0.0416361	0.385463	0.329674	0.388263	0.0601905	0.0682902	0.202717	0.0500545	0.125568	0.130388	0.0973216	0.0395317	0.0709857	0.0357188	0.124633	0.233003	0.0177456	0.059781	0.331858	0.0187797	0.0594983	0.0237917	0.0698522	0.0776949	0.11963	0.181471	0.0217166	0.0129685	0.120392	0.215562	0.097728	0.182685	0.385533	0.251477
	net2	0.559296	0.0142306	0.0942502	0.182169	0.0612527	0.0985948	0.157874	0.180277	0.00934614	0.0512456	0.0635728	0.0168578	0.487707	0.292975	0.0358474	0.4801	0.313595	0.372775	0.0860941	0.0946372	0.173514	0.048224	0.102959	0.120004	0.0520793	0.0211904	0.0821797	0.0401501	0.113096	0.304818	0.0228976	0.0685426	0.346187	0.0278256	0.0801872	0.0335552	0.144104	0.0583403	0.0867241	0.122476	0.0100467	0.0108362	0.117247	0.193114	0.108679	0.14154	0.335877	0.296441
	net3	0.575135	0.0229368	0.0423807	0.171787	0.0543023	0.156299	0.186527	0.254767	0.0095699	0.0420714	0.0204242	0.0172637	0.334281	0.309787	0.0333373	0.271868	0.330114	0.340883	0.0624721	0.0474439	0.15281	0.0693812	0.0727072	0.116657	0.0518518	0.0334205	0.0279177	0.0170916	0.0993395	0.252491	0.0185818	0.0349732	0.171698	0.00927311	0.0633856	0.0367264	0.0656564	0.0438851	0.0798297	0.155034	0.00690639	0.00863938	0.13594	0.144674	0.0653233	0.140279	0.308304	0.177789
	net4	0.571343	0.0203063	0.10622	0.150732	0.0528694	0.0863326	0.194483	0.20644	0.0139043	0.0347932	0.0263979	0.0160761	0.491085	0.319964	0.0401601	0.347848	0.322598	0.369925	0.072327	0.0747596	0.199156	0.0296311	0.125505	0.0967776	0.0473904	0.0198956	0.0800024	0.0466699	0.0974731	0.197501	0.0209486	0.044078	0.315081	0.010578	0.0597304	0.0175718	0.0541534	0.0969449	0.0770773	0.162164	0.00994702	0.0345017	0.145843	0.168119	0.111191	0.100699	0.315624	0.194845
	net5	0.585425	0.0205554	0.0644274	0.183654	0.0565776	0.14789	0.126294	0.159263	0.0195364	0.042923	0.0403014	0.0247409	0.49118	0.289172	0.0277545	0.422014	0.306846	0.383775	0.0622268	0.122764	0.208088	0.028417	0.0780936	0.111701	0.0949101	0.0186076	0.0622521	0.0513619	0.105116	0.258462	0.0246605	0.0359749	0.27578	0.0354215	0.0528812	0.0134113	0.093997	0.0389641	0.0904127	0.131523	0.0118812	0.0165561	0.157763	0.244576	0.11368	0.133991	0.362334	0.196104
	chance	0.258407	0.00329572	0.0034633	0.0098313	0.00284884	0.00307228	0.0029047	0.00307228	0.00296056	0.00296056	0.00312814	0.00268126	0.003184	0.003184	0.00234611	0.00296056	0.00547425	0.00307228	0.00296056	0.00312814	0.00307228	0.00307228	0.00240197	0.00212267	0.00296056	0.00240197	0.00279298	0.0026254	0.0026254	0.00268126	0.00279298	0.00301642	0.00301642	0.00279298	0.00273712	0.00284884	0.00245783	0.0029047	0.00229025	0.003184	0.00296056	0.00329572	0.00284884	0.00256955	0.00301642	0.00251369	0.00251369	0.0029047
[truncated: 321 more columns]
