# Supplementary material for: Spontaneous emergence of rudimentary music detectors in deep neural networks
Source: Nat Commun. 2024 Jan 2;15:148. doi: 10.1038/s41467-023-44516-0 (PMC10761941; doi:10.1038/s41467-023-44516-0)
Supplement: Supplementary file 3 — Source Data [file 41467_2023_44516_MOESM3_ESM.zip › Source data/3d.xlsx]

## Sheet: Sheet1
Music (Instrumental)
	net1	1.01352	1.24027	0.589097	1.13434	0.892143	1.6846	1.34433	0.69332	0.850423	1.30135	0.761982	1.17436	1.33647	0.78572	0.983156	1.05905	0.992739	0.836906	0.915988	1.18801	1.18117	1.23469	1.69286	0.505359
	net2	0.657229	1.08786	0.188758	0.815429	0.945831	1.16415	1.23945	0.688339	0.879789	1.20808	1.21699	1.27308	1.26914	0.814207	1.16496	1.13089	0.706802	0.434674	1.0328	1.17003	1.4913	1.24729	1.34315	0.978985
	net3	0.880477	0.541881	0.421462	0.939745	0.607364	1.31034	1.24347	0.519864	0.755333	1.51635	0.688219	0.814429	0.750265	0.728531	0.975792	0.657957	0.917494	0.685205	0.716752	1.44892	0.918527	1.25696	1.14697	0.612963
	net4	0.757157	0.750941	0.529394	0.869261	0.449346	1.64576	0.964968	0.644103	0.833196	1.4871	0.865356	0.886821	1.16689	0.661209	1.04768	0.955623	1.259	0.458019	0.667616	1.3536	1.36063	1.29945	1.2951	0.961384
	net5	0.492586	1.00313	0.411377	0.956271	0.927049	0.946494	1.58017	0.884141	1.2019	1.23077	1.03023	1.42705	1.15997	0.672541	1.05901	1.10657	1.03848	0.746465	0.917957	1.24655	1.33904	1.19315	1.59072	0.965075
Music (Vocal)
	net1	1.31773	1.02849	0.59678	0.718637	0.970569	1.03806	0.803732	0.767639	0.988411	0.86969	1.15806
	net2	1.19009	1.03601	0.295421	0.6289	1.43077	0.955601	0.515731	0.486128	0.62572	0.956041	1.14799
	net3	1.20747	0.942386	0.38758	0.526079	0.877564	1.02154	0.377461	0.502931	0.553405	0.815041	0.790836
	net4	1.84371	1.01472	0.431931	0.575493	1.14801	1.02805	0.488957	0.407854	0.862696	0.784852	1.14016
	net5	1.38475	0.902287	0.403822	0.326223	1.0836	1.27085	0.414099	0.675799	0.45425	0.832305	0.989645
English speech
		0.432681	0.425842	0.302344	0.754433	0.561987	0.68427	0.490241	0.355471	0.266007	0.707405
		0.188814	0.0839904	0.331187	0.887695	0.402928	0.516984	0.607906	0.514536	0.194182	0.743294
		0.487792	0.240135	0.311488	0.581697	0.340372	0.488463	0.495709	0.372056	0.244093	0.422224
		0.486431	0.342761	0.465796	0.383781	0.432148	0.54797	0.477131	0.409767	0.135339	0.504146
		0.184985	0.0910832	0.452167	0.374461	0.337494	0.677026	0.404672	0.425808	0.228343	0.324393
Foreign Speech
	net1	0.31525	0.250601	0.412082	0.392988	0.416402	0.408	0.476401
	net2	0.403242	0.333956	0.354637	0.657968	0.301579	0.37533	0.208014
	net3	0.335154	0.313184	0.339883	0.407954	0.474298	0.321104	0.229753
	net4	0.341438	0.227616	0.327031	0.507041	0.321888	0.37389	0.364489
	net5	0.323911	0.326661	0.319727	0.483592	0.673977	0.310718	0.289712
Human Vocal
	net1	0.907889	0.587933	0.784347	0.482985	0.30927	0.808252	0.395829	0.315603	0.494608	0.256558	0.505224	0.228239	0.879319
	net2	0.405439	0.330271	0.937042	0.203944	0.1139	1.33886	0.357251	0.54442	0.477166	0.518687	1.23424	0.439793	0.49505
	net3	0.623676	0.379155	0.681771	0.369119	0.0950172	0.839027	0.413393	0.376879	0.507172	0.949999	1.10902	0.252754	0.575735
	net4	0.367649	0.364555	1.05249	0.569374	0.166563	0.48268	0.603512	0.556057	0.446795	0.291946	0.684102	0.29768	0.961324
	net5	0.406017	0.330991	0.833059	0.281303	0.153836	0.575858	0.300715	0.287367	0.168937	0.461359	0.50433	0.329878	0.524096
Animal Vocal
	net1	0.525081	0.524386	0.731944	0.525165	0.763347	0.90133	0.603909	0.559067	0.551434	0.545503
	net2	0.463668	0.633324	0.65612	0.448361	0.491305	0.533726	0.599708	0.243094	0.620721	0.712749
	net3	0.487949	0.59111	0.816214	0.609603	0.544235	0.634507	0.569874	0.222778	0.844893	0.870833
	net4	0.3954	0.628658	0.872249	0.589571	0.332058	0.607628	0.499992	0.57957	0.384245	0.724153
	net5	0.322681	0.275407	0.414878	0.314234	0.37047	0.47724	0.78362	0.541623	0.581431	0.792087
Human nonvocal
	net1	0.459238	0.496527	0.989442	0.563342	0.652081	0.543877	0.762299	0.650184	0.494114	0.817687	0.409966	0.351327	0.624394	0.444514	0.351164
	net2	0.303393	0.416871	0.313376	0.411655	0.493034	0.302212	0.40444	0.624066	1.01581	0.228103	0.127909	0.214357	0.440883	0.219744	0.226678
	net3	0.213466	0.583607	0.782617	0.30415	0.697204	0.533451	0.175415	0.233146	0.396284	0.318124	0.23055	0.146369	0.441381	0.586084	0.276512
	net4	0.338732	0.420658	0.705032	0.515206	0.406703	0.523105	0.555837	0.51374	0.429118	0.52418	0.203155	0.4118	0.39637	0.38984	0.375427
	net5	0.247387	0.37675	0.458334	0.678979	0.431707	0.373682	0.218044	0.670118	0.682071	0.485965	0.243641	0.324462	0.306694	0.247743	0.402907
Animal nonvocal
	net1	0.315389	1.0618	0.512299	0.679344	0.424272
	net2	0.27195	0.732895	0.298768	0.568157	0.112022
	net3	0.380655	0.8243	0.390843	0.863989	0.0930115
	net4	0.56338	0.605964	0.285457	0.651661	0.202919
	net5	0.308856	0.651271	0.291833	0.508603	0.208073
Nature
	net1	0.360878	0.475122	0.363082	0.207191
	net2	0.16794	0.801194	0.214531	0.254616
	net3	0.243651	0.574023	0.0834823	0.133091
	net4	0.218889	0.536685	0.263248	0.17426
	net5	0.245868	0.709183	0.370975	0.283347
Mechanical
	net1	0.667376	0.554415	0.58793	0.524573	0.451538	0.541037	0.754791	0.62465	1.08975	0.312222	0.390554	0.823198	0.586018	1.1034	0.3613	0.600919	0.253023	0.714321	0.38038	0.442506	0.350036	1.15178	1.02184	0.708042	0.442081	0.394861	0.655234	0.746377	0.811686	0.505848	0.72479	1.16903	0.532664	1.19015	0.548953	0.376979	0.714334	1.03496	0.43265
	net2	1.43132	0.531715	0.48268	0.290978	0.34239	0.456532	0.70512	0.495858	0.992575	0.284718	0.170409	1.69608	0.451337	0.81255	0.0786385	0.494611	0.132147	0.320667	0.426858	0.771449	0.452013	0.516084	0.680687	0.61599	0.801458	0.65079	0.409811	0.939438	0.753357	0.472837	0.524857	1.10879	0.933668	0.989082	0.327601	0.37277	0.966734	1.07704	0.278603
	net3	0.570791	0.280837	0.379106	0.313181	0.143417	0.254019	1.01683	0.305766	1.04099	0.7389	0.235591	1.96304	0.78259	0.59801	0.0451438	0.477437	0.281079	0.233509	0.204882	0.533671	0.244432	0.897432	0.700498	0.714208	0.768384	0.367838	0.258525	0.973544	1.05642	0.382251	0.476977	1.39053	1.16172	1.75424	0.40358	0.75535	0.970552	0.661556	0.149781
	net4	0.611287	0.524185	0.545442	0.34449	0.206203	0.367473	0.891909	0.317233	0.96014	0.410074	0.50623	0.7088	0.711702	0.453435	0.185391	0.783918	0.278085	0.848726	0.378368	0.579402	0.522029	0.586622	1.03195	0.391652	0.709577	0.534556	0.520173	0.82569	1.28273	0.312722	0.653271	0.8485	0.625234	0.708438	0.530933	0.565242	0.805791	0.967899	0.340971
	net5	0.617555	0.46179	0.383459	0.44177	0.15539	0.551085	0.448538	0.709596	1.17839	0.343923	0.250612	1.03993	0.321695	0.943206	0.0963327	0.735317	0.202786	0.431029	0.433312	0.412218	0.233916	0.622594	0.962165	0.803886	0.667962	0.348072	0.529747	0.886661	0.665914	0.354281	0.300878	1.42928	1.08046	1.61624	0.440942	0.698669	0.948492	1.42024	0.215597
Environmental
	net1	0.402683	0.282462	0.395807	0.690485	0.192242	0.541661	0.440901	0.820343	0.714289	0.695976	0.347817	0.368727	0.685439	0.576666	0.615152	0.696656	0.426572	0.538224	0.292097	0.328755	0.673428	0.357016	0.408984	0.183798	0.192807	0.252841	0.530398
	net2	0.0611	0.347363	0.0923423	0.371488	0.197934	0.319274	1.15038	1.02944	0.534138	0.452062	0.680534	0.159753	0.650123	0.461847	0.840782	0.663781	0.538014	0.435785	0.177254	0.0858484	0.487523	0.162321	0.430101	0.0467192	0.157595	0.0845529	0.384097
	net3	0.0870433	0.244947	0.140756	0.298871	0.293161	0.219174	0.407973	0.821006	0.471981	0.448687	0.634857	0.163684	0.523807	0.36624	0.473525	0.840762	0.450397	0.394581	0.601845	0.139832	0.63597	0.176011	0.44243	0.255425	0.188987	0.152096	0.395895
	net4	0.304326	0.324033	0.397056	0.590643	0.327487	0.284685	0.736088	0.56197	0.835646	0.456607	0.658389	0.364307	0.519907	0.343319	0.705298	0.556799	0.405907	0.338363	0.356423	0.282051	0.511767	0.254151	0.399867	0.209643	0.404788	0.394683	0.485302
	net5	0.111935	0.230601	0.198822	0.582269	0.318381	0.241723	0.347128	0.624414	0.549354	0.537405	0.372403	0.238441	0.501307	0.230332	0.438233	0.729633	0.434782	0.527379	0.614263	0.135625	0.538397	0.205874	0.418647	0.1592	0.215963	0.126579	0.405029
