# Supplementary material for: Spontaneous emergence of rudimentary music detectors in deep neural networks
Source: Nat Commun. 2024 Jan 2;15:148. doi: 10.1038/s41467-023-44516-0 (PMC10761941; doi:10.1038/s41467-023-44516-0)
Supplement: Supplementary file 3 — Source Data [file 41467_2023_44516_MOESM3_ESM.zip › Source data/2b.xlsx]

## Sheet: Sheet1
Music_train	Music_test	Nonmusic_train	Nonmusic_test
1.31431	1.12278	0.201251	0.668133
1.18049	0.69142	0.375151	0.650142
0.699005	0.683399	0.193742	0.475129
1.11029	1.37856	0.460009	0.349769
0.875654	0.753406	0.31598	0.522106
0.773955	1.05	0.402183	0.353138
0.941189	0.969914	0.164791	0.364474
0.636389	0.840668	0.253493	0.318203
1.06036	1.26948	0.129748	0.164868
0.662121	0.703409	0.570273	0.196705
0.807608	0.517637	0.246631	0.328326
0.847064	0.716093	0.257676	0.435226
0.815544	0.484084	0.320427	1.04467
0.549216	0.992536	0.396761	0.421535
0.206706	0.575549	0.233885	0.434132
1.17412	0.562541	0.163316	0.2163
1.15947	1.31894	0.405234	0.240137
0.948192	1.03306	0.34058	0.515153
0.502185	1.36692	0.261669	0.569259
0.821726	0.982068	0.270098	0.756497
0.605792	0.944411	0.614642	0.0805124
0.913223	0.920718	0.416438	0.63665
1.12941	0.370668	0.430607	0.0662504
0.892915	0.157041	0.649993	0.869989
1.11147	1.04017	0.584792	0.600165
1.11178	0.919227	0.727913	0.611408
0.706069	0.944358	0.407949	0.396282
0.724539	0.405313	0.254801	0.406132
0.794582	0.829927	0.384722	0.2774
1.57483	0.459964	0.809083	0.68637
1.03219	0.456296	0.442441	0.515144
0.898834	0.682332	0.596698	0.109435
0.8647	1.21336	0.391381	0.970453
1.16716	0.78986	0.432008	0.355039
1.13626	1.48728	0.453872	0.228059
0.886722	1.30489	0.29632	0.234435
0.761413	1.04055	0.340819	0.320672
0.663851	1.12945	0.303885	0.2609
0.845556	0.781331	0.244684	0.172171
0.845636	1.45051	0.585698	0.170507
0.620884	1.18082	0.348564	0.570349
0.634686	0.827203	0.398662	0.515125
0.958058	0.517972	0.456653	0.646543
0.95475	1.33878	0.313235	0.399082
1.32737	0.728187	0.545656	0.333906
1.08859	1.09619	0.704633	0.672735
0.738547	0.637234	0.618081	0.404632
0.712196	0.845366	0.134697	0.222597
0.595391	0.539497	0.406305	0.49536
1.30905	1.18443	0.34123	0.319491
0.675853	1.43522	0.483465	0.601914
0.832519	0.921054	0.436841	0.371549
1.26101	0.833792	0.45891	0.480689
0.637192	1.22168	0.659905	0.678341
1.07736	1.26788	0.444284	0.3527
0.323494	0.960552	0.529267	0.647295
1.48943	0.639954	0.37357	0.378803
1.0787	1.11827	0.466159	0.492939
0.588848	0.386272	0.658656	0.166724
1.13628	1.04713	0.330476	0.375999
1.32311	1.35328	0.725884	0.405509
0.984709	1.38486	0.381891	0.412605
0.841213	0.773513	0.337488	1.00289
1.05848	1.21548	0.350324	0.546091
0.963174	0.727877	0.226662	0.892354
1.08771	1.02463	0.325282	0.41015
0.712587	0.775298	0.434435	0.164178
0.507564	0.593332	0.554206	0.692478
0.880509	1.36311	0.543769	0.522319
1.21068	0.868131	1.06129	0.648993
0.646541	0.566079	0.555079	0.370229
0.715639	1.02038	0.511147	0.281698
0.562601	1.21837	0.738256	0.0591337
1.0958	1.08021	0.167675	0.32236
0.712055	0.890329	0.203695	0.254009
0.717081	1.15554	0.465319	0.47804
1.09277	0.845049	0.44785	1.14573
0.913661	0.893627	0.440945	0.475879
0.931409	0.704044	0.295697	0.54179
0.965664	1.16862	0.69231	0.127904
0.582547	1.23826	0.53907	0.222723
1.01734	1.17022	0.371796	0.312286
0.763077	0.876863	0.315927	0.146159
0.867481	0.683728	0.743869	0.224289
0.552852	0.906294	0.0903213	0.813638
1.18779	1.34363	0.367923	0.47348
0.512457	0.722202	0.194191	0.406958
0.688682	0.792004	0.595129	0.367332
0.775364	1.13221	0.370674	0.601567
0.622407	1.06521	0.665547	0.833925
0.574523	1.17264	0.449042	0.242595
1.10538	1.01202	0.384637	0.139991
0.479759	1.0933	0.458354	0.879982
0.477487	0.726485	0.343526	0.406492
0.889269	1.04472	0.537366	0.33369
0.746595	1.20019	0.0630824	0.566005
0.68688	1.12319	0.647858	0.337759
0.805869	1.16864	0.450118	0.222435
0.631173	0.230985	0.194164	0.708817
1.38949	0.838161	0.346877	0.399899
0.845212	0.891337	0.301202	0.447973
1.5135	0.764071	0.305462	0.67589
0.927606	1.0198	0.31686	0.260571
0.806029	1.0786	0.179964	0.29227
0.649315	1.22361	0.289079	0.686773
0.862847	0.757784	0.55442	0.356436
1.23826	0.868792	0.42882	0.296713
1.44903	1.09369	0.484407	0.382096
0.806878	0.949247	0.605989	0.205285
0.473318	0.851356	0.46039	0.167819
0.957159	0.543682	0.364396	0.211747
0.458486	1.02953	0.713483	0.65706
0.808534	0.655413	0.107925	0.618511
0.969173	1.02762	0.958081	0.571046
0.542854	1.09204	0.499986	0.607202
0.702545	0.821036	0.0588286	0.532479
1.22741	0.625087	0.288009	0.277997
0.875696	0.900343	0.293878	0.202142
1.07526	0.559383	0.38054	0.247888
1.20437	1.10953	0.478658	0.43333
0.663757	0.597103	0.27882	0.380859
1.10258	0.347381	0.60758	0.419505
1.10945	0.65735	0.461613	0.469792
1.18261	1.00385	0.391295	0.415171
0.74378	0.850287	0.56758	0.33884
0.785786	0.714924	0.164089	0.399762
0.825636	1.09417	0.617237	0.281634
0.35315	1.25883	0.166604	0.105291
1.03422	0.555382	0.486253	0.221086
0.332051	0.850391	0.458837	0.475701
0.788332	1.14259	0.487742	0.380216
0.461453	1.51763	1.03233	0.343755
0.711299	0.314053	0.395803	0.419498
0.738782	1.11058	0.356504	0.299323
0.718819	0.983991	0.411674	0.356991
0.854706	0.709674	0.271501	0.68987
0.948429	0.665565	0.456097	0.296778
0.740195	0.88405	0.590171	0.54821
0.827872	0.857684	0.461483	0.349212
0.838842	0.71363	0.572398	0.243264
0.472652	1.0406	0.48573	0.625528
1.14753	0.87075	0.413925	0.950619
1.10005	0.700741	0.468406	0.135774
0.82145	0.558343	0.411122	0.25392
0.754637	0.965703	0.566587	0.662897
0.789939	0.530032	0.320533	0.357398
1.21752	0.975769	0.449127	0.517899
1.30757	0.567045	0.343883	0.427214
0.432186	0.784572	0.408626	0.470622
0.374191	1.05683	0.154976	0.348602
0.930761	0.831179	0.202101	0.885986
0.734333	0.965691	0.22484	0.538119
0.728225	1.41482	0.72162	0.586757
1.05892	1.41014	0.550609	0.492757
0.45943	0.641844	0.381584	0.294543
0.891876	0.953964	0.401131	0.603724
0.846314	0.640754	0.626154	0.340905
1.18586	0.533218	0.241206	0.214804
1.15872	0.909568	0.239196	0.335821
0.972104	0.962042	0.278902	0.399474
0.935575	1.0513	0.613206	0.406238
0.86515	0.762976	0.988752	0.664911
0.574609	0.888996	0.0633117	0.596037
0.620956	1.132	0.235925	0.428851
0.915998	0.973974	1.08245	0.273281
1.14458	1.03243	0.661243	0.237896
0.672623	0.453817	0.490395	0.332162
1.37297	0.758952	0.34826	0.873674
1.06708	1.02874	0.542702	0.27012
1.36215	0.796667	0.223943	0.400369
1.12378	0.984774	0.997553	0.668163
1.06679	1.09459	0.392322	0.263178
0.991794	0.920392	0.523307	0.411517
0.390137	0.809939	0.40538	0.244056
0.889977	0.955436	0.426203	0.323954
1.01859	0.83707	0.37782	0.234757
0.941615	0.613644	0.336755	0.307437
0.304142	1.07754	0.636926	0.353911
0.452617	1.24425	0.199933	0.857339
0.684853	1.0119	0.285296	0.231612
1.21885	0.921653	0.374228	0.763407
1.06129	1.1275	0.477508	0.432963
0.772072	0.977763	0.155542	0.903366
0.874753	0.940319	0.496559	0.562688
0.88678	1.10831	0.24366	0.386204
0.762499	0.592842	0.625508	0.584562
0.698232	1.0558	0.305618	0.385984
1.01611	0.917914	0.390169	0.411671
0.862297	0.369231	0.12251	0.536245
0.903731	0.862087	0.37534	0.423678
0.783523	0.811212	0.415251	0.299094
0.495294	0.645896	0.443737	0.319849
0.64758	0.659256	0.416785	0.520218
0.856972	1.03384	0.306339	0.171306
1.07237	0.833228	0.351918	0.304104
1.00625	0.644425	0.388224	0.15435
0.848964	1.0077	0.546333	0.245525
0.95749	0.807246	0.35929	0.187827
0.990754	0.732746	0.511468	0.506288
0.797464	0.590057	0.483884	0.306168
0.482286	1.16713	0.431736	0.210814
0.795295	0.835024	0.332364	1.19642
0.612947	0.753275	0.489134	0.426899
1.18255	0.936499	0.263288	0.198023
0.988506	1.19813	0.12109	0.144673
0.783259	0.58781	0.306858	0.230212
0.692335	0.491451	0.447933	0.833654
0.691218	0.829622	0.302015	0.625361
0.990481	0.862109	0.23678	0.468562
0.796311	1.16559	0.240865	0.441129
1.05284	0.949949	0.244076	0.285389
1.22049	0.789103	0.375881	0.389817
0.745106	0.547263	0.209333	0.252271
1.24296	0.874533	0.308545	0.391809
1.08212	1.02369	0.468812	0.302435
0.674381	0.625683	0.268202	0.400978
0.972391	0.537264	0.3044	0.223337
0.543736	1.28093	0.488228	0.464674
0.835337	0.773179	0.16088	0.465967
0.78954	0.916207	0.247853	0.284007
1.0849	0.921548	0.254829	0.472807
1.2262	0.712592	0.385677	0.678373
0.865029	0.953091	0.283785	0.704175
1.03554	0.681231	0.297947	0.503442
0.973851	0.472589	0.172022	0.480145
0.44258	0.904807	0.637241	0.297434
1.19719	0.71586	0.401359	0.347071
0.720622	0.881098	1.0342	0.619418
0.941808	1.022	0.451169	0.296253
0.931038	1.27818	0.291968	1.02076
0.612693	1.30454	0.355093	0.596144
0.685585	0.863859	0.331349	0.236015
0.578314	1.30993	0.462882	0.371358
0.546626	1.07677	0.231323	0.875755
0.838429	0.960702	0.59116	0.631525
1.17772	0.529059	0.383866	0.270989
0.903557	0.42515	0.103245	0.579804
0.50656	0.91636	0.246442	0.311223
0.281179	0.629137	0.38986	1.27252
1.00866	0.886722	0.72103	0.236929
1.19937	1.05374	0.447647	0.198286
1.17129	0.684644	0.287559	0.549114
0.818593	0.614197	0.306779	0.683137
0.896541	0.740761	0.237756	0.554296
1.09644	0.531309	0.464797	0.618509
1.24208	0.708042	0.305769	0.495515
0.701711	0.917011	0.524591	0.564631
0.859146	0.857351	0.548697	0.286104
0.920495	0.762912	0.278764	0.293109
0.579889	1.07784	0.304825	0.31796
0.422072	0.680754	0.331504	0.341135
1.19384	0.263443	0.597917	0.874348
0.818804	1.04788	0.23696	0.245693
0.627994	1.1559	0.331223	0.244075
0.650442	0.862893	0.11972	0.596965
1.10273	1.02795	0.303929	0.313213
0.861642	0.581601	0.560675	0.340335
1.00219	0.631875	0.704278	0.491816
1.0748	0.365061	0.533022	0.959789
0.954651	0.903297	0.333628	0.496906
0.597566	1.04494	0.441628	0.2348
1.42922	0.701876	0.390256	0.467319
1.23226	0.704558	0.485749	0.413425
0.707778	1.03125	0.581932	0.297204
0.649002	0.687947	0.406872	0.361098
1.09412	1.16588	0.355767	0.47832
0.967196	1.20802	0.273182	0.198035
1.23142	1.41531	0.730745	0.490508
0.899538	0.670351	0.269981	0.721889
0.304691	0.811907	0.339919	1.02866
0.988519	0.950347	0.311447	0.534637
0.699519	1.2122	0.332214	0.378415
0.995905	1.0564	0.574655	0.535528
1.21039	0.506404	0.600093	0.474993
0.779472	0.290402	0.333442	0.276814
1.32554	1.10277	0.794982	0.680303
0.9911	1.17536	0.274934	0.266323
0.445833	0.628372	0.134644	0.380085
0.798382	0.691344	0.434465	0.447612
0.792664	0.607029	0.288043	0.518202
0.950062	0.930901	0.13836	0.618645
1.0802	0.869425	0.262497	0.993262
0.574521	1.0968	0.267547	0.614395
0.718221	1.28397	0.509506	0.344208
0.817112	1.00779	0.540321	0.399528
0.714913	0.890514	0.16658	0.34762
0.786359	0.512422	0.598276	0.132629
0.975122	1.16914	0.362667	0.526568
1.31864	1.21461	0.540961	0.567601
1.12102	0.905064	0.399591	0.742347
0.552995	0.920704	0.335267	0.300138
0.700528	0.755621	0.348579	0.293717
0.636348	1.0433	0.297776	1.2373
1.15167	0.93481	0.302432	0.495979
0.8167	1.175	0.523826	0.4131
0.724653	0.792666	0.489076	0.540275
1.03331	0.770742	0.369486	0.690558
0.856898	0.920823	0.450367	0.299628
0.778987	0.575096	0.487604	0.848679
1.44223	1.31006	0.128617	0.711745
0.590882	0.530351	0.235415	0.325518
0.532612	1.21591	0.0778606	0.317891
0.654134	0.69886	0.429226	0.213929
1.11114	1.34506	0.274945	0.223668
1.05694	0.625153	0.283588	0.0778606
0.903164	0.84472	0.292403	0.449687
1.20779	0.672967	0.479703	0.493401
1.1813	0.41714	0.446336	0.427253
0.654025	0.897762	0.328301	0.246454
0.839927	1.48751	0.318775	0.376223
0.246488	0.822099	0.409257	0.359879
0.577077	0.874911	0.263443	0.380006
0.529067	0.602661	0.446135	0.420127
0.46237	0.822019	0.361528	0.598433
0.542349	0.318053	0.223905	0.611936
1.00871	1.37484	0.389357	0.235127
0.721399	1.18455	0.14923	0.430191
0.618909	1.02636	1.19414	0.275027
1.15698	1.40758	0.267409	0.0995051
0.539536	0.955477	0.440948	0.352532
0.926837	1.09364	0.552525	0.362138
0.86789	0.99002	0.345496	0.529783
1.07753	0.928079	0.386208	0.195114
0.979277	0.859557	0.460308	0.207769
0.964935	0.886105	0.207491	0.461157
0.693667	0.849425	0.596173	0.29615
0.860729	1.23328	0.320609	0.152064
0.721682	0.563489	0.326092	0.219804
1.20085	0.863005	0.339802	0.457993
0.928437	0.806773	0.213501	0.355422
0.847066	0.658804	0.518409	0.358633
0.843696	1.02795	0.156649	0.356389
0.649453	0.980718	0.497002	0.6813
0.879934	1.24078	0.339567	0.413263
0.794935	0.888166	0.574435	0.537496
1.20475	0.806682	0.543185	0.3636
0.512904	0.34304	0.301255	0.30508
1.01077	0.946042	0.557819	0.212205
0.994034	0.94537	0.425952	0.330244
0.940022	1.41794	0.328453	0.356773
1.10378	0.851304	0.594299	0.753451
0.606857	0.9338	0.395918	0.316967
1.12443	0.475803	0.311493	0.567187
0.890217	0.851205	0.661793	0.42599
1.04263	0.957042	0.131542	0.645909
0.910973	0.536711	0.609007	0.368133
0.673723	0.705158	0.784728	0.568428
0.823519	0.983503	0.345271	0.40259
1.51482	0.635825	0.262129	0.251736
1.25475	0.721907	0.11455	1.2098
0.730632	0.991786	0.82053	0.430495
0.536149	1.44709	0.384636	0.398083
1.07194	0.840859	0.413706	0.330165
0.926074	1.168	0.322135	0.539882
0.893304	1.00352	0.70369	0.200176
1.68893	0.459769	0.0866569	0.225581
0.871869	0.837632	0.317346	0.322698
1.24502	0.377979	0.482683	0.468251
1.00799	0.878178	0.436352	0.198418
0.622023	1.34365	0.270756	0.613547
0.369054	0.922143	0.241299	0.520603
0.949087	0.959909	0.397359	0.301283
0.859719	0.479864	0.38798	0.48017
1.25422	1.24413	0.325401	0.099218
0.772577	0.528713	0.284635	0.271279
1.25927	0.99318	0.772955	0.70797
1.2208	1.01078	0.581889	0.482018
1.00709	0.647206	0.425152	0.361366
1.05555	0.824102	0.390999	0.945925
1.17863	0.675959	0.231471	0.911184
1.43954	0.727705	0.581588	0.305833
1.24766	0.552346	0.0328538	0.312251
0.993432	0.576126	0.494526	0.361033
0.526742	0.498643	0.172103	0.185317
1.21445	1.05729	0.651069	0.386013
1.17313	0.69062	0.328619	0.410055
1.28469	1.07126	0.485406	0.410285
0.975787	0.31676	0.316923	0.471377
0.750674	0.490332	0.287983	0.289061
0.691905	1.34417	0.31183	0.504551
0.702041	1.16352	0.502109	0.257641
0.881226	1.08859	0.310429	0.356702
1.01436	1.18121	0.31657	0.21855
0.686549	1.29757	0.251756	0.408482
0.661028	1.76336	0.730996	0.300086
1.41424	0.781797	0.321414	0.84976
0.928125	0.0638712	0.815599	0.10567
0.429844	0.405192	0.615434	0.493397
1.12364	1.23494	0.671419	0.469056
1.08514	0.637558	0.672643	0.156815
0.824763	1.05617	0.450939	0.258819
0.487817	1.14935	0.115925	0.629437
0.860799	1.11519	1.01025	0.569487
0.907249	1.1947	0.747913	0.360956
0.76935	1.18495	0.499759	0.408914
0.645122	0.620463	0.460025	0.610018
0.846603	1.08838	0.184519	0.478484
0.656481	1.13808	0.54373	0.49027
0.531633	0.937321	0.380075	0.812846
0.822792	0.912343	0.277658	0.45326
0.834106	1.3463	0.687283	0.401881
0.993416	1.19891	0.308327	0.272351
0.342705	0.974768	0.353826	0.383148
0.710581	0.521442	0.36698	0.186871
1.26668	1.30924	0.665318	0.717232
0.789146	0.944277	0.193692	0.81821
0.903729	0.856305	0.318536	0.150258
0.51427	1.2952	0.22076	0.599559
0.895846	0.954035	0.473125	0.254738
0.753535	0.86527	0.546138	0.701608
1.07867	1.09955	0.203671	0.418147
0.738615	0.628816	0.422698	0.360751
0.542024	0.903408	0.203862	0.344382
0.860359	0.770893	0.336093	0.361318
1.09447	1.26274	0.220328	0.351276
0.651027	0.637191	0.567087	0.557006
0.571962	0.802227	0.329228	0.388281
0.88736	0.697542	0.923589	0.231186
1.07349	0.544403	0.391412	0.453494
1.19426	1.02801	0.57626	0.187477
0.797319	0.7577	0.178212	0.308511
1.16286	0.925753	0.633634	0.134697
1.1546	0.850256	0.878962	0.510909
0.809439	0.897897	0.171102	0.568639
0.590712	0.756517	0.150342	0.583622
1.06927	1.05956	0.428168	0.545814
1.18296	0.462867	0.355874	0.587703
1.02919	1.05247	0.272376	0.357311
0.416316	1.05153	0.725034	0.618714
0.583549	1.06758	0.39158	0.448765
0.378291	0.735095	0.643583	0.43726
0.971303	0.937523	0.151677	0.49955
0.803934	0.900587	0.294836	0.541193
1.20207	0.759526	0.566081	0.214198
0.887413	0.978907	0.778023	0.315453
0.997208	0.87818	0.741736	0.257548
1.38877	1.21974	0.42971	0.484322
0.418302	0.440021	0.573568	0.156143
0.970935	0.452692	0.573638	0.380847
1.43863	0.527312	0.408173	0.435138
1.12074	0.75401	0.231972	0.501566
1.39837	1.36745	0.395588	0.286934
0.878564	0.432164	0.211694	0.723355
1.31597	1.06506	0.579996	0.494698
0.991377	0.513907	0.45841	0.781222
0.981487	0.991079	0.253668	0.301815
0.854294	0.961134	0.0778606	0.496418
0.912412	0.926165	0.224423	0.965421
0.569292	0.679541	0.0876817	0.518349
0.965156	1.25853	0.473215	0.195221
0.219769	0.685839	0.761452	0.322918
1.06038	1.12785	0.396662	0.200075
0.804255	1.33361	0.369962	0.820797
1.34846	0.702668	0.556413	0.228932
0.661987	1.20773	0.393866	0.699696
1.07232	0.810183	0.280477	0.468095
0.463918	0.422322	0.691523	0.326737
1.1248	1.00355	0.0940104	0.11511
1.00185	0.86339	0.238252	0.541824
1.52139	0.756335	0.710795	0.767947
1.00211	0.790674	0.629907	1.37939
0.69444	0.900636	0.37888	0.329125
1.12215	1.1134	0.584708	0.458709
1.16936	0.758905	0.70182	0.347784
0.642721	1.02767	0.733938	0.144183
1.08677	0.937059	0.39666	0.227681
0.35165	0.908828	0.277206	0.25627
0.842213	0.599382	0.258435	1.38895
1.0443	1.10773	0.570178	0.386122
0.953539	0.840743	0.429174	0.382931
0.829607	0.899643	0.469211	0.219727
0.718323	1.00412	0.430507	0.271175
0.36621	0.932324	0.430154	0.0787317
0.810605	0.659835	0.314617	0.36582
1.10408	1.36937	0.311987	0.272959
1.48155	0.594811	0.249106	0.592598
0.374497	1.10677	0.346196	0.472168
0.682415	0.508408	0.143848	0.370215
0.931766	0.988481	0.573683	0.788173
0.821478	0.48793	0.304782	0.536103
1.1694	1.23002	0.653179	0.766453
1.00048	1.21672	0.243621	0.333284
1.07904	0.887272	0.509787	0.201039
1.11622	0.945976	0.410755	0.0963935
1.01429	0.789549	1.4769	0.20133
0.778416	0.958716	0.387786	0.340371
0.557957	0.999124	0.257512	0.147189
0.339708	1.09847	0.908923	0.540783
0.892429	0.256174	0.243323	0.504002
1.04704	0.497001	0.120407	0.366071
0.567458	1.57439	0.160768	0.772512
0.789617	0.686519	0.199122	0.577239
0.59031	0.867431	0.557091	0.274084
0.676307	0.936532	0.464986	0.607408
0.942197	0.810253	0.325161	0.499015
0.620612	0.604258	0.296021	0.505376
0.425172	0.889331	0.206738	0.269914
0.900262	0.58551	0.712609	0.279369
0.753933	0.703649	0.467553	0.654397
0.568187	0.94697	0.503257	0.257454
1.15136	0.88902	0.696242	0.503456
0.473318	0.881597	0.160062	0.319724
1.00135	0.583695	0.280435	0.432037
1.08769	1.06155	0.333345	0.321012
0.5883	0.720314	0.257666	0.0427263
0.821446	1.28676	0.378246	0.389495
1.05583	0.5712	0.14144	0.498167
1.07231	1.01135	0.810629	0.268641
0.66773	0.709837	0.28586	0.871434
0.46503	1.08938	0.325863	0.410984
1.20381	1.01039	0.316701	0.264607
0.722049	1.12518	0.322555	0.328306
0.739997	0.780074	0.802482	0.654816
0.937558	0.992441	0.411691	0.64961
0.965296	1.39419	0.575594	0.577753
1.10537	0.503209	0.352633	0.486964
1.21874	0.719164	0.406183	0.314001
0.689857	1.15413	0.356516	0.695458
0.869888	0.870836	0.860483	0.713069
0.743439	1.1958	0.467023	0.364517
0.618272	0.41639	0.285222	0.306372
1.12698	0.680383	0.455334	0.354159
0.496288	0.723604	0.520191	0.488995
0.709527	1.09194	0.550793	0.316275
1.01376	1.17321	0.30182	0.448119
0.622357	1.06188	0.332781	0.574111
1.22825	1.34431	0.214532	0.403816
1.17627	1.05423	0.465395	0.518777
0.60642	0.734051	0.65181	0.190391
1.19881	1.3038	0.696954	0.0875078
1.03634	0.995568	0.490438	0.390547
1.39712	0.669148	0.648135	0.403511
0.615031	0.668165	0.799264	0.641773
0.687416	0.761182	0.244956	0.462809
0.658192	0.835626	0.371496	0.526185
0.646531	1.12932	0.311608	0.394322
1.04581	0.712339	0.351857	0.164781
1.38529	0.65541	0.267404	0.812808
0.826929	0.635411	0.244323	0.362177
0.819252	1.04318	0.555019	0.330082
0.838183	1.02671	1.09309	0.430645
0.952237	1.28721	0.415315	0.303706
0.973728	0.729747	0.540688	0.549391
0.860882	0.732637	0.395958	0.276203
1.20662	0.567581	0.276382	0.324075
0.783895	1.19763	0.560888	0.611165
0.636779	0.715466	0.25841	0.343731
1.11779	0.754134	0.956837	0.399188
1.27949	1.12469	0.546576	0.199638
0.578079	0.8064	0.166692	0.382879
0.650477	0.605602	0.190874	0.334908
0.918495	0.530888	0.120234	0.678661
0.828473	1.39944	0.171552	0.670548
0.900681	0.906654	0.282222	0.100171
1.07078	0.782149	0.361746	0.385764
1.02396	0.919518	0.167341	0.538373
0.752423	1.08836	0.581937	0.216635
0.371355	0.858726	0.318478	0.769301
0.798594	0.595521	0.802916	0.381055
0.88705	1.20863	0.260798	0.0824556
1.30219	1.24286	0.171737	0.296224
0.664513	1.12029	0.433114	0.244704
0.811385	0.754341	0.980031	0.332779
1.00445	0.491204	0.0958681	0.291473
0.3998	0.854697	0.347772	0.39999
1.20607	1.46866	0.381343	0.499676
0.87515	0.434654	0.575384	0.314592
0.819623	1.09601	0.364733	0.0975904
0.77874	1.11781	0.186463	0.652995
0.290441	1.00094	1.39599	0.499103
1.30855	1.01264	0.404355	0.350762
0.959893	0.874244	0.247312	0.682238
1.18434	0.86433	0.379603	0.821248
1.16193	0.71238	0.371769	0.32445
1.63847	1.11771	0.266257	0.229505
0.673865	0.474253	0.0931507	0.337033
0.93138	0.556768	0.386423	0.593281
0.634254	0.571693	0.608602	0.243402
0.633824	1.24742	0.42097	0.467841
1.07287	0.920734	0.401239	0.372971
0.753911	1.06354	0.346371	0.507414
1.21832	0.401438	0.708682	0.540235
0.972761	0.48844	0.613246	0.369581
0.367521	0.31466	0.235035	0.187162
0.891258	1.06062	0.297523	0.370138
0.967103	0.859297	0.650583	0.652359
1.01626	1.30491	0.371897	0.214668
0.840582	1.02379	0.252906	0.441085
0.730244	1.44606	0.295297	0.51771
1.05007	0.463439	0.485675	0.127592
0.915815	0.9586	0.440435	0.414914
0.48799	0.695855	0.586545	0.694181
0.702743	1.34634	0.281453	0.272234
1.227	0.57714	0.600778	0.808795
1.28397	0.442355	0.492958	0.328137
0.960148	1.08623	0.306251	0.394816
1.1015	1.15304	0.633554	0.25664
1.10385	1.18541	0.256474	0.32918
1.08513	0.593191	0.619106	0.70422
1.32326	0.905559	0.446401	0.744433
1.48046	1.18913	0.290009	0.739564
0.568956	0.638363	0.536494	0.41337
0.965964	0.344846	0.826172	0.885095
0.50823	0.949494	0.154729	0.313366
1.20456	1.08395	0.170662	0.258315
1.17622	0.970148	0.311186	0.615793
0.773074	1.13672	0.353582	0.273327
0.889449	0.659069	0.495601	0.385836
0.774443	0.858555	0.144221	0.37655
0.723439	0.7013	0.270286	0.118728
0.65651	1.14541	0.692204	0.301087
0.466352	1.32682	0.278518	0.253282
1.06949	0.677381	0.140897	0.517246
1.33146	0.913261	0.560665	0.255525
0.428332	0.849465	0.251952	0.55557
0.893916	1.05561	0.0855008	0.132597
1.10844	1.22442	0.167183	0.45813
1.07012	1.07322	0.264325	0.495512
0.668577	1.15259	0.280365	0.189038
0.709455	0.942672	0.333648	0.962182
0.825755	1.22692	0.364856	0.340222
1.03077	0.849591	0.738892	0.585277
0.502814	0.932506	0.365224	0.567292
0.648761	0.996204	0.180918	0.288998
0.898608	0.718212	0.30699	0.29633
0.719359	0.935596	0.499531	0.574181
0.786979	0.67569	0.357612	0.251529
0.342097	0.674712	0.405456	0.141774
1.19773	0.904832	0.127749	0.396188
0.711999	1.047	0.379648	0.268779
1.44385	0.895878	0.527168	0.367186
0.924648	1.01566	0.308992	0.403569
0.915919	0.971806	0.406822	0.132407
0.738256	1.14798	0.348815	0.40082
0.97857	0.888502	1.12179	0.415299
0.879886	0.990965	0.332536	0.0821843
0.779428	1.19943	0.8455	0.512147
0.553729	0.794231	0.366077	0.832457
0.667823	1.14878	0.2796	0.397339
1.09101	0.880203	0.0932816	0.422602
0.625247	1.14516	0.235742	0.293814
0.523951	0.808271	0.327084	0.20459
1.03603	1.12204	0.373746	0.507032
0.390553	0.630617	0.565363	0.570466
1.2822	0.712108	0.279338	0.132241
0.700992	1.38867	0.23317	0.778027
0.967839	0.916076	0.135967	0.198115
0.855661	1.4949	0.351818	0.182247
0.717327	1.45556	0.270999	0.390875
1.14029	0.6852	0.469795	0.530976
0.954378	1.12977	0.169268	0.0646931
1.09153	1.02797	0.284102	0.22926
0.695123	0.794693	0.4014	0.61841
1.20289	0.648098	0.225615	0.551402
0.936123	0.742168	0.441149	0.214555
1.42195	0.442263	0.502023	0.688949
0.858061	0.369552	0.298716	0.294575
0.476864	0.624054	0.407069	0.338151
1.1408	0.423891	0.577385	0.255794
1.0547	0.924829	0.518086	0.392179
0.859198	0.924371	0.656858	0.525333
0.74947	1.44675	0.98128	0.151088
1.1732	0.969849	0.431191	0.578589
0.912552	1.30221	0.604903	0.344552
0.70939	0.964986	0.301149	0.858871
1.1159	1.08943	0.393197	1.04312
1.34984	0.867397	0.313936	0.167332
1.03837	0.842234	0.459036	0.280274
0.809834	1.10949	0.302235	0.182827
1.05917	1.23319	0.323282	0.392181
0.881857	0.895099	0.119092	0.398408
0.362057	0.700238	0.458345	0.275602
0.780115	0.718091	0.348882	0.513293
0.954767	0.752208	0.30258	0.221232
0.792731	0.757193	0.40401	0.214861
0.40911	0.488036	0.299798	0.591573
0.434933	0.576404	0.465887	0.301621
0.583553	1.10534	0.414535	0.206408
0.965162	0.548209	1.02612	0.235035
0.828028	0.737503	0.342504	0.332861
0.801242	1.13943	0.413267	0.670534
0.904009	1.00762	0.289402	0.338404
0.787883	0.787354	0.290228	0.347403
0.566302	1.12427	0.480106	0.45688
1.32445	1.11229	0.30579	0.626426
1.30657	1.06253	0.230132	0.425732
0.953775	0.607212	0.243458	0.531898
0.87078	0.85478	0.429645	0.231323
0.791335	1.08277	0.339041	0.646827
0.890661	1.06028	0.70306	0.436745
1.05269	0.897562	0.459358	0.245867
0.731781	1.51353	0.0807985	0.352678
0.637069	1.02279	0.310236	0.146924
1.00231	0.838338	0.49597	0.540094
0.832799	0.871237	0.627018	0.276471
0.98878	1.03554	1.10415	0.423952
1.13873	0.357526	0.397212	0.513952
0.872055	1.11435	0.48489	0.427685
1.26094	0.871085	0.501163	0.11899
0.868189	0.902558	0.324237	0.417762
0.606282	1.25939	0.900621	0.521867
0.70339	0.617354	0.33197	0.330561
0.763986	0.628422	0.382873	0.65697
0.59329	0.672556	0.423314	0.594207
0.730837	0.96162	0.806123	0.655555
0.556382	0.923389	0.338351	0.253923
0.854762	1.14704	0.261893	0.525868
0.908688	0.550708	0.33318	0.6982
0.950875	0.859181	0.27188	0.299062
0.51911	0.935206	0.457782	0.345696
0.731063	0.763127	0.880746	0.710549
1.03884	0.958279	0.59501	0.341469
0.58958	1.26788	0.53893	0.236497
0.641811	1.16222	0.38711	0.512418
0.724767	0.928827	0.604771	0.256303
1.09824	0.56353	0.582234	0.442018
0.572424	0.583256	0.47663	0.222202
0.752478	1.47931	0.399435	0.215482
1.07862	1.20734	0.531453	0.559216
0.472538	1.01893	0.374166	0.382284
0.840396	1.26377	0.468576	0.216185
1.20086	0.89685	0.630222	0.360717
0.729844	0.485408	0.2479	0.462559
0.625041	0.665756	0.263339	0.338516
1.01221	0.60796	0.428609	0.26318
0.819621	0.505448	0.380217	0.413059
0.861678	0.971935	0.54922	0.191035
0.720834	0.690525	0.351924	0.172912
1.27843	0.994338	0.201903	0.55854
1.03107	0.778534	0.537746	0.288234
1.1628	0.88516	0.401285	0.278695
1.03935	0.824886	0.449465	0.576272
0.910527	1.31	1.27799	0.682128
0.718566	1.01905	0.763443	0.594524
1.04038	1.00905	0.452528	0.231813
0.987192	0.797177	0.424958	0.247811
0.745665	0.85849	0.38006	0.24117
1.15943	0.847343	0.138528	0.303527
0.722832	0.916955	0.611407	0.21444
0.415209	1.17102	0.290053	0.214551
0.838368	1.20052	0.153873	0.232315
0.568646	0.365596	0.297347	0.400432
0.613453	0.781661	0.441172	0.173472
0.558632	1.06927	0.328396	0.366001
0.813094	1.24037	0.333314	0.568836
0.895299	0.422134	0.522262	0.361061
0.587966	0.705737	0.518901	0.34656
0.926058	0.709487	0.893079	0.293719
0.897712	0.940281	0.325435	0.160983
1.15325	0.926158	0.826845	0.264853
0.529192	1.31525	0.441103	0.343298
1.05625	0.910326	0.364664	0.336102
0.78499	0.459778	0.314863	0.609681
0.89053	0.519971	0.597172	0.42171
0.740982	1.03817	0.661736	0.525027
0.636664	0.63917	0.254916	0.354174
1.00394	1.08091	0.772918	0.528651
1.09335	1.06991	0.56938	0.328925
0.443086	0.610551	0.775342	0.422493
0.652559	1.27769	0.229978	0.554064
1.0001	1.19797	0.354917	0.327658
1.12962	0.907254	0.590215	0.180984
1.00162	0.670711	0.106341	0.274781
0.586394	0.792471	0.604151	0.146741
1.16133	1.35082	0.618438	0.347325
0.737396	0.793567	0.666593	0.384629
1.03235	0.597824	0.413878	0.681095
1.33361	0.936972	0.214786	0.84408
0.727195	0.821698	0.292925	0.363282
0.50726	0.658882	0.186791	0.329893
1.25118	0.686994	0.36967	0.521508
0.456603	0.66162	0.71114	0.628164
1.03849	0.795998	0.510335	0.744553
0.80732	0.811313	0.40246	0.297569
1.05921	1.3073	0.401916	0.272774
0.562079	0.802086	0.207454	0.340727
1.11322	1.22596	0.423359	0.297268
0.824163	0.943502	0.3168	0.296801
1.40276	0.547881	0.323118	0.557872
0.536905	0.977603	0.25937	0.485039
0.85032	0.524543	0.692241	0.443267
0.735705	1.00709	0.484856	0.357357
1.21565	0.488319	0.254406	0.636945
0.97537	0.477662	0.454535	0.494992
0.789848	1.23808	0.092194	0.459021
1.42574	0.32494	0.395852	0.30508
0.800551	0.803922	0.170727	0.437695
1.24241	1.04755	0.476298	0.426205
0.458642	0.818605	0.567477	0.269015
1.1353	1.18374	0.371305	0.205026
0.97935	0.69495	0.0959091	0.324196
0.680186	0.443911	0.24034	0.330872
0.869032	1.01819	0.230711	0.510004
0.865947	0.622469	0.360342	0.216603
1.04846	0.988394	0.518028	0.202268
0.851361	0.975657	0.165844	0.314493
1.00541	0.238559	0.445084	0.424876
0.866296	1.17366	0.27998	0.559154
1.33635	0.99632	0.359512	0.466066
0.648254	1.22677	0.432105	0.561383
0.939484	0.919475	0.723902	0.126095
0.809662	1.2964	0.205515	0.77415
0.850537	0.512704	0.318252	0.344212
0.548503	0.901753	0.401926	0.508885
0.572343	0.816113	0.427957	0.371375
1.13205	0.826907	0.256414	0.230608
0.345287	0.989563	0.413126	0.266235
0.977462	0.522628	0.408251	0.353173
0.755303	0.87387	0.358305	0.265594
0.903439	1.01216	0.701622	0.686717
0.813907	0.934318	0.802226	0.335935
0.735045	0.542762	0.168143	0.287888
1.42588	0.581648	0.143906	0.502204
0.489972	1.09544	0.487345	0.2677
0.901588	1.19865	0.473703	0.407745
0.637021	1.01956	0.477793	0.328753
0.672777	0.98784	0.207162	0.312256
1.13715	0.652628	0.182247	0.615168
0.875975	0.931346	0.322986	0.113448
1.30616	1.3965	0.256446	0.4114
0.805319	0.723072	0.583686	0.339997
0.842617	1.04801	0.410653	0.5019
0.571478	1.00096	0.798017	0.544107
0.672157	1.33836	0.337107	0.812241
0.809865	0.947921	0.333986	0.4546
0.939197	0.282097	0.303593	0.300823
0.772586	0.600016	0.703804	0.246201
0.745951	0.556087	0.56394	0.891894
1.10511	0.305307	0.805273	0.379629
1.05067	0.810905	0.791862	0.354283
1.16154	0.726419	0.507618	0.550305
0.97916	0.64834	0.304411	0.279328
0.838852	0.513105	0.293127	0.608922
1.13325	0.647215	0.348439	0.360766
0.98983	0.827046	0.0379096	0.40336
0.968566	0.997585	0.144505	0.383024
1.0576	0.931043	0.525366	0.187143
1.10195	1.51108	0.6438	0.559297
0.745139	0.712351	0.463435	0.338267
0.64547	0.536498	0.468199	0.408599
0.485292	0.796899	0.304897	0.518407
0.907548	1.30639	0.338771	0.502089
0.603558	0.478231	0.368757	0.405427
0.952625	0.838799	0.229615	0.19495
0.611705	0.872135	0.42913	0.722318
0.77818	0.687246	0.193182	0.441644
0.91801	1.02762	0.449627	0.442004
1.4075	1.00951	0.350259	0.402936
0.721883	1.28284	0.267305	0.216737
0.514277	0.787079	0.0935955	0.437489
0.795744	0.694931	0.475685	1.00718
0.669096	0.768166	0.215341	0.440129
0.979924	0.4651	0.393349	0.197033
0.932306	1.0397	0.595684	0.390254
0.552541	0.85879	0.678472	0.392203
1.23955	0.97423	0.12999	0.321557
0.890715	1.08694	0.541056	0.339083
1.02633	0.463059	0.485663	0.372964
0.379933	0.915672	0.318807	0.665572
0.423556	0.846657	0.305054	0.298999
0.91507	0.941397	0.0725295	0.235268
0.863707	0.887299	0.327002	0.91992
0.929775	0.859377	0.308257	0.226412
1.3486	1.07512	0.422062	0.719215
0.946082	0.707082	0.163173	0.755545
0.844156	1.37137	0.507236	0.631045
0.668018	1.01319	0.915247	0.903519
0.965303	0.832684	0.465857	0.424703
0.647362	0.41763	0.457626	0.205283
1.0661	1.05481	0.365621	0.231119
0.742625	0.616027	0.391193	0.442939
0.624585	1.48487	0.550384	0.581392
0.758736	0.777962	0.273987	0.260156
0.864499	0.74687	0.862058	0.957289
1.1253	0.819363	0.16805	0.843077
0.508018	1.07659	0.421053	0.777311
0.910185	1.18739	0.462088	0.685054
1.10238	0.705753	0.84262	0.446963
1.0689	0.651019	1.04184	0.29093
0.785219	1.35791	0.427716	0.397712
0.479354	0.967573	0.218024	0.482471
1.32171	0.376248	0.647369	0.189029
0.648693	0.724066	0.395994	0.302177
0.670061	0.812489	0.292108	0.128864
1.16682	1.10234	0.333232	0.311807
0.928484	0.927343	0.366797	0.361404
0.67509	0.525707	0.396255	0.681624
0.934978	1.19094	0.369263	0.527318
0.594033	0.857495	0.460862	0.587972
1.26478	0.969562	0.158849	0.438217
0.754409	0.668257	0.769883	0.308926
0.871319	1.26242	0.2237	0.573805
0.873384	0.703813	0.461651	0.270365
1.04152	1.18185	0.406447	0.327684
1.12863	0.440514	0.164066	0.190143
1.25334	0.887613	0.34424	0.437793
1.20893	0.711677	0.519123	0.655836
1.39789	1.00913	0.535824	0.500604
0.853554	0.657963	0.583701	0.593336
1.1666	0.749429	0.2252	0.413564
0.78423	0.466746	0.172142	0.16072
1.26315	0.551615	0.416726	0.316856
0.817028	0.707173	0.288141	0.486903
0.738897	0.904327	0.388881	0.613986
0.987376	1.09129	0.381536	0.597202
1.1861	1.28193	0.258498	0.349269
0.691853	1.1743	0.597403	0.448214
1.11102	1.11196	0.396458	0.565754
1.10471	0.952075	0.9315	0.573058
0.733001	1.17644	0.629845	0.262149
1.22273	0.598159	0.327185	0.631551
1.10319	0.912573	0.488763	0.390491
1.18664	0.899561	0.161664	0.141383
1.19662	1.09517	0.302842	0.546695
1.41799	1.20856	0.190901	0.35264
1.34381	0.774005	0.354309	0.373358
0.568102	0.608739	0.565883	0.612425
0.943947	0.449371	0.192046	0.471686
0.659682	0.611854	0.301304	0.114705
1.22899	0.385932	0.282131	0.332421
0.955377	0.66649	0.198247	0.551994
0.892767	1.24902	0.30591	0.177079
1.16719	1.18466	0.608613	0.334161
1.32579	0.634229	0.126232	0.188032
0.498756	0.500355	0.326189	0.351986
0.692188	1.29368	0.615057	0.991392
0.825538	0.867691	0.264694	0.161961
0.630389	0.667217	0.258514	0.18323
1.40977	1.15261	0.405947	0.426752
0.948034	0.835971	0.44257	0.362123
0.955691	0.672095	0.341836	0.713218
0.335546	0.368959	0.249274	0.157688
0.71976	0.675694	0.29362	0.54373
0.686854	1.25153	0.525611	0.3439
1.25712	1.10277	0.447409	0.497127
1.05918	0.928486	0.384622	0.273557
0.759329	0.923643	0.563751	0.113879
1.18024	1.54812	0.103538	0.524095
0.785186	1.1403	0.41572	0.224772
1.21148	1.22404	0.367615	0.578098
1.05918	0.601708	0.665375	0.603565
0.937252	1.01899	0.852196	0.355695
1.03975	0.443761	0.333381	0.366008
1.09187	0.697396	1.70197	0.334301
0.609131	1.3258	0.277446	0.524104
1.05793	0.582377	0.316346	0.380332
1.28384	1.02583	0.157625	0.315948
0.93402	1.01118	0.229155	0.318642
1.29591	0.484209	0.504596	0.877969
0.667866	0.971746	0.51137	0.389676
0.835628	1.34059	0.525006	0.119007
1.0433	0.663876	0.419797	0.280906
1.44283	0.88503	0.493729	0.370372
0.499116	0.874621	0.771115	0.0748426
1.1997	1.35857	0.224165	0.582657
0.786458	0.866793	0.364417	0.259945
0.725613	0.686251	0.192527	0.248133
0.814732	0.620659	0.311048	0.609889
0.864075	1.2759	0.403921	0.436657
0.83266	0.631166	0.36553	0.56446
1.02656	0.780457	0.937007	0.381668
0.615596	1.38853	0.52028	0.517527
0.512844	1.10723	0.281113	0.5565
1.35938	1.19657	0.217116	0.474991
1.09699	1.11335	0.330578	0.406174
0.67067	0.870627	0.316706	0.281447
1.11883	1.13654	0.169405	0.449361
0.666079	1.01622	0.372076	0.576843
0.643061	0.783624	0.680681	0.28881
1.0866	1.05254	0.437963	0.372511
1.09786	0.555998	0.413134	0.353418
1.12905	1.03743	0.739674	0.347195
1.23593	0.859721	0.234981	0.195038
0.293117	0.981146	0.420497	0.340868
1.09442	1.12614	0.43074	0.231469
0.996407	0.565646	0.209595	0.323638
0.545138	1.13863	0.63358	0.496083
1.05562	0.657426	0.356822	0.306329
0.627935	0.543125	0.465626	0.301583
0.807268	0.9462	0.273083	0.240548
1.0359	0.388622	0.739019	0.270693
1.16945	1.07746	1.1101	0.223153
0.580848	1.13589	0.336361	0.684279
0.526338	0.878648	0.462445	0.267949
1.03942	0.979774	0.420976	0.627539
0.863968	1.02578	0.404593	0.233752
0.88074	1.07	0.338888	0.465107
0.898065	0.822395	0.454288	0.39048
0.77972	0.960744	0.241159	0.207731
0.334332	1.39484	0.330638	0.310023
1.59245	0.562742	0.199801	0.229557
1.02868	0.956512	0.636265	0.445136
0.535285	0.616379	0.457158	0.522317
1.1711	0.939587	0.171733	0.444336
0.715426	1.14037	0.496873	0.715986
1.04041	1.08453	0.448315	0.4868
0.542015	0.750155	0.326361	0.863212
0.815308	1.18603	0.594328	0.316264
1.22906	1.02682	0.822792	0.790661
0.772343	0.94976	0.399627	0.259104
1.1226	0.590194	0.241972	0.383938
0.510962	0.429219	0.729922	0.138157
0.376252	1.01278	0.194354	0.250593
1.2289	0.747323	0.219985	0.218859
0.715782	0.742978	0.408529	0.317284
0.669704	1.17905	0.239956	0.511948
1.09073	1.23006	0.369589	0.347693
0.981592	0.563838	0.255563	0.466176
1.0162	0.678177	0.414858	0.590663
0.581371	0.945265	0.507094	0.436352
0.768343	1.21449	0.325941	0.467018
0.899252	0.515267	0.308343	0.173698
0.771245	1.10544	0.683548	0.413522
0.998935	0.948203	0.261427	0.356102
1.30338	0.806772	0.286113	0.230753
0.236368	0.78838	0.215997	0.201094
0.676946	1.2642	0.428545	0.834156
1.18486	0.894695	0.611506	0.202252
0.995927	0.897564	0.515684	0.448176
0.999272	0.640141	0.160414	0.374776
0.800654	0.634676	0.306709	0.30371
1.02655	0.893976	0.413411	0.554283
0.752199	0.635466	0.305704	0.580966
0.651925	0.899662	0.195228	0.410594
0.793537	0.569256	0.406085	0.110223
0.944529	1.19969	0.166429	0.453849
0.597055	0.565282	0.515058	0.358631
0.490148	0.841372	0.384495	0.695912
0.45274	1.0224	0.339297	0.49829
0.48236	0.983144	0.560251	0.651278
0.991481	0.684231	0.406435	0.312992
0.533571	0.60105	0.469941	0.3884
0.698826	0.542934	0.336331	0.666948
0.806077	0.696871	0.4311	0.395163
1.17244	0.786625	0.696635	0.371406
0.796626	0.75956	0.395043	0.739104
0.542974	1.04785	0.366327	0.213385
1.16577	1.21094	0.218346	0.32328
1.0398	1.27889	0.328336	0.36235
1.52125	0.855588	0.219411	0.39825
1.06761	0.78357	0.312336	0.162334
1.01586	0.995703	0.502261	0.289933
1.07359	0.787463	0.252563	0.501691
1.05893	1.12823	0.292421	0.668408
1.20234	0.950145	1.12756	0.815211
1.38833	0.477446	0.546324	0.384335
0.991165	1.11552	0.195237	0.359952
0.4692	0.697156	0.208254	0.366607
0.925446	1.06943	0.58409	0.354578
0.989818	0.688723	0.277084	0.564056
0.990617	0.460775	0.57035	0.402917
1.46231	1.22589	0.696252	0.337435
0.501015	0.77815	0.975023	0.250506
0.580524	1.31886	0.395824	0.256086
0.869281	0.729379	0.387634	0.4135
0.979973	0.940353	0.478298	0.570195
1.31494	1.04883	0.644942	0.307961
0.981171	1.30162	0.288131	0.357261
0.582552	0.604421	0.120763	0.538144
1.01588	1.11187	0.430782	0.497498
0.580614	1.39407	0.628812	0.324025
1.13383	0.914786	0.283384	0.190246
1.18663	0.673666	0.471358	0.596599
0.739691	0.883639	0.304808	0.536754
0.824521	1.06117	0.752669	0.649852
0.766843	0.360796	0.486379	0.415925
1.04016	0.695692	0.404122	0.201588
1.02584	0.683539	0.532154	0.264626
0.673186	0.611267	0.219297	0.459091
0.968065	0.727268	0.619869	0.412723
0.939295	0.502459	0.254018	0.297708
0.92421	0.430495	0.452547	0.284391
1.29761	0.763727	0.352197	0.485219
0.91157	0.956809	0.168582	0.661592
1.04337	0.822548	0.212455	0.474546
0.990823	1.04239	0.306052	0.674779
1.01198	1.06754	0.365244	0.607341
0.63175	1.22287	0.236984	0.833266
1.19247	0.960543	0.400984	0.53429
1.00023	0.674271	0.66819	0.337918
0.933948	0.808213	0.418899	0.504247
0.604456	1.4229	0.754726	0.165879
0.404034	0.925875	0.131807	0.686702
0.776264	1.29625	0.365881	0.291921
1.12255	1.2118	0.463544	0.533688
0.871136	0.917019	0.363235	0.881699
0.727721	1.11337	0.499361	0.170328
0.89915	0.982995	0.419699	0.48437
0.545946	0.950879	0.248124	0.263033
0.981699	1.28733	0.579704	0.235562
0.785272	0.433241	0.470805	0.526431
0.67932	1.13354	0.414365	0.217504
0.882298	1.1427	0.432194	0.351347
0.230461	0.943532	0.817632	0.446736
0.981336	0.952582	0.28224	0.408128
1.07552	0.919977	0.381958	0.942191
1.1589	0.801023	0.390654	0.472545
0.389485	0.780556	0.548602	0.391598
1.11512	1.00641	0.219314	0.183879
0.872185	0.926461	0.932789	0.563911
0.926647	0.895364	0.375654	0.376576
1.1484	0.717187	0.436519	0.38538
0.870093	0.897827	0.411516	0.951358
1.35313	1.01361	0.770899	0.190974
0.862416	1.07681	0.610019	0.250693
0.561451	0.846021	0.325405	0.406866
0.989634	0.767055	0.397992	0.474601
0.729069	0.529483	0.460846	0.430843
0.361711	0.604252	0.68383	0.119614
0.876316	0.959723	0.608491	0.554444
0.876634	1.28093	0.40934	0.302147
0.69713	0.678065	0.796269	0.91916
1.1137	0.968684	0.283809	0.256903
0.997184	1.10358	0.852561	0.152904
0.896281	0.804725	0.296246	0.311115
0.913063	0.910037	0.546663	0.239682
0.845193	1.09553	0.466405	0.307541
1.33606	0.714515	0.568916	0.243343
0.554138	0.770463	0.873323	0.45353
1.11649	1.25688	0.530803	0.741557
0.608234	0.888994	0.332018	0.462917
1.09415	0.430277	1.05388	1.143
0.891898	0.59866	0.279059	0.176286
0.514131	1.30459	0.74459	0.603485
1.04932	1.036	0.380821	0.503795
0.929426	1.23825	0.401584	0.299634
0.981621	0.658617	0.560269	0.272878
0.851983	1.03872	0.378092	0.856336
1.05693	0.678622	0.357812	0.504423
0.583829	0.707515	0.222125	0.601037
0.587781	1.27663	0.35385	0.533043
0.876494	0.953695	0.713191	0.500857
0.735563	0.867242	0.446861	0.133472
1.01587	0.66887	0.57654	0.309923
0.709377	0.608483	0.364742	0.391232
0.894491	0.519653	0.424815	0.273868
0.682872	0.810668	0.351212	0.638299
0.998891	0.848708	0.547054	0.52834
1.45944	0.963017	0.284723	0.362583
0.849382	0.89478	0.709477	0.374539
1.40299	1.43105	0.590138	0.445605
1.3104	0.755101	0.288063	0.402249
0.846856	0.488339	0.59497	0.414312
0.794679	1.07697	0.625959	0.396013
0.639319	1.04331	0.525391	0.66463
1.23917	1.38451	0.414151	0.527581
0.442215	0.738317	0.165237	0.197386
0.539812	0.921736	0.478663	0.406347
0.777561	0.773698	0.411872	0.457583
0.758903	1.01475	0.163971	0.579975
1.13516	0.62646	0.284555	0.493911
0.40955	1.06331	0.438852	0.42857
0.762792	0.698563	0.39448	0.424177
0.634465	0.765198	0.374817	0.239832
0.371058	1.16529	0.550475	0.39212
1.49955	0.590165	0.385983	0.0962016
1.16171	1.24062	0.203937	0.300921
0.90199	1.21561	0.470996	0.29195
1.2619	0.769574	0.381771	0.418277
0.830364	1.37186	0.284541	0.602566
1.17033	0.299297	0.375447	0.482869
0.993326	0.400256	0.250548	0.266147
1.1549	0.589773	0.181686	0.514204
1.09215	0.451674	0.648176	0.325053
1.06676	0.696143	0.355833	0.176767
0.936004	1.01346	0.360076	0.329684
0.49127	0.951943	0.482863	0.61341
1.00251	0.645107	0.551343	0.631005
1.12183	1.04727	0.494695	0.57514
0.798883	0.721087	0.635661	0.164461
1.03977	0.383696	0.661314	0.648032
0.770316	0.589753	0.553551	0.390135
0.694129	1.2608	0.306572	0.261641
0.983473	0.991323	0.227889	0.221767
1.02199	0.820334	0.681624	0.49805
0.894764	0.958659	0.162687	0.349395
0.809373	1.40574	0.497401	0.984417
0.662124	0.964973	0.278174	0.571035
1.22558	0.715566	0.482298	0.381547
0.357628	0.352527	0.361186	0.947914
0.977597	1.25201	0.264833	0.459649
1.33735	1.21787	0.509864	0.447056
1.00228	0.472936	0.124471	0.850475
0.72593	0.782646	0.258968	0.255002
1.04851	0.70119	0.31975	0.688285
0.976137	0.66007	0.375167	0.487234
0.990399	0.747941	0.528044	0.250718
0.570596	1.33468	0.423221	0.569973
0.954233	0.861528	0.182264	0.598854
1.46772	0.651013	0.504251	0.527473
0.597685	0.579961	0.458508	0.507762
1.14265	0.534619	0.254547	0.377942
0.588209	0.884179	0.371512	0.619491
0.985491	0.603626	1.06616	0.217592
1.294	1.11922	0.336273	0.119054
1.16523	1.22519	0.212245	0.423994
0.902418	1.16512	0.309516	0.320195
1.23892	0.714269	0.618	0.171625
1.13315	0.780248	0.47308	0.369622
0.374977	1.11936	0.281861	0.163476
0.863193	0.436676	0.768804	0.352391
0.449196	1.14899	0.3303	0.769372
0.904291	0.665257	0.0453545	0.179906
1.36901	0.375262	0.53775	0.941561
0.578749	0.799634	0.390699	0.583308
0.750367	0.556362	0.324446	0.295849
0.696303	0.598104	0.216542	0.321303
0.309428	0.771994	0.291934	0.20032
0.609151	1.11429	0.521448	0.421106
0.937133	0.573702	0.483093	0.399824
0.409237	0.780776	0.480319	0.359205
0.96333	0.811715	0.295009	0.712521
0.922069	0.950096	0.438857	0.668136
0.612116	1.07299	0.559703	0.50015
0.809188	0.555756	0.500696	1.08738
1.15173	1.25018	0.311647	0.193046
0.542061	0.675869	0.414553	0.425032
0.72025	0.88024	0.642184	0.370463
1.10569	0.648852	0.381549	0.689315
1.09985	1.26659	0.384232	0.341067
0.714799	1.28456	0.867098	0.383221
0.57961	1.09426	0.397481	0.192522
1.32951	0.372694	0.507767	0.32612
0.750797	0.415074	0.742134	0.216697
1.41956	0.992788	0.322049	0.676598
0.682078	1.10347	0.313161	0.542102
1.19797	0.431625	0.581623	0.394539
0.806879	1.15493	0.514501	0.318341
0.795032	0.517221	0.150733	0.443316
0.53118	1.30238	0.140756	0.380933
1.08185	0.938834	0.763266	0.380381
0.506438	1.13898	0.203511	0.509145
0.666116	1.34003	0.220732	0.185131
0.730198	1.19736	0.320198	0.435752
0.538784	0.210058	0.573194	0.223428
1.32576	1.06862	0.403602	0.318034
1.03261	0.764686	0.364712	0.430233
0.701098	1.00667	0.718236	0.210598
1.2104	1.02275	0.248133	0.491449
0.697745	0.302358	0.559228	0.423301
0.699915	0.809162	0.370178	0.493335
0.359728	0.611445	0.351886	0.165214
0.813957	0.781063	0.432355	0.0632024
0.976239	0.619939	0.393008	0.212642
0.565404	1.05528	0.341349	0.157561
1.11426	0.878173	0.369791	0.383752
1.36131	0.787924	0.36772	0.406639
0.83249	0.995852	0.537718	0.198181
1.0064	0.943551	0.467307	0.312563
0.82061	0.538265	0.578515	0.639557
0.849352	0.562536	0.535435	0.128828
1.15291	0.979787	0.34526	0.395241
0.55311	0.974366	0.710545	0.300508
1.14712	0.648196	0.403577	0.30092
1.13247	0.659965	0.283469	0.175053
0.928302	1.3248	0.360602	0.437041
0.513559	0.991362	0.41371	0.0526922
0.895118	0.930597	0.551253	0.503479
0.88056	0.640442	0.349151	0.537931
0.441431	0.581101	0.687266	0.401025
0.864227	1.30127	0.353626	0.426792
1.12601	0.767719	0.647928	0.399355
1.19815	0.982644	0.895484	0.373198
1.11859	0.975194	0.376364	0.477429
0.444787	0.644373	0.485382	0.471622
0.210433	1.40723	0.768288	0.391635
0.680255	0.761672	0.247504	0.550772
0.633533	0.705448	0.223609	0.689874
0.913165	0.910859	0.174254	0.638773
0.431969	0.873162	0.123774	0.368559
1.10638	0.471373	0.749773	0.558164
1.08372	0.581743	0.965412	0.542266
0.921127	1.09999	0.578832	0.283655
1.25437	0.409161	0.260868	0.493146
0.47457	0.942217	0.274067	0.376085
1.37403	0.860786	0.384794	0.504227
0.88671	0.859973	0.747848	0.352853
1.36186	1.03	0.500866	0.374344
1.14961	0.946708	0.289168	1.32044
0.749408	0.995592	0.443231	0.304531
1.07365	0.61331	0.663879	0.428034
0.479303	0.495907	0.29906	0.585133
1.53036	1.26243	0.193722	0.97562
0.862763	0.564762	0.479302	0.558496
0.595354	1.0817	0.467859	0.763602
1.26187	1.18053	0.21901	0.21378
1.09918	0.816093	0.158606	0.411527
0.988817	1.1513	0.493566	0.435056
0.548386	1.19533	0.287057	0.288893
0.78667	1.05728	0.489735	0.381594
0.957426	1.28115	0.526038	0.279685
0.67671	1.30793	0.355109	0.22352
0.484954	0.487865	0.196458	0.549721
0.464137	1.48479	0.415174	0.442512
1.14587	1.07492	0.516841	0.385545
0.991534	0.96561	0.181	0.189633
1.14619	1.15987	0.554159	0.0922126
1.11407	1.07419	0.553881	0.497353
0.864791	1.47247	0.277236	0.418471
1.45921	0.702636	0.270223	0.260345
1.08343	1.02373	0.323485	0.277132
0.845384	0.950318	0.268472	0.299312
1.32686	0.324994	0.461643	0.1548
1.09748	0.967877	0.0778606	0.32384
0.756182	1.29241	0.51159	0.537878
1.02035	1.22302	0.413357	0.169614
1.15611	0.655094	0.837796	0.35705
0.650945	0.977657	0.139823	0.245721
0.928097	0.961896	0.472831	0.697753
0.40998	1.10254	0.490957	0.379395
0.656793	1.13921	0.4265	0.402372
0.784758	1.25355	0.295311	0.182502
1.10722	1.33919	0.540299	0.308026
1.15248	0.898243	0.368944	1.1548
0.612159	0.680581	0.171588	0.364991
1.03791	0.999391	0.550637	0.280862
0.986598	0.613542	0.494901	0.111403
0.716371	0.736605	0.209325	0.453712
0.290812	0.48341	0.0753247	0.362193
0.744927	1.30235	0.441548	0.689578
0.748382	1.1006	0.276218	0.237945
1.0273	0.674991	0.625798	0.393473
1.34913	1.20591	0.368474	0.388182
0.596087	1.01412	0.421595	0.381383
0.977838	0.891295	0.401546	0.254842
0.636545	1.08423	0.123927	0.510189
0.580554	0.622186	0.456314	0.225654
0.276503	0.785823	0.357547	0.273718
0.840457	0.926873	0.488451	0.396273
0.659206	0.775837	0.297261	0.338523
0.696241	0.814468	0.30712	0.340495
1.11925	0.4905	0.367664	0.297136
1.05605	0.995597	0.187366	0.2202
1.09813	0.648131	0.624385	0.356976
0.65672	0.871476	0.743531	0.548199
0.785991	1.21802	0.537443	0.441853
0.384518	0.778917	0.184252	0.708144
0.603513	0.985423	0.249126	0.469397
0.71249	0.455687	0.305503	0.393237
1.15898	1.25138	0.397727	0.475907
1.23099	1.21046	0.492211	0.26519
0.54647	0.599187	0.970528	0.288765
1.06298	0.632336	0.229024	0.330752
1.35288	1.17852	0.261632	0.313807
0.851378	0.531441	0.670502	0.351702
0.259431	0.610676	0.747706	0.414272
0.739346	0.818278	0.41533	0.491583
0.993113	0.967735	0.305805	0.613463
1.03647	1.0846	0.475867	0.187459
1.03027	0.808381	0.183623	0.567091
0.58955	1.30543	0.474881	0.638437
0.745102	0.770687	0.306475	0.214709
0.557343	1.317	0.435021	0.199572
0.918183	0.999761	0.835621	0.286126
1.16365	0.680264	0.78483	0.399428
1.10483	0.410021	0.747136	0.240674
0.601375	1.01749	0.509507	0.411136
0.923624	1.12648	0.379038	0.370324
1.06311	0.809703	0.284471	1.06517
0.952124	0.882976	0.681443	0.269162
1.26967	0.975275	0.596032	0.562049
0.860309	0.928045	0.165421	0.234897
1.01815	0.961224	0.600206	0.236302
0.805427	0.334976	0.584581	0.419174
0.732728	1.12305	0.215191	0.256167
0.953551	0.547463	0.522469	0.540192
0.853799	0.832874	0.235669	0.432754
0.851398	1.05463	0.382522	0.422617
0.873342	0.480323	0.484539	0.541921
0.755612	1.14816	0.276886	0.383278
0.730197	1.40673	0.33793	0.214597
1.07595	0.794362	0.598583	0.469636
0.895533	1.28725	0.182542	0.600338
1.15515	0.973897	0.486017	0.39312
1.07252	0.788787	0.207444	0.329403
0.622379	0.697848	0.474396	0.499244
0.903797	0.377429	0.35477	0.325824
0.735378	1.15208	0.363645	0.867102
1.06263	0.894165	0.334949	0.525036
0.478898	1.01254	0.480756	0.426896
1.08201	0.911498	0.582804	0.322304
0.972676	1.09185	0.416311	0.27623
1.05629	0.214998	0.627744	0.23329
1.9652	0.647432	0.306697	0.418045
1.12733	1.2191	0.218559	0.491069
0.783678	1.01939	0.368232	0.399417
0.968903	0.855389	0.0899794	0.328071
0.738619	1.27511	0.555496	0.152339
0.851337	1.26302	0.751522	0.382378
1.06121	0.89449	0.366141	0.452408
0.674953	1.13173	0.523306	0.377196
0.927377	1.08738	0.374056	0.371468
1.54157	0.993702	1.06674	0.179939
1.33753	0.863595	0.362692	0.560434
0.614131	0.500182	0.508724	0.69195
1.44652	0.9579	0.457029	0.281334
0.733219	0.912275	0.770082	0.266122
0.866151	1.17756	0.483505	0.278123
0.978377	1.02856	0.0711253	0.179783
0.743814	0.970779	0.438366	0.589853
0.966912	1.42375	0.632816	0.34393
0.705274	1.00586	0.367722	0.272364
1.05176	0.707449	0.519394	0.424269
0.565156	0.434442	0.5048	0.274357
0.833491	0.734731	0.595914	0.810626
0.656448	0.81805	0.463131	0.463106
0.87691	0.602597	0.392291	0.317354
0.585934	1.32977	0.402287	0.507721
1.18791	0.817611	0.462313	0.552685
1.01058	0.58678	0.484698	0.592923
1.06743	0.854747	0.30019	0.36522
0.71208	0.708468	1.05067	0.117809
0.485559	0.884357	0.381288	0.463691
0.604928	0.620269	0.589975	0.360843
0.73276	0.587005	0.243841	0.198762
0.576276	0.562163	0.794923	0.33925
0.858058	1.11085	0.882068	0.274752
0.376877	0.796819	0.214829	0.30742
0.412985	0.747935	0.410782	0.466293
1.11256	0.525749	0.498307	0.333033
0.732415	0.930655	0.324412	0.47219
1.09383	0.815206	0.723826	0.50904
1.13815	1.25927	0.396507	0.639772
1.04456	0.580763	0.573019	0.362005
0.92507	0.478639	0.320869	0.500287
1.30385	0.988182	0.384635	0.480378
1.33121	1.2658	0.236496	0.274557
1.0005	0.510971	0.550275	1.02285
0.974479	1.01851	0.382027	0.592919
1.07889	0.790309	0.48659	0.369615
0.334118	0.67236	1.31088	0.111682
0.768453	1.20002	0.475407	0.647834
1.0047	1.08468	0.382566	0.473463
0.769096	1.07553	0.308596	0.365582
0.475567	1.00986	0.181442	0.524136
1.16881	0.963349	0.434512	0.597225
0.929573	1.0795	0.960635	0.353499
1.13856	0.696945	0.189786	0.490755
1.08872	1.23259	0.413626	0.81034
0.893702	0.945983	0.179627	0.294112
0.850549	0.838861	0.297763	0.373596
0.817184	0.595551	0.326172	0.661598
0.921182	1.47692	0.847367	0.0778606
0.941409	0.746457	1.15941	0.391117
0.53887	1.33277	0.26846	0.862782
0.779649	1.08416	0.530543	0.354263
0.475113	0.856792	0.270648	0.236933
1.12712	0.254473	0.32933	0.284605
1.01107	0.747726	0.4066	0.465826
0.38793	1.25188	1.121	0.300009
1.29543	0.959555	0.224054	0.514472
0.843868	0.88066	0.336351	0.179596
0.751948	0.649006	0.606644	0.339327
1.08987	0.74993	0.664313	0.364106
0.729374	1.07626	0.405793	0.274205
1.53234	0.723366	0.430176	0.591527
0.782506	1.23354	0.184792	0.727928
0.652785	0.709547	0.216137	0.306187
1.55971	0.334335	0.62166	0.461615
0.240826	1.05195	0.31081	0.238598
0.88399	0.475456	0.393998	0.481623
0.776304	0.650961	0.853003	0.459949
0.702748	0.938285	0.613117	0.250485
0.762632	1.25706	0.480353	0.511594
0.77948	0.90233	0.437402	0.935338
1.11623	1.02363	0.383281	0.189038
0.658387	0.742903	0.255932	0.592183
0.682471	1.07993	0.806248	0.600928
1.10422	1.11966	0.302864	0.340369
0.575178	0.540396	0.254263	0.350787
0.805644	0.629198	0.152602	0.732933
1.1066	1.32284	0.297965	0.281816
0.551002	0.8746	0.796315	0.464723
0.629266	1.12807	0.696841	0.510207
0.830506	0.606068	0.415697	0.542264
0.952565	0.531618	0.401494	0.424696
0.670315	0.735149	0.460676	0.303107
0.73458	1.14061	0.384395	0.37176
0.841557	0.584484	0.389851	0.48097
1.01218	0.529559	0.505129	0.573161
0.859483	1.28955	0.481926	0.313067
0.679726	0.383951	0.615425	0.470368
0.633731	0.910057	0.174118	0.561212
1.05528	1.35445	0.254656	0.481783
0.612011	1.28672	0.541089	0.231125
0.995637	1.10997	0.545796	0.260544
1.11535	0.726194	0.539689	0.19159
1.0317	1.1294	0.568959	0.330746
0.619721	1.18333	0.269245	0.607187
0.656966	1.00001	0.748069	0.558903
0.969008	0.985003	0.533098	0.497135
0.981207	0.733502	0.254061	0.388913
0.743643	1.07884	0.219544	0.36866
0.851812	0.5836	1.05659	0.438624
1.29739	0.709377	0.539598	0.31405
0.824433	0.43543	0.359814	0.354346
0.760036	1.54081	0.597647	0.325972
1.01482	0.706343	0.447912	0.279233
0.96595	0.775045	0.82966	0.274028
0.959664	1.09442	0.498225	0.510997
1.07877	0.866651	0.375945	0.504826
0.695314	0.785336	0.206136	0.320185
0.676697	1.16434	0.304493	0.186012
1.39207	0.960069	0.326369	0.443739
0.897678	0.806179	0.32179	0.298634
1.25674	0.715713	0.928515	0.560083
0.686081	0.666285	0.340735	0.544201
1.47872	0.680136	0.375828	0.44474
0.521374	0.84753	0.387288	0.422396
0.836645	1.01131	0.848327	0.55323
1.14772	0.452514	0.444367	0.746476
0.851733	0.76493	0.482297	0.340796
0.69401	1.27349	0.457093	0.486751
1.15411	1.38258	0.368832	0.584167
1.39768	1.29286	0.310171	0.705614
0.459877	0.936732	0.242951	0.406626
0.953255	0.814612	0.41066	0.478626
0.657786	1.20246	0.462319	0.473386
0.456731	0.682981	0.218371	0.32403
1.03749	0.71035	0.476541	0.618203
0.93356	0.999792	0.552917	0.576185
0.723815	0.899675	0.315864	0.272558
0.697336	0.652685	0.334362	0.368322
0.561163	0.796967	0.445223	0.290175
0.580045	1.31515	0.267188	0.242076
0.747221	1.0332	0.83923	0.521152
0.693836	0.531449	0.300229	0.282077
0.571036	0.430696	0.356845	0.437896
1.21631	0.758083	0.135701	0.599829
1.13488	0.623111	0.361679	0.611164
0.586479	0.944738	0.909776	0.442709
0.911784	0.771483	0.166511	0.443831
0.276381	1.73227	0.197923	0.26594
1.10563	0.945479	0.457205	0.40606
0.711357	0.465059	0.455119	0.189275
1.11405	0.981068	0.363928	0.422538
0.970655	0.702812	0.334426	0.356189
1.07266	0.610939	0.741534	0.355572
0.370557	0.89282	0.314197	0.658196
1.09309	0.861385	0.244531	0.502358
0.784302	0.717478	0.352545	0.707768
0.968767	1.22707	0.162801	0.278192
1.18163	0.782957	0.831623	0.350339
0.924698	0.532406	0.395589	0.152616
0.833217	0.924003	0.861626	1.00343
1.21373	1.09126	0.367088	0.283364
1.13241	0.865934	0.369467	0.35087
0.45634	0.726445	0.197442	0.398298
0.615063	0.960297	0.518941	0.30781
1.11344	1.13981	0.561295	0.720489
1.01078	1.39798	0.307189	0.629846
1.04179	0.993959	0.908831	0.113749
1.30583	0.956701	0.266545	0.444099
0.479645	0.498935	0.358205	0.515696
0.930705	0.571259	0.391679	0.598626
1.03255	0.781961	0.460566	0.468407
0.894933	1.36119	0.376845	0.514232
0.867303	0.584634	0.310639	0.458174
0.38631	0.842659	0.724493	0.477289
0.775995	0.880925	0.314803	0.174781
0.864358	0.96067	0.180805	0.557134
1.16895	1.01423	0.386202	0.184311
0.893455	1.02608	0.422755	0.492634
1.23857	0.861675	0.427406	0.542422
0.824232	0.545061	0.281871	0.443533
0.548081	0.288054	0.394594	0.234528
0.446585	1.15944	0.555986	0.273508
0.657968	1.36166	0.468747	0.269327
1.08204	1.04936	0.55134	0.276509
1.17495	0.952321	0.200217	0.363234
1.10238	0.412707	0.280426	0.38469
0.390298	0.861176	0.406839	0.0965176
0.757043	1.16716	0.208529	0.31599
1.4548	0.95598	0.527699	0.321821
0.789558	0.633961	0.147561	0.612321
1.08715	0.646266	0.662655	0.378581
0.917626	0.784203	0.251507	0.380533
0.844127	1.10032	0.479328	0.283638
0.584583	0.730379	0.680107	0.353243
0.736722	1.42594	0.484906	0.577672
0.844173	0.966629	0.779548	0.239507
1.05692	1.39149	0.18883	0.367427
1.07254	1.18725	0.24565	0.616818
0.939476	0.91399	0.362384	0.459296
0.980282	0.980681	0.270272	0.603823
1.31515	0.616651	0.279901	0.578344
0.615056	1.00545	0.44668	0.596601
0.817413	0.940966	0.231366	0.397381
0.600513	0.624386	0.440586	0.317178
0.747643	0.50678	0.355803	0.368879
0.556244	0.881233	0.261093	0.694529
1.12092	0.824652	0.0952672	0.630519
0.854987	1.06985	0.494062	0.591544
1.1344	0.731547	0.289822	0.278316
0.551075	0.751108	0.643916	0.685242
1.26583	1.16519	0.3507	0.325395
0.814949	1.29906	0.447273	0.514581
0.498115	0.96155	0.488977	0.610043
0.904497	1.04196	0.346996	0.393791
0.575437	0.694139	0.334239	0.230789
0.905661	0.515597	0.33238	0.323535
1.11892	0.670006	0.270492	0.197047
1.23236	0.931642	0.772763	0.375822
0.745753	0.94585	0.20386	0.680422
0.934584	0.797177	0.267355	0.268786
0.871603	0.883667	0.249541	0.43395
0.631891	1.15604	0.590228	0.191153
1.1004	1.17953	0.33128	0.4554
0.468765	0.390665	0.391592	0.372582
0.492885	0.660797	0.204113	0.44276
0.857411	1.0849	0.454833	0.517347
0.991938	1.00426	0.550837	0.48378
0.938632	0.948123	0.280138	0.530025
0.610816	1.25819	0.981599	0.601283
0.613953	0.958001	0.441151	0.187399
1.39049	0.843766	0.160629	0.594925
1.23021	0.775807	0.293962	0.585214
0.91562	1.07178	0.157797	0.355253
1.46557	1.22462	0.408793	0.273367
0.534392	0.958709	0.18724	0.547769
1.01563	0.647875	0.4696	0.278938
1.3935	0.707806	0.436187	0.644298
0.488055	1.36213	0.152756	0.41406
0.612611	0.413982	0.462802	0.239919
0.836607	1.21676	0.164571	0.398923
0.710498	0.619355	0.536374	0.699979
0.759984	0.529815	0.255209	0.349489
0.957724	1.1822	0.507488	0.306369
0.423881	0.926706	0.224748	0.559558
0.765213	0.825994	0.186835	0.342633
0.93662	0.988518	0.376076	0.193353
0.84175	0.492796	0.33118	0.789107
0.944714	1.25251	0.774056	0.206749
0.600439	0.855721	0.473186	0.22576
1.31873	0.733654	0.238294	0.27352
1.26036	1.00542	0.276058	0.275705
0.701675	1.3641	0.196476	0.244367
1.19586	0.537428	0.317799	0.48062
0.898218	0.933405	0.419705	0.33388
0.785555	0.804096	0.770424	0.55543
1.02225	1.32432	0.243642	0.146523
1.2042	1.21441	0.340589	0.268319
1.19678	0.630063	0.149561	0.422254
0.731267	0.890923	0.377364	0.240552
0.991232	1.07371	0.51505	0.183417
1.40221	0.698057	0.241214	0.320464
0.54897	0.639872	0.114024	0.281277
1.05746	0.894446	0.246384	0.545935
1.2692	0.720559	0.576531	0.440057
0.727975	0.543923	0.499832	0.890053
0.908696	0.386235	0.414605	0.372456
0.726407	1.19149	0.237608	0.586851
0.935998	0.72742	0.0964036	0.553104
0.670452	0.869853	0.63363	0.383544
1.30057	1.32039	0.426662	0.495189
0.695023	0.966447	0.109329	0.478571
1.42912	1.30506	0.630425	0.429107
0.798307	0.901387	0.212138	0.70435
0.675948	1.10813	0.422396	0.376347
1.20923	0.46102	0.244132	0.341293
0.919227	0.401889	0.496214	0.43788
0.826394	0.64149	0.543199	0.419256
0.93178	0.780629	0.483655	0.397677
0.466526	0.799353	0.315876	0.840426
1.05867	0.8203	0.621388	0.607973
0.753342	1.05524	0.413794	0.456951
1.11265	0.903662	0.41851	0.804053
1.1825	0.57716	0.615251	0.570194
0.7592	1.10591	0.391504	0.203815
1.34158	0.569069	0.369253	0.173408
0.816587	0.921139	0.24824	0.228595
0.616248	1.16314	0.232288	0.401008
0.973596	0.69125	0.6016	0.458937
0.714204	0.89112	0.628985	0.652216
1.0091	0.783021	0.331927	0.164683
0.83075	1.09746	0.221284	0.145311
0.748864	1.12047	0.941176	0.276847
0.739466	0.952001	0.182054	0.328047
0.540196	0.977296	1.14739	0.162678
0.634648	1.03655	0.610024	0.548073
1.28246	0.678091	0.425986	0.558167
1.01536	0.693906	0.562222	0.306995
0.895355	0.992074	0.314834	0.626746
0.387857	1.02374	0.235311	0.360175
0.414597	0.739625	0.463131	0.501099
0.775224	0.424194	0.51221	0.150957
0.605157	1.32674	0.513481	0.567551
1.08683	1.28899	0.44316	0.206912
0.598512	1.15648	0.986064	0.271152
1.02304	0.801548	0.152101	0.459685
0.746238	1.13831	0.543086	0.163749
0.421035	1.66587	0.377606	0.230732
0.472014	0.676581	1.39725	0.863553
1.26645	0.936236	0.143902	0.816749
0.876473	0.706766	0.404726	0.653299
1.2138	1.05499	0.399132	0.311923
0.782296	1.08172	0.470689	0.625435
0.322906	0.594601	0.557455	0.290314
0.755906	0.819294	0.336754	0.407434
0.604233	0.919849	0.394136	0.239221
1.21445	0.766373	0.383311	0.45937
0.933021	0.95543	0.182507	0.605065
0.969788	0.198849	0.589212	0.40815
1.16215	1.08929	0.552538	0.326844
0.178062	1.23206	0.350021	0.204635
0.924934	1.01358	0.350125	0.45442
1.13137	0.932297	0.605576	0.463495
0.495386	0.971329	0.451285	0.203083
1.12711	1.14119	0.388745	0.266892
0.431407	0.803812	0.377987	0.259244
0.537696	0.72846	0.581848	0.440483
1.11875	0.673561	0.390493	0.120181
0.517927	0.828443	0.796361	0.275117
0.971256	0.588923	0.452641	1.05013
1.10133	0.520726	0.402382	0.535026
0.576439	0.431438	0.362445	0.320372
1.45696	0.742362	0.396719	0.175303
0.538672	0.877985	0.245877	0.310519
0.991712	0.703246	0.394715	0.505502
0.925451	0.295821	0.317179	0.382817
1.39081	0.670837	0.663324	0.402658
0.401447	0.997446	0.67776	0.473998
0.982487	0.896248	0.32359	0.579427
1.16775	1.50999	0.565043	0.165663
0.345054	0.777144	0.213126	0.0797788
1.00935	0.727995	0.686219	0.580238
0.269846	0.759606	0.063207	0.361177
0.469282	0.482682	0.469903	0.443537
0.868896	1.04687	0.383137	0.188321
0.657473	1.048	0.572761	0.318783
1.43034	1.271	0.308604	0.368807
1.11647	0.886178	0.850305	0.434374
0.718885	0.465727	0.257813	0.3878
0.707645	0.64651	0.906213	0.423964
1.00892	1.28694	0.261323	0.18092
1.2668	0.884902	0.515337	0.267675
0.345939	1.04351	0.398467	0.291405
0.770136	1.24788	0.814977	0.319421
0.695495	0.801924	0.45234	0.314752
0.802465	0.524493	0.186512	0.808839
0.959213	0.706837	0.370935	0.49146
1.11157	0.708098	0.599382	0.377392
0.599308	0.954039	0.437032	0.535695
1.14299	1.02138	0.396017	0.487681
0.843801	0.842894	0.562743	0.859529
0.834755	1.49062	0.25943	0.527111
1.1717	1.26196	0.56448	0.21058
0.77313	0.781976	0.517629	0.32102
0.755836	0.966386	0.331176	0.390153
0.635502	0.679529	0.269298	1.61014
0.91399	1.13421	0.252355	0.161397
0.677417	1.2716	0.637264	0.433302
0.685678	0.345621	0.128621	0.705648
0.644712	1.00619	0.77675	0.33604
0.666442	0.781662	0.316702	0.588309
0.792321	0.733599	0.618014	0.229014
1.08827	1.287	0.653055	0.915649
0.712876	0.958994	0.431252	0.536746
0.637186	0.703768	0.250299	0.828731
0.513979	0.749737	0.252735	0.413871
0.913571	1.14569	0.25546	0.156483
1.08192	0.180632	0.434957	0.77306
1.16732	0.718469	0.721983	0.834103
1.12547	1.05282	0.363219	0.553226
0.631746	1.02549	0.870985	0.570622
0.981623	1.09758	0.793079	0.696486
1.12963	1.16137	0.905401	0.393575
0.873165	1.38964	0.452924	0.258784
0.513278	1.04633	0.354644	0.641181
1.17176	0.600223	0.239284	0.260704
1.05682	0.988471	0.355051	0.627321
0.983377	0.762916	0.462702	0.374177
0.573577	0.412003	0.264247	0.527305
0.747838	0.614637	0.46257	0.5355
1.10466	0.415262	0.424915	0.19984
0.971671	1.14221	0.569476	0.6838
0.789954	0.561084	0.348066	0.449176
1.07562	0.423951	0.364427	0.59197
0.486379	0.907855	0.262863	0.299891
1.30109	1.13087	0.806604	0.267247
0.459933	0.573161	0.338435	0.643604
0.981204	0.671744	0.856039	0.345281
0.941789	1.35504	0.396528	0.358155
1.35811	0.41083	0.780565	0.366923
1.14545	0.781246	0.338011	0.623884
1.17766	0.793395	0.214529	0.429869
0.987735	1.09762	0.904516	0.409018
1.01201	1.04405	0.427904	0.186669
1.13427	0.995961	0.507551	0.136517
0.511676	0.567691	0.295938	0.39393
0.896442	0.500984	0.396781	0.567608
0.914545	1.20247	0.288314	0.401015
0.735656	0.5453	0.454858	0.471908
0.893934	0.437252	0.462258	0.672872
0.797742	0.436409	0.365884	0.413499
1.00554	1.0499	0.236058	0.477369
0.791807	0.827077	0.463344	0.534775
1.109	0.838079	0.57393	0.413255
1.29411	0.523257	0.605627	0.50693
1.19743	0.832443	0.422018	0.671588
0.713579	0.899709	0.748537	0.213439
0.785785	0.871429	0.402435	0.251483
1.24518	0.821652	0.787741	0.21932
0.548525	1.0235	0.359549	0.0928481
0.986123	0.811004	1.06732	0.217053
0.859745	0.875616	0.934927	0.29394
0.411594	1.26073	0.211956	0.308297
0.592737	1.26563	0.547705	0.58095
0.295566	0.423657	0.156229	0.786604
0.703599	0.62617	0.339904	0.457129
1.31344	0.412544	0.442997	0.317565
1.3375	1.17101	0.403069	0.207708
1.21971	1.33779	0.96641	0.481335
0.661779	1.03676	0.294733	0.271641
0.808824	0.933899	0.452646	0.299219
0.679275	0.815222	0.47913	0.386795
1.3103	0.962924	0.215032	0.69586
1.15923	0.633832	0.425464	0.0551882
1.10118	0.730625	0.207074	0.322511
0.897481	0.908772	0.3039	0.363842
1.1226	1.03153	0.344857	0.176697
0.811288	0.660204	0.482012	0.29359
0.710885	1.36405	0.915539	0.0722437
1.31623	0.927026	0.604654	0.741296
1.2731	1.13149	0.625948	0.369639
1.20683	0.729341	0.452452	0.418639
0.654409	0.72724	0.719816	0.294785
0.680597	1.02114	0.442009	0.0567453
0.709942	0.600905	0.402245	0.728328
0.992068	1.16127	0.508353	0.239586
0.687852	0.761916	0.629638	0.333642
0.549236	1.06041	0.385109	0.240841
0.481725	1.23602	1.0332	0.428275
0.607133	0.579205	0.656917	0.301439
0.920563	0.710706	0.495631	0.649776
0.960279	1.25378	0.237542	0.769848
0.459229	0.849825	0.357415	0.350775
0.784756	1.22914	0.307048	0.309353
0.590325	0.49617	0.586408	0.356366
0.889554	1.05554	0.327305	0.345983
0.840028	0.834488	0.829338	0.657205
0.879841	0.787863	0.527921	0.443812
1.0055	1.1799	0.946087	0.457822
0.694498	1.07185	0.752732	0.985414
1.11868	0.817678	0.466986	0.337668
0.544366	1.29354	0.352127	0.463411
1.00889	0.614711	0.256444	0.441749
0.603951	1.10796	0.625149	0.242353
0.62491	0.959664	0.491335	0.40698
0.786677	1.05572	0.265533	0.519732
0.520989	0.419754	0.109588	0.949876
0.710656	0.599434	0.419834	0.668327
1.34206	0.793775	0.782692	0.335075
1.07369	1.21484	0.326238	0.823839
0.971724	1.11151	0.527903	0.360733
0.591212	0.74968	0.514196	0.945461
1.68575	0.769133	0.381973	0.329744
0.942383	0.893307	0.737066	0.95835
0.795128	0.953059	0.579171	0.184355
0.93588	1.21468	0.651023	0.431251
0.671968	0.432281	0.686074	0.371803
0.835569	1.07126	0.448686	0.251829
1.20992	0.839703	0.469658	0.23058
0.877108	0.524889	0.67047	0.228318
1.17442	1.11169	0.417868	0.766618
0.994803	0.809258	0.322536	0.251409
1.16766	0.699919	0.501261	0.308723
1.29851	0.746356	0.360389	0.466141
0.542493	0.613464	0.39518	0.260716
1.33593	1.16749	0.777539	0.409788
0.848404	0.303079	0.192867	0.294906
1.36142	0.762426	0.349596	0.40285
1.0274	0.717302	0.427409	0.514251
0.719945	1.33753	0.336671	0.522554
1.11619	0.699597	0.130017	0.662537
0.549633	0.86138	0.297729	0.277231
1.23662	0.970648	0.493096	0.559835
0.480913	1.14046	0.286358	0.634272
0.870654	0.855205	0.282431	0.396281
0.537799	1.08028	0.557409	0.546299
1.09332	0.823553	0.662673	0.511066
1.0468	0.878965	0.297322	0.224387
0.694142	1.03573	0.202783	0.353579
0.662828	0.937968	0.391449	0.46357
0.783549	1.03663	0.260974	0.500005
1.05719	1.44186	0.298573	0.474913
0.721303	1.1739	0.417041	0.369506
0.870232	0.812281	0.592651	0.359201
0.773643	0.775497	0.359948	0.28752
0.770075	0.665942	0.309977	0.89057
0.767465	0.533236	0.715629	0.352811
0.939298	1.38014	0.359842	0.427175
1.30647	1.30012	0.403876	0.292296
0.825375	0.987725	0.367082	0.103762
1.13639	1.24764	0.59597	1.01206
0.481185	0.83306	0.785061	0.376133
0.944408	0.918924	0.509547	0.249568
1.01438	1.18794	0.443912	0.707591
0.602962	0.850249	0.14634	0.766311
0.683703	0.75217	0.22269	0.525481
0.541628	0.66352	0.758718	0.327334
1.02335	1.06596	0.198153	0.58578
1.06222	0.974344	0.707336	0.410544
0.47841	0.47666	0.475331	0.314203
0.797172	1.12513	0.300203	0.468654
0.969815	0.3902	0.245958	0.376446
1.02413	0.439346	0.405643	0.266601
1.34618	0.653602	0.211948	0.259337
0.898018	0.53448	0.650549	0.554159
0.806999	1.26547	0.276017	0.332412
0.72498	1.02761	0.615072	0.418921
0.770152	0.743426	0.280826	0.367347
0.785783	0.809166	0.204092	0.26747
0.920984	0.616192	0.40776	0.685921
0.589069	0.979256	0.200043	0.569715
1.01547	0.716704	0.402346	0.341909
1.00508	1.37498	0.824012	0.221177
0.95678	0.758545	0.458731	0.530449
1.41707	0.982905	0.423627	0.454535
1.14609	0.929289	0.503738	0.203765
1.27118	0.767832	0.713401	0.433277
1.09992	0.7813	0.523975	0.323247
0.847351	0.75714	0.360696	0.424111
0.883436	0.961511	0.432298	0.441777
0.465891	0.646748	0.296545	0.366406
0.634584	0.726248	0.333012	0.308929
1.13804	1.4627	0.318902	0.260852
0.56011	1.0925	0.512727	0.135604
0.686766	0.580376	0.373894	0.370728
1.3684	0.196113	0.26753	0.669472
1.06456	0.92938	0.691678	0.120774
0.723536	0.165224	0.372838	0.358023
1.05706	1.42418	0.108958	0.493784
0.756847	1.10038	0.379484	0.316614
0.924367	0.505638	0.278664	0.470945
1.03481	0.737176	0.579658	0.118046
0.492122	0.750105	0.10626	0.556467
1.07643	0.498535	0.243138	0.471494
0.446139	1.20933	0.38544	0.603862
0.714631	0.799402	0.671745	0.384368
1.19187	1.02074	0.140613	0.28997
0.818063	1.1531	0.421538	0.428648
0.0715869	0.900456	0.504587	0.303451
1.03177	0.960313	0.258649	0.417915
1.06781	0.953447	0.333195	0.267967
0.807495	0.968302	0.413131	0.292081
0.768403	1.11299	0.249197	0.181644
1.14638	0.811132	0.266214	0.574309
0.822089	1.22691	0.424119	0.432314
0.875272	1.2088	0.234417	0.312148
0.801537	1.06033	0.734729	0.411339
0.690504	1.27457	0.391327	0.681374
0.813929	0.879418	0.504325	0.395998
0.810494	0.661833	0.533603	0.606774
0.725498	0.48518	0.223467	0.265654
0.441751	0.406957	0.204392	0.584027
0.809803	1.09284	0.190631	0.343761
0.520187	0.813474	0.460994	0.353692
0.736454	0.684924	0.369498	0.315968
0.959268	0.805803	0.635001	0.386929
0.52997	0.880765	0.561365	0.426736
1.13853	0.904433	0.740939	0.403803
0.985522	0.521326	1.10802	0.413849
1.0804	1.00323	0.695557	0.245652
1.17062	0.716726	0.203418	0.469127
0.880203	1.04074	0.23041	0.511778
1.34789	0.835892	0.279112	0.670377
1.00861	0.994839	0.386116	0.55914
0.681266	1.12446	0.269922	0.463719
0.785328	1.10679	0.625622	0.56437
0.632473	1.0383	0.408189	0.358105
1.06914	1.10097	0.341334	0.780265
0.625461	0.411499	0.232802	0.552912
1.13283	0.654881	0.491126	0.302542
0.782477	0.761213	0.294585	0.678947
0.831813	0.907459	0.676773	0.363114
1.15249	0.929449	0.389517	0.18636
0.85574	0.954293	0.1863	0.109441
1.10486	0.241321	0.247552	1.08794
0.176752	0.609519	0.998455	0.320214
0.863926	1.15726	0.359029	0.613835
1.00522	1.19914	0.39915	0.306723
1.36792	1.26816	0.29035	0.14412
0.860993	1.04463	0.433164	0.475338
1.10928	1.24262	0.30818	0.541297
0.890434	0.298839	0.0432099	0.601332
0.68412	0.452587	0.535754	0.108516
1.31322	0.773844	0.405463	0.212379
1.58882	0.43722	0.352602	0.629955
1.08238	0.945836	0.380584	1.25969
0.640504	0.742894	0.368194	0.429397
0.63164	0.742771	0.234656	0.316339
1.05749	0.506411	0.29687	0.305827
0.657169	0.753662	0.559686	0.596281
0.688056	0.509753	0.37166	0.506587
0.962643	0.891005	0.547513	0.357825
0.845337	0.899675	0.561891	0.250961
0.934063	0.881493	0.380469	0.40942
0.912222	0.911236	0.321681	0.781024
[truncated: 9,011 more rows]
