# Supplementary material for: Spontaneous emergence of rudimentary music detectors in deep neural networks
Source: Nat Commun. 2024 Jan 2;15:148. doi: 10.1038/s41467-023-44516-0 (PMC10761941; doi:10.1038/s41467-023-44516-0)
Supplement: Supplementary file 3 — Source Data [file 41467_2023_44516_MOESM3_ESM.zip › Source data/2c.xlsx]

## Sheet: Sheet1
Original music	Original nonmusic	1/1	1	1/2	1/4	1/8	1/16	1/32	1/64
1.31431	0.201251	1.29819	0.785445	1.30783	1.31478	1.31631	1.30858	1.28744	1.25179
1.18049	0.375151	1.17918	0.645192	1.18182	1.18143	1.17757	1.1681	1.14778	1.11583
0.699005	0.193742	0.69079	0.487194	0.695794	0.705725	0.718577	0.729683	0.735182	0.730179
1.11029	0.460009	1.10678	0.354627	1.09425	1.08072	1.06216	1.03402	0.996455	0.955085
0.875654	0.31598	0.779458	0.541737	0.797383	0.817631	0.83912	0.858594	0.875131	0.88867
0.773955	0.402183	0.751548	0.354959	0.766031	0.776475	0.781942	0.780186	0.76951	0.752505
0.941189	0.164791	0.943257	0.374851	0.934578	0.929168	0.922813	0.910083	0.888104	0.858564
0.636389	0.253493	0.59069	0.345911	0.560697	0.537403	0.516959	0.49246	0.464851	0.433888
1.06036	0.129748	1.054	0.231488	1.03995	1.02462	1.00928	0.993329	0.976103	0.956763
0.662121	0.570273	0.709606	0.196173	0.702381	0.696023	0.68919	0.679751	0.667917	0.653911
0.807608	0.246631	0.828518	0.356287	0.794327	0.752008	0.70369	0.654548	0.606763	0.562239
0.847064	0.257676	0.845586	0.468828	0.849783	0.849909	0.844583	0.831777	0.812663	0.786715
0.815544	0.320427	0.816645	1.01495	0.817151	0.814623	0.806407	0.791814	0.771786	0.747383
0.549216	0.396761	0.521499	0.448466	0.510547	0.500854	0.492017	0.483493	0.475101	0.467389
0.206706	0.233885	0.25322	0.451211	0.245301	0.237742	0.231652	0.225561	0.217807	0.208409
1.17412	0.163316	1.16333	0.299763	1.15214	1.13769	1.11989	1.09911	1.0757	1.04937
1.15947	0.405234	1.33384	0.262087	1.30979	1.27158	1.2214	1.1616	1.09351	1.02208
0.948192	0.34058	0.937689	0.507877	0.925113	0.915335	0.906161	0.894379	0.882683	0.870553
0.502185	0.261669	0.530355	0.571945	0.510992	0.498498	0.491757	0.489519	0.489903	0.489979
0.821726	0.270098	0.811434	0.764006	0.79668	0.778484	0.757077	0.733748	0.707058	0.678242
0.605792	0.614642	0.586857	0.128306	0.607115	0.630706	0.654445	0.677125	0.696385	0.711204
0.913223	0.416438	1.08866	0.597826	1.05893	1.02902	1.00009	0.972285	0.944757	0.917339
1.12941	0.430607	1.12888	0.191964	1.14169	1.14811	1.14574	1.13216	1.10754	1.07143
0.892915	0.649993	0.893955	0.863232	0.898905	0.903554	0.907451	0.91023	0.912281	0.912702
1.11147	0.584792	1.10008	0.599704	1.07946	1.05219	1.0172	0.977311	0.933106	0.885083
1.11178	0.727913	1.08193	0.617998	1.06049	1.03693	1.01077	0.984968	0.95629	0.921652
0.706069	0.407949	0.816092	0.378648	0.801291	0.783165	0.762038	0.739385	0.714355	0.688437
0.724539	0.254801	0.724004	0.453226	0.72688	0.730811	0.738201	0.7382	0.719519	0.684974
0.794582	0.384722	0.801778	0.343023	0.792181	0.785401	0.775295	0.757316	0.726812	0.686207
1.57483	0.809083	1.55411	0.641594	1.56926	1.58094	1.58364	1.57351	1.55125	1.52009
1.03219	0.442441	1.03602	0.52933	1.04833	1.05937	1.06472	1.05827	1.03514	0.996754
0.898834	0.596698	0.889016	0.136374	0.863986	0.833216	0.800068	0.760808	0.717549	0.673051
0.8647	0.391381	0.858739	0.995015	0.852953	0.8491	0.843383	0.828305	0.802079	0.763878
1.16716	0.432008	1.17887	0.363101	1.16092	1.144	1.1206	1.09097	1.05646	1.01673
1.13626	0.453872	1.22144	0.415629	1.18913	1.15153	1.11167	1.06998	1.02805	0.988387
0.886722	0.29632	0.887275	0.229373	0.882053	0.876943	0.870099	0.859168	0.846086	0.829257
0.761413	0.340819	0.744458	0.326391	0.737424	0.731274	0.724254	0.717425	0.710229	0.702737
0.663851	0.303885	0.647658	0.333406	0.627675	0.609564	0.592642	0.576217	0.561023	0.546615
0.845556	0.244684	0.847801	0.145165	0.861991	0.881621	0.898951	0.907	0.903071	0.887963
0.845636	0.585698	0.843477	0.222127	0.850374	0.860552	0.870513	0.871904	0.862252	0.842804
0.620884	0.348564	0.632984	0.512595	0.623817	0.608956	0.589821	0.565619	0.538081	0.50852
0.634686	0.398662	0.623457	0.488433	0.617432	0.6102	0.600247	0.588559	0.576405	0.563184
0.958058	0.456653	1.01729	0.594601	0.992126	0.961766	0.926021	0.878247	0.820158	0.75602
0.95475	0.313235	0.952529	0.439284	0.965633	0.978851	0.985849	0.983394	0.969002	0.945049
1.32737	0.545656	1.30159	0.397485	1.28349	1.25951	1.22355	1.17702	1.12015	1.05488
1.08859	0.704633	1.1711	0.676814	1.13469	1.09744	1.06074	1.02442	0.987814	0.951706
0.738547	0.618081	0.74631	0.404475	0.72344	0.701959	0.68225	0.663951	0.645266	0.627122
0.712196	0.134697	0.717159	0.251323	0.695508	0.678233	0.661489	0.643236	0.617207	0.583245
0.595391	0.406305	0.59573	0.499835	0.595157	0.593217	0.588444	0.581183	0.567564	0.548355
1.30905	0.34123	1.31103	0.389902	1.31769	1.32349	1.32285	1.30586	1.27578	1.23251
0.675853	0.483465	0.675127	0.579559	0.662246	0.646874	0.629867	0.611068	0.591728	0.57276
0.832519	0.436841	0.790896	0.461486	0.784942	0.779739	0.773474	0.762803	0.741529	0.71105
1.26101	0.45891	1.33496	0.45003	1.32055	1.30276	1.28103	1.25738	1.23195	1.205
0.637192	0.659905	0.637897	0.707626	0.636819	0.636145	0.634069	0.627725	0.619259	0.609843
1.07736	0.444284	1.08943	0.376005	1.08496	1.07236	1.0509	1.02063	0.9831	0.943107
0.323494	0.529267	0.344258	0.620807	0.342974	0.339743	0.336282	0.330549	0.325749	0.322381
1.48943	0.37357	1.46703	0.37752	1.44297	1.40696	1.3584	1.29687	1.2298	1.16182
1.0787	0.466159	1.07863	0.505357	1.07331	1.06565	1.05501	1.04124	1.0206	0.994982
0.588848	0.658656	0.55763	0.272339	0.53968	0.528763	0.520697	0.512065	0.502887	0.493498
1.13628	0.330476	1.13929	0.405043	1.11009	1.07413	1.03407	0.990778	0.945672	0.899783
1.32311	0.725884	1.33216	0.405712	1.33666	1.32837	1.30425	1.26802	1.22033	1.16656
0.984709	0.381891	0.980496	0.476604	0.981651	0.97691	0.959085	0.9217	0.868001	0.807874
0.841213	0.337488	0.869319	1.0382	0.841017	0.80956	0.774027	0.737173	0.699004	0.659965
1.05848	0.350324	1.06555	0.553418	1.06002	1.05553	1.04434	1.02662	0.9983	0.960798
0.963174	0.226662	0.866512	0.835391	0.833129	0.797643	0.754642	0.708786	0.660533	0.61202
1.08771	0.325282	1.0729	0.434129	1.05157	1.02429	0.991891	0.95468	0.911984	0.866623
0.712587	0.434435	0.713902	0.251771	0.718248	0.720956	0.720177	0.714114	0.702496	0.687312
0.507564	0.554206	0.519263	0.675195	0.514723	0.508509	0.49858	0.484129	0.466008	0.444714
0.880509	0.543769	0.882285	0.504219	0.88268	0.882803	0.880144	0.873716	0.865411	0.853085
1.21068	1.06129	1.20091	0.555568	1.17727	1.15	1.119	1.08577	1.05096	1.01509
0.646541	0.555079	0.61577	0.416801	0.604087	0.591302	0.57637	0.557277	0.529052	0.495139
0.715639	0.511147	0.802511	0.284432	0.792981	0.782416	0.770698	0.757696	0.742376	0.725182
0.562601	0.738256	0.553078	0.15019	0.551624	0.551257	0.551355	0.55001	0.547877	0.544678
1.0958	0.167675	1.1039	0.27519	1.12124	1.13574	1.14402	1.14693	1.1358	1.11067
0.712055	0.203695	0.698107	0.288673	0.721678	0.75536	0.784701	0.795783	0.785905	0.762003
0.717081	0.465319	0.682716	0.586533	0.666013	0.649879	0.638176	0.62694	0.615006	0.600138
1.09277	0.44785	1.08646	1.15738	1.09206	1.0926	1.08466	1.06709	1.04079	1.00979
0.913661	0.440945	0.915244	0.488521	0.896005	0.872107	0.844417	0.812108	0.779571	0.748333
0.931409	0.295697	0.906607	0.662591	0.881096	0.853234	0.825492	0.797322	0.767543	0.736277
0.965664	0.69231	0.960686	0.159242	0.963864	0.966487	0.969558	0.968258	0.95875	0.937175
0.582547	0.53907	0.578577	0.228811	0.56423	0.555653	0.551743	0.548507	0.542832	0.532033
1.01734	0.371796	1.30646	0.342961	1.28264	1.25135	1.20847	1.1538	1.08844	1.01933
0.763077	0.315927	0.764543	0.16715	0.749326	0.732205	0.714322	0.694937	0.674375	0.652982
0.867481	0.743869	0.853646	0.270367	0.845115	0.837436	0.829312	0.819404	0.805811	0.790008
0.552852	0.0903213	0.543778	0.796005	0.520047	0.498358	0.479526	0.462126	0.447797	0.433764
1.18779	0.367923	1.17533	0.429866	1.15954	1.13766	1.10105	1.05091	0.989197	0.918736
0.512457	0.194191	0.519708	0.408454	0.499538	0.478674	0.457502	0.435638	0.413981	0.393878
0.688682	0.595129	0.642962	0.416892	0.624454	0.607531	0.591416	0.575063	0.556852	0.536354
0.775364	0.370674	0.762434	0.613541	0.745377	0.729885	0.71579	0.69933	0.681953	0.66112
0.622407	0.665547	0.607668	0.830072	0.59855	0.588179	0.57547	0.558869	0.539353	0.517237
0.574523	0.449042	0.684058	0.334228	0.655063	0.62601	0.596485	0.566574	0.538072	0.509857
1.10538	0.384637	1.10499	0.235063	1.10699	1.10508	1.09572	1.07298	1.0407	0.998112
0.479759	0.458354	0.48482	0.882476	0.490856	0.496307	0.49944	0.500553	0.499747	0.496548
0.477487	0.343526	0.477418	0.445362	0.475268	0.472521	0.469926	0.467473	0.46626	0.465054
0.889269	0.537366	0.889303	0.328202	0.885363	0.879417	0.86545	0.840122	0.809459	0.77539
0.746595	0.0630824	0.697835	0.566913	0.714139	0.731869	0.746458	0.753939	0.751866	0.739702
0.68688	0.647858	0.685373	0.315253	0.681868	0.675788	0.667749	0.656449	0.640975	0.621493
0.805869	0.450118	0.818765	0.281216	0.836792	0.855253	0.868131	0.871785	0.862388	0.842907
0.631173	0.194164	0.6285	0.706776	0.641688	0.655746	0.667839	0.672572	0.673519	0.66789
1.38949	0.346877	1.37904	0.415713	1.36254	1.33702	1.30466	1.26883	1.22955	1.19093
0.845212	0.301202	0.934683	0.485341	0.916876	0.894282	0.867829	0.839805	0.810411	0.77869
1.5135	0.305462	1.51194	0.659415	1.48926	1.45453	1.4078	1.35148	1.28449	1.21088
0.927606	0.31686	0.880028	0.275005	0.900325	0.915214	0.925372	0.932593	0.935364	0.933325
0.806029	0.179964	0.805787	0.312473	0.804307	0.798386	0.782925	0.756786	0.720258	0.678222
0.649315	0.289079	0.507179	0.687456	0.464932	0.430198	0.403995	0.385926	0.369947	0.355035
0.862847	0.55442	0.861112	0.372836	0.862571	0.857195	0.844688	0.825362	0.802184	0.77577
1.23826	0.42882	1.22846	0.296653	1.21018	1.18677	1.15454	1.11691	1.07697	1.03587
1.44903	0.484407	1.46082	0.408066	1.44602	1.42327	1.39248	1.35438	1.3085	1.25835
0.806878	0.605989	0.80686	0.302839	0.810452	0.817428	0.821525	0.816943	0.802286	0.778625
0.473318	0.46039	0.466996	0.238099	0.452452	0.437529	0.423339	0.408632	0.393928	0.379471
0.957159	0.364396	0.94819	0.188342	0.923819	0.898673	0.874033	0.847198	0.814174	0.776038
0.458486	0.713483	0.489949	0.70854	0.484601	0.479111	0.470392	0.457253	0.441025	0.421469
0.808534	0.107925	0.798995	0.609322	0.787793	0.775861	0.761549	0.743656	0.723025	0.700218
0.969173	0.958081	0.983346	0.569324	0.958532	0.933601	0.907606	0.880695	0.852014	0.824049
0.542854	0.499986	0.556319	0.680715	0.534524	0.512972	0.494088	0.477669	0.463706	0.452233
0.702545	0.0588286	0.683711	0.480353	0.661802	0.641854	0.62152	0.602187	0.583676	0.564454
1.22741	0.288009	1.23163	0.311472	1.229	1.21962	1.20134	1.17428	1.13664	1.09249
0.875696	0.293878	0.679379	0.226858	0.640314	0.602998	0.571367	0.543433	0.514869	0.481863
1.07526	0.38054	1.13369	0.251552	1.12405	1.10674	1.07979	1.04503	1.00441	0.958116
1.20437	0.478658	1.18642	0.4284	1.17455	1.1624	1.14692	1.12728	1.10246	1.07349
0.663757	0.27882	0.647274	0.402653	0.647449	0.649064	0.65086	0.652767	0.654866	0.656913
1.10258	0.60758	1.24627	0.467793	1.189	1.13152	1.07437	1.01726	0.963127	0.910858
1.10945	0.461613	1.09817	0.387842	1.08308	1.06303	1.03828	1.01194	0.984225	0.954914
1.18261	0.391295	1.16794	0.465493	1.12367	1.07595	1.02691	0.98015	0.936664	0.894681
0.74378	0.56758	0.656709	0.387801	0.654233	0.653549	0.652046	0.647348	0.634426	0.615356
0.785786	0.164089	0.755197	0.454789	0.733978	0.71655	0.692324	0.654315	0.606482	0.553882
0.825636	0.617237	0.812141	0.255352	0.797064	0.786805	0.779966	0.773493	0.759668	0.734963
0.35315	0.166604	0.451168	0.120104	0.43597	0.422532	0.410143	0.398538	0.388118	0.379623
1.03422	0.486253	1.05454	0.396386	1.06889	1.0774	1.07731	1.06514	1.03982	1.00383
0.332051	0.458837	0.323594	0.471644	0.321825	0.329295	0.34396	0.359372	0.373081	0.384389
0.788332	0.487742	0.83089	0.361824	0.815292	0.797099	0.777053	0.755139	0.731528	0.707976
0.461453	1.03233	0.448423	0.386504	0.437857	0.426501	0.413536	0.397722	0.381375	0.363404
0.711299	0.395803	0.719133	0.400674	0.712992	0.704299	0.695353	0.684718	0.672001	0.655785
0.738782	0.356504	0.776513	0.310684	0.762203	0.748735	0.736071	0.724097	0.713538	0.703624
0.718819	0.411674	0.722691	0.358515	0.721068	0.720165	0.716562	0.707824	0.692316	0.670883
0.854706	0.271501	0.876131	0.688975	0.884826	0.889066	0.885466	0.873842	0.856559	0.835851
0.948429	0.456097	0.889713	0.309535	0.826689	0.764389	0.703521	0.647138	0.596432	0.552241
0.740195	0.590171	0.75397	0.550086	0.747266	0.740102	0.733052	0.72565	0.71777	0.70794
0.827872	0.461483	0.820001	0.385998	0.820873	0.825305	0.828799	0.826142	0.813399	0.791513
0.838842	0.572398	0.843996	0.236753	0.840371	0.835598	0.827186	0.813268	0.793324	0.768585
0.472652	0.48573	0.441212	0.581559	0.424642	0.408839	0.394954	0.381836	0.368945	0.35552
1.14753	0.413925	1.12296	0.975847	1.1438	1.16878	1.18582	1.18108	1.152	1.09703
1.10005	0.468406	1.10363	0.176192	1.11032	1.11264	1.11071	1.10458	1.08922	1.06309
0.82145	0.411122	0.836234	0.381209	0.826364	0.814281	0.802122	0.789342	0.775711	0.760282
0.754637	0.566587	0.747295	0.659259	0.756034	0.762604	0.764697	0.758944	0.74486	0.723785
0.789939	0.320533	0.77512	0.361684	0.746107	0.715824	0.688045	0.66462	0.643681	0.61655
1.21752	0.449127	1.20454	0.504723	1.21105	1.21059	1.1944	1.15877	1.10428	1.04121
1.30757	0.343883	1.30728	0.430687	1.30737	1.29897	1.28071	1.25198	1.21109	1.16249
0.432186	0.408626	0.433486	0.479539	0.415531	0.399469	0.385067	0.371693	0.359757	0.349154
0.374191	0.154976	0.373156	0.393738	0.368088	0.364577	0.358412	0.351342	0.340208	0.32517
0.930761	0.202101	0.929895	1.15665	0.928808	0.930544	0.929343	0.92265	0.905692	0.878581
0.734333	0.22484	0.739832	0.588575	0.737131	0.733019	0.727969	0.720701	0.711974	0.699845
0.728225	0.72162	0.706936	0.708198	0.713072	0.725132	0.738856	0.74935	0.755424	0.754724
1.05892	0.550609	1.11155	0.555845	1.06752	1.02305	0.981176	0.943053	0.905798	0.868734
0.45943	0.381584	0.453519	0.308416	0.446933	0.446062	0.449183	0.452789	0.452545	0.448073
0.891876	0.401131	0.866803	0.641215	0.865075	0.868833	0.873467	0.86946	0.853121	0.820668
0.846314	0.626154	0.830296	0.341233	0.813301	0.793015	0.76648	0.736614	0.704762	0.671175
1.18586	0.241206	1.17849	0.230828	1.15692	1.12832	1.09373	1.05247	1.00815	0.961189
1.15872	0.239196	1.23677	0.384415	1.19029	1.14319	1.09653	1.05174	1.01005	0.971412
0.972104	0.278902	1.03824	0.38263	1.02078	1.00217	0.982472	0.962285	0.941231	0.920552
0.935575	0.613206	0.911251	0.406536	0.891913	0.865563	0.830661	0.789355	0.742377	0.692696
0.86515	0.988752	0.969722	0.665012	0.937025	0.90611	0.876696	0.850136	0.826022	0.804438
0.574609	0.0633117	0.506768	0.598257	0.480396	0.458419	0.437316	0.415815	0.394686	0.372445
0.620956	0.235925	0.617251	0.452002	0.620956	0.624154	0.626567	0.625046	0.620545	0.61408
0.915998	1.08245	1.10165	0.269258	1.07536	1.03918	0.999308	0.957178	0.912846	0.871033
1.14458	0.661243	1.1334	0.255784	1.11162	1.07981	1.03817	0.991743	0.943125	0.895254
0.672623	0.490395	0.681588	0.340969	0.678658	0.674909	0.669753	0.660125	0.645891	0.626698
1.37297	0.34826	1.35314	0.87686	1.31988	1.28102	1.23611	1.18799	1.1354	1.07933
1.06708	0.542702	1.1757	0.257712	1.17671	1.1751	1.16674	1.14661	1.11456	1.07264
1.36215	0.223943	1.36348	0.408179	1.35934	1.35306	1.34496	1.33371	1.32007	1.30537
1.12378	0.997553	1.10918	0.565093	1.09767	1.08477	1.0692	1.04577	1.01277	0.970641
1.06679	0.392322	1.06504	0.390268	1.05919	1.05095	1.04071	1.02839	1.01426	1.0014
0.991794	0.523307	0.999393	0.4113	0.990065	0.988231	0.982534	0.96208	0.924255	0.87299
0.390137	0.40538	0.403256	0.26577	0.420283	0.440987	0.464074	0.49093	0.516274	0.538108
0.889977	0.426203	0.98839	0.329228	0.958552	0.92382	0.885271	0.84206	0.793667	0.744375
1.01859	0.37782	1.02104	0.374115	1.01714	1.01381	1.00786	0.998952	0.984793	0.963262
0.941615	0.336755	0.945405	0.315959	0.918658	0.891099	0.86196	0.834061	0.808476	0.784373
0.304142	0.636926	0.163343	0.403989	0.115186	0.0854739	0.0720031	0.0698182	0.0708632	0.0720183
0.452617	0.199933	0.443323	0.858433	0.419279	0.406338	0.399258	0.387981	0.36977	0.349633
0.684853	0.285296	0.678117	0.234921	0.678251	0.681345	0.687197	0.693327	0.697959	0.70002
1.21885	0.374228	1.22518	0.79304	1.21996	1.21377	1.20308	1.18758	1.16504	1.13436
1.06129	0.477508	1.12064	0.47961	1.11344	1.10456	1.09063	1.07198	1.04974	1.02606
0.772072	0.155542	0.776237	0.97182	0.787405	0.79674	0.798358	0.787726	0.766205	0.737876
0.874753	0.496559	0.881736	0.604668	0.856098	0.839895	0.82671	0.806405	0.773244	0.72667
0.88678	0.24366	0.872594	0.419882	0.893625	0.912521	0.928105	0.934231	0.932308	0.916958
0.762499	0.625508	0.762651	0.805648	0.764349	0.766138	0.76591	0.758097	0.742396	0.721222
0.698232	0.305618	0.686966	0.437538	0.67566	0.663694	0.648839	0.633352	0.617188	0.599811
1.01611	0.390169	1.01244	0.417313	1.00747	0.997321	0.98153	0.959928	0.931785	0.899727
0.862297	0.12251	0.873623	0.546166	0.866097	0.85979	0.851598	0.839877	0.823033	0.801607
0.903731	0.37534	0.897968	0.43391	0.893782	0.885445	0.871105	0.851204	0.825315	0.794373
0.783523	0.415251	0.792068	0.312612	0.800031	0.807789	0.811323	0.808302	0.799566	0.785877
0.495294	0.443737	0.364341	0.359196	0.323947	0.2901	0.263086	0.242086	0.225988	0.215052
0.64758	0.416785	0.60077	0.510663	0.586089	0.571313	0.557028	0.540232	0.521088	0.500458
0.856972	0.306339	0.8607	0.292301	0.845383	0.825853	0.801087	0.770739	0.734009	0.694561
1.07237	0.351918	1.0657	0.304715	1.05833	1.05183	1.0434	1.03083	1.00844	0.976255
1.00625	0.388224	0.994188	0.201463	0.990943	0.987567	0.981566	0.970057	0.95327	0.928408
0.848964	0.546333	0.834858	0.245387	0.820104	0.805234	0.787388	0.767361	0.742905	0.713716
0.95749	0.35929	0.912595	0.309083	0.87975	0.844145	0.805431	0.765336	0.724766	0.685278
0.990754	0.511468	0.97695	0.452815	0.969945	0.967484	0.962436	0.950344	0.927261	0.8866
0.797464	0.483884	0.783587	0.313673	0.773404	0.765326	0.752914	0.731682	0.701401	0.664409
0.482286	0.431736	0.523668	0.255851	0.478585	0.434795	0.393068	0.353892	0.318714	0.288206
0.795295	0.332364	0.809841	1.18511	0.817487	0.826479	0.834519	0.841175	0.8439	0.83907
0.612947	0.489134	0.615673	0.430901	0.618793	0.62107	0.621764	0.622052	0.621242	0.618351
1.18255	0.263288	1.17575	0.19717	1.16733	1.1555	1.14073	1.12275	1.09875	1.06956
0.988506	0.12109	0.946176	0.286846	0.930986	0.913039	0.897698	0.882587	0.867923	0.850854
0.783259	0.306858	0.94334	0.219011	0.932323	0.919521	0.903703	0.884688	0.864852	0.843586
0.692335	0.447933	0.725652	0.829437	0.714267	0.704473	0.698262	0.692854	0.686761	0.678744
0.691218	0.302015	0.661191	0.665766	0.643294	0.629501	0.617708	0.606493	0.590429	0.567668
0.990481	0.23678	0.933101	0.461987	0.911759	0.891493	0.870321	0.842319	0.807934	0.767723
0.796311	0.240865	0.765952	0.476627	0.739851	0.71034	0.678176	0.645115	0.610628	0.576803
1.05284	0.244076	1.04901	0.285336	1.05557	1.06593	1.07543	1.07623	1.06202	1.03178
1.22049	0.375881	1.20635	0.393985	1.21749	1.22003	1.20677	1.17623	1.13093	1.07463
0.745106	0.209333	0.775784	0.416716	0.764243	0.750378	0.733536	0.713541	0.690595	0.666118
1.24296	0.308545	1.20443	0.416826	1.17432	1.1429	1.10885	1.0712	1.03284	0.994244
1.08212	0.468812	1.07982	0.310916	1.06928	1.05405	1.03446	1.00629	0.965701	0.909341
0.674381	0.268202	0.6242	0.450674	0.599276	0.573943	0.542832	0.50478	0.464894	0.426803
0.972391	0.3044	0.975691	0.241676	0.973659	0.966959	0.955024	0.939028	0.919626	0.896545
0.543736	0.488228	0.54791	0.480521	0.540767	0.53477	0.528281	0.519961	0.510085	0.497737
0.835337	0.16088	0.829006	0.427073	0.829311	0.827951	0.820332	0.80135	0.772955	0.73722
0.78954	0.247853	0.79853	0.29668	0.807496	0.817322	0.825211	0.82651	0.817548	0.799888
1.0849	0.254829	1.06787	0.386505	1.04156	1.01126	0.980363	0.946575	0.909785	0.870503
1.2262	0.385677	1.22364	0.702363	1.2223	1.21937	1.20721	1.18313	1.1468	1.10233
0.865029	0.283785	0.866879	0.714328	0.856581	0.837706	0.812371	0.782316	0.746019	0.704938
1.03554	0.297947	1.04446	0.497558	1.07539	1.10484	1.12859	1.14224	1.14129	1.12563
0.973851	0.172022	0.968029	0.572247	0.973143	0.973231	0.962822	0.943814	0.915732	0.879752
0.44258	0.637241	0.405865	0.337103	0.382912	0.359785	0.337999	0.317885	0.299195	0.281827
1.19719	0.401359	1.19738	0.422273	1.19726	1.19824	1.19531	1.18469	1.16481	1.13373
0.720622	1.0342	0.710158	0.644957	0.705164	0.697486	0.685441	0.665593	0.636449	0.600073
0.941808	0.451169	0.934314	0.318807	0.929759	0.919255	0.89646	0.864599	0.827089	0.785444
0.931038	0.291968	0.927873	1.01823	0.939573	0.952464	0.961262	0.958756	0.940719	0.910907
0.612693	0.355093	0.611598	0.591813	0.589362	0.56662	0.543123	0.519124	0.496352	0.473733
0.685585	0.331349	0.684322	0.273347	0.679863	0.670278	0.657289	0.643683	0.627943	0.60971
0.578314	0.462882	0.568016	0.425758	0.557557	0.544063	0.52771	0.507036	0.480633	0.450102
0.546626	0.231323	0.539627	0.883315	0.521265	0.499316	0.475124	0.449212	0.422877	0.397622
0.838429	0.59116	0.816859	0.647826	0.787966	0.758382	0.729582	0.699024	0.669051	0.638098
1.17772	0.383866	1.16525	0.268678	1.14566	1.12179	1.09227	1.05534	1.01057	0.962309
0.903557	0.103245	0.899398	0.592343	0.902817	0.903563	0.900562	0.892323	0.879176	0.861908
0.50656	0.246442	0.489808	0.328722	0.494468	0.499469	0.504048	0.507005	0.506555	0.503112
0.281179	0.38986	0.64412	1.25657	0.60163	0.569505	0.541585	0.517927	0.496515	0.475339
1.00866	0.72103	1.00866	0.209006	1.00652	0.998836	0.983552	0.957297	0.922748	0.881801
1.19937	0.447647	1.15602	0.230574	1.10706	1.06129	1.02005	0.983674	0.952546	0.925099
1.17129	0.287559	1.17206	0.557414	1.17397	1.16659	1.13864	1.08789	1.01801	0.935882
0.818593	0.306779	0.7991	0.657998	0.778534	0.753322	0.722494	0.686079	0.646163	0.605622
0.896541	0.237756	0.85601	0.634999	0.843276	0.835665	0.832244	0.828556	0.8165	0.795751
1.09644	0.464797	1.08264	0.625011	1.03987	0.987854	0.927805	0.861349	0.793888	0.727936
1.24208	0.305769	1.22733	0.449687	1.21594	1.19947	1.17397	1.13795	1.09118	1.03726
0.701711	0.524591	0.636699	0.551569	0.605222	0.573474	0.541471	0.508238	0.474577	0.443011
0.859146	0.548697	0.8377	0.313184	0.831351	0.823676	0.810609	0.790926	0.764473	0.732088
0.920495	0.278764	0.90919	0.318457	0.897082	0.880268	0.856567	0.826663	0.793768	0.759034
0.579889	0.304825	0.571506	0.323927	0.558082	0.544024	0.528574	0.512495	0.494599	0.476092
0.422072	0.331504	0.662759	0.24136	0.632301	0.604739	0.577441	0.552329	0.528769	0.507357
1.19384	0.597917	1.20666	0.873099	1.20563	1.19529	1.17587	1.14573	1.10589	1.05598
0.818804	0.23696	0.811999	0.301106	0.794922	0.775642	0.75479	0.733755	0.712498	0.690892
0.627994	0.331223	0.626988	0.274469	0.629487	0.630404	0.627107	0.616385	0.59669	0.569995
0.650442	0.11972	0.652439	0.62279	0.655883	0.65796	0.656059	0.651198	0.641537	0.62303
1.10273	0.303929	1.08472	0.312387	1.05442	1.02869	1.00405	0.970386	0.918699	0.855819
0.861642	0.560675	0.871717	0.368822	0.869	0.860438	0.846822	0.830625	0.811053	0.789164
1.00219	0.704278	1.01225	0.489125	1.02486	1.03884	1.04779	1.05111	1.05136	1.04136
1.0748	0.533022	1.03169	0.990917	0.99775	0.959344	0.919158	0.876807	0.833488	0.791391
0.954651	0.333628	0.943856	0.532773	0.942979	0.941465	0.935058	0.922172	0.899774	0.867967
0.597566	0.441628	0.749283	0.386599	0.71174	0.673699	0.635408	0.598174	0.56248	0.529257
1.42922	0.390256	1.56667	0.487502	1.53282	1.49866	1.46479	1.4309	1.39703	1.36377
1.23226	0.485749	1.23996	0.470276	1.23951	1.23707	1.23501	1.22716	1.21164	1.18556
0.707778	0.581932	0.704001	0.382126	0.690521	0.681327	0.676184	0.674142	0.672282	0.667596
0.649002	0.406872	0.647734	0.355063	0.623542	0.599424	0.574637	0.549865	0.523769	0.496215
1.09412	0.355767	1.24191	0.606257	1.18907	1.12724	1.05652	0.981399	0.904149	0.827602
0.967196	0.273182	0.99478	0.194214	0.985951	0.975489	0.96328	0.950467	0.935931	0.920536
1.23142	0.730745	1.31191	0.481508	1.27267	1.233	1.19034	1.14465	1.09763	1.04965
0.899538	0.269981	1.0179	0.755132	0.981078	0.933428	0.876422	0.816016	0.756899	0.701205
0.304691	0.339919	0.320466	0.98845	0.311672	0.302694	0.294286	0.286826	0.280177	0.273827
0.988519	0.311447	0.963917	0.592919	0.947159	0.93178	0.913913	0.888799	0.854169	0.811176
0.699519	0.332214	0.664835	0.393278	0.657522	0.6485	0.636877	0.622312	0.605098	0.585505
0.995905	0.574655	0.982037	0.496606	0.96679	0.946624	0.920826	0.887095	0.85089	0.813486
1.21039	0.600093	1.23029	0.4874	1.23024	1.22947	1.22569	1.21651	1.20116	1.1803
0.779472	0.333442	0.783399	0.270452	0.796489	0.815393	0.83604	0.851397	0.86281	0.867779
1.32554	0.794982	1.31406	0.71556	1.28637	1.259	1.22762	1.18698	1.1343	1.0753
0.9911	0.274934	0.978691	0.357443	0.964808	0.947365	0.926428	0.901768	0.876111	0.849352
0.445833	0.134644	0.496503	0.337208	0.477207	0.458746	0.441693	0.426058	0.411895	0.399734
0.798382	0.434465	0.800467	0.456771	0.803223	0.79881	0.788072	0.771781	0.750655	0.721782
0.792664	0.288043	0.828139	0.53977	0.834748	0.838131	0.836472	0.82749	0.811648	0.790137
0.950062	0.13836	0.959554	0.619704	0.969657	0.970804	0.965824	0.954771	0.937623	0.913084
1.0802	0.262497	1.05487	0.936004	1.03877	1.0234	1.00737	0.989199	0.970218	0.952158
0.574521	0.267547	0.575994	0.583013	0.577019	0.574925	0.56879	0.559181	0.546981	0.532095
0.718221	0.509506	0.769723	0.358057	0.753847	0.732452	0.706347	0.677757	0.647187	0.615026
0.817112	0.540321	0.838053	0.410098	0.819426	0.803129	0.785075	0.761141	0.723536	0.677204
0.714913	0.16658	0.81221	0.425908	0.803515	0.794842	0.780945	0.759106	0.728634	0.690605
0.786359	0.598276	0.854783	0.260178	0.839648	0.820839	0.797924	0.773401	0.747245	0.719532
0.975122	0.362667	0.944295	0.523998	0.921675	0.899789	0.874963	0.843291	0.800623	0.753252
1.31864	0.540961	1.31762	0.582633	1.29974	1.28178	1.26076	1.23206	1.19623	1.1568
1.12102	0.399591	1.12545	0.788404	1.12851	1.12561	1.11506	1.09919	1.07461	1.04109
0.552995	0.335267	0.552609	0.33192	0.546281	0.541994	0.538522	0.535705	0.53161	0.523793
0.700528	0.348579	0.69735	0.330916	0.690438	0.679268	0.664431	0.646147	0.624945	0.599573
0.636348	0.297776	0.593358	1.15249	0.577921	0.562863	0.544693	0.523319	0.49714	0.468986
1.15167	0.302432	1.25194	0.49199	1.21238	1.16857	1.11813	1.06692	1.0159	0.965829
0.8167	0.523826	0.848019	0.394827	0.83002	0.808474	0.781685	0.74909	0.714077	0.675333
0.724653	0.489076	0.697283	0.5693	0.658292	0.614459	0.570413	0.527048	0.486581	0.450046
1.03331	0.369486	1.0971	0.673412	1.09533	1.08139	1.05612	1.022	0.981604	0.938431
0.856898	0.450367	0.869011	0.321006	0.883678	0.894056	0.898694	0.896389	0.886567	0.865539
0.778987	0.487604	0.768698	0.82879	0.77285	0.7767	0.778929	0.778154	0.77407	0.768064
1.44223	0.128617	1.45474	0.544346	1.42911	1.3974	1.36001	1.31727	1.27089	1.22176
0.590882	0.235415	0.579425	0.427785	0.580298	0.585538	0.59254	0.596206	0.592453	0.579367
0.532612	0.0778606	0.55888	0.372283	0.532122	0.509066	0.486792	0.46626	0.447072	0.427844
0.654134	0.429226	0.698284	0.223445	0.671548	0.644687	0.617676	0.592425	0.571142	0.554858
1.11114	0.274945	1.24378	0.24435	1.21609	1.18846	1.15904	1.1274	1.09501	1.06246
1.05694	0.283588	1.11086	0.0778606	1.0751	1.03534	0.991429	0.941282	0.883334	0.815509
0.903164	0.292403	0.955662	0.458085	0.931858	0.908737	0.886111	0.865131	0.844604	0.823276
1.20779	0.479703	1.4153	0.560448	1.40505	1.38288	1.35105	1.31363	1.26964	1.21886
1.1813	0.446336	1.12627	0.477614	1.07942	1.02118	0.955147	0.888169	0.822357	0.758458
0.654025	0.328301	0.559149	0.267826	0.514992	0.471166	0.433049	0.399574	0.370768	0.347956
0.839927	0.318775	0.902368	0.40457	0.877547	0.853051	0.828891	0.805285	0.782056	0.758094
0.246488	0.409257	0.273545	0.360101	0.261711	0.253305	0.24674	0.240425	0.233514	0.226525
0.577077	0.263443	0.58625	0.345117	0.577088	0.570775	0.564189	0.556172	0.545105	0.532017
0.529067	0.446135	0.520976	0.484831	0.514514	0.512365	0.512137	0.51092	0.501288	0.481026
0.46237	0.361528	0.417869	0.57259	0.409206	0.401045	0.391397	0.380437	0.367332	0.351142
0.542349	0.223905	0.533886	0.675249	0.515737	0.498346	0.48093	0.460683	0.438907	0.419897
1.00871	0.389357	0.995344	0.235535	0.983433	0.968868	0.954866	0.937232	0.914505	0.886482
0.721399	0.14923	0.712987	0.426357	0.705128	0.695399	0.678149	0.652664	0.617565	0.575233
0.618909	1.19414	0.605806	0.345747	0.601163	0.603305	0.606912	0.609817	0.608647	0.600925
1.15698	0.267409	1.06155	0.133194	1.0221	0.984917	0.949248	0.913512	0.872021	0.822026
0.539536	0.440948	0.54156	0.359436	0.546939	0.552407	0.553835	0.550053	0.54198	0.529686
0.926837	0.552525	0.932055	0.358202	0.922545	0.907353	0.885566	0.858625	0.829232	0.795789
0.86789	0.345496	0.901764	0.52779	0.866396	0.831783	0.799997	0.772232	0.747535	0.724767
1.07753	0.386208	1.06405	0.0933507	1.0544	1.04196	1.02625	1.00746	0.986985	0.963555
0.979277	0.460308	0.947272	0.272982	0.935357	0.930861	0.928886	0.919755	0.902793	0.876137
0.964935	0.207491	0.963082	0.472852	0.958906	0.94826	0.930557	0.907627	0.879436	0.848507
0.693667	0.596173	0.663445	0.289254	0.646923	0.62899	0.608874	0.58661	0.562473	0.536806
0.860729	0.320609	0.877523	0.149699	0.844286	0.809758	0.772338	0.731393	0.690669	0.651415
0.721682	0.326092	0.708954	0.261804	0.706422	0.70946	0.715532	0.722554	0.725339	0.718449
1.20085	0.339802	1.1579	0.48454	1.11262	1.06203	1.00813	0.954309	0.901224	0.849892
0.928437	0.213501	0.939921	0.366777	0.949011	0.958562	0.966682	0.965108	0.952681	0.930955
0.847066	0.518409	0.874205	0.369266	0.888014	0.890253	0.874216	0.84631	0.807301	0.757995
0.843696	0.156649	0.846842	0.37454	0.843038	0.837261	0.828678	0.815141	0.797675	0.776942
0.649453	0.497002	0.622219	0.679509	0.638374	0.658229	0.679616	0.701855	0.724832	0.744964
0.879934	0.339567	0.880034	0.455121	0.882268	0.884718	0.886404	0.881472	0.867286	0.845901
0.794935	0.574435	0.795649	0.54296	0.794366	0.785053	0.767961	0.7447	0.716656	0.682826
1.20475	0.543185	1.19915	0.381515	1.19058	1.17329	1.14543	1.10778	1.06343	1.01304
0.512904	0.301255	0.494171	0.342304	0.500473	0.514187	0.532237	0.552801	0.570011	0.580698
1.01077	0.557819	0.996579	0.220217	0.961205	0.92769	0.894536	0.863362	0.832686	0.804467
0.994034	0.425952	1.05298	0.293536	1.04489	1.03596	1.02451	1.00891	0.988107	0.964117
0.940022	0.328453	0.937205	0.418739	0.940998	0.939474	0.933568	0.921112	0.903164	0.879319
1.10378	0.594299	1.09963	0.756199	1.07343	1.04285	1.00663	0.968082	0.928016	0.887558
0.606857	0.395918	0.608439	0.320716	0.606865	0.606971	0.604191	0.595831	0.580168	0.558515
1.12443	0.311493	1.27795	0.566325	1.2725	1.25996	1.23683	1.20287	1.15588	1.10119
0.890217	0.661793	0.864804	0.440016	0.882266	0.897977	0.911044	0.914296	0.904419	0.884342
1.04263	0.131542	1.28162	0.671105	1.23273	1.17022	1.09594	1.01545	0.936568	0.8642
0.910973	0.609007	0.916497	0.422145	0.924355	0.93318	0.937186	0.936396	0.928425	0.912362
0.673723	0.784728	0.662845	0.570828	0.654239	0.646907	0.640987	0.633761	0.618869	0.589648
0.823519	0.345271	0.812705	0.413053	0.797891	0.77709	0.749235	0.713638	0.670932	0.623786
1.51482	0.262129	1.51737	0.335459	1.51532	1.50952	1.50185	1.49264	1.48137	1.46842
1.25475	0.11455	1.30099	1.19562	1.29154	1.28131	1.26904	1.2528	1.23081	1.20341
0.730632	0.82053	1.01464	0.467986	0.946584	0.891033	0.846395	0.808079	0.775369	0.748928
0.536149	0.384636	0.602953	0.407053	0.584147	0.564633	0.542895	0.520153	0.496206	0.473809
1.07194	0.413706	1.0661	0.339583	1.03314	0.994176	0.948886	0.902003	0.857578	0.8157
0.926074	0.322135	0.928194	0.585505	0.932908	0.934587	0.928203	0.91654	0.89893	0.874982
0.893304	0.70369	0.884604	0.294983	0.870207	0.846595	0.808989	0.761095	0.710663	0.65663
1.68893	0.0866569	1.64289	0.317638	1.59858	1.54672	1.48722	1.42765	1.36744	1.30585
0.871869	0.317346	1.09189	0.341501	1.06815	1.03892	1.00282	0.959153	0.910928	0.861454
1.24502	0.482683	1.23602	0.452907	1.25193	1.25937	1.25082	1.22305	1.17916	1.1231
1.00799	0.436352	1.09339	0.261426	1.07455	1.05527	1.0348	1.01243	0.989537	0.965337
0.622023	0.270756	0.694757	0.617004	0.726708	0.756199	0.782007	0.801713	0.812074	0.811551
0.369054	0.241299	0.393059	0.520237	0.37852	0.364977	0.351134	0.3376	0.325606	0.31462
0.949087	0.397359	0.979146	0.177933	1.01304	1.05236	1.07523	1.06414	1.02883	0.976201
0.859719	0.38798	0.879868	0.592617	0.901048	0.921136	0.932856	0.933088	0.91622	0.884435
1.25422	0.325401	1.13893	0.122637	1.11829	1.09371	1.06208	1.02251	0.976912	0.925291
0.772577	0.284635	0.779705	0.292378	0.754905	0.7279	0.698916	0.668087	0.635955	0.603653
1.25927	0.772955	1.26449	0.728591	1.24885	1.22987	1.20959	1.18584	1.15631	1.12319
1.2208	0.581889	1.25546	0.509118	1.23589	1.21062	1.17401	1.13283	1.09051	1.0473
1.00709	0.425152	1.00601	0.355262	1.0011	0.992279	0.980441	0.96714	0.952249	0.934058
1.05555	0.390999	1.05905	0.897672	1.07189	1.08968	1.10068	1.09316	1.06443	1.0199
1.17863	0.231471	1.21731	0.912009	1.19077	1.15975	1.12308	1.08284	1.04015	0.996224
1.43954	0.581588	1.47666	0.330315	1.43179	1.38266	1.32934	1.27447	1.22113	1.17024
1.24766	0.0328538	1.23135	0.316996	1.2428	1.24805	1.24312	1.22746	1.20193	1.16795
0.993432	0.494526	0.993062	0.377726	0.993231	0.989767	0.979807	0.959683	0.932903	0.900969
0.526742	0.172103	0.507593	0.202704	0.502488	0.493589	0.480396	0.461456	0.437709	0.410447
1.21445	0.651069	1.22135	0.411047	1.23261	1.23753	1.23243	1.21244	1.17355	1.10866
1.17313	0.328619	1.16478	0.383871	1.15983	1.15122	1.1365	1.11527	1.08764	1.05507
1.28469	0.485406	1.28556	0.412802	1.28561	1.27981	1.2665	1.24434	1.20785	1.15828
0.975787	0.316923	0.98302	0.657855	0.981493	0.978042	0.972991	0.967813	0.96007	0.949469
0.750674	0.287983	0.734193	0.418349	0.726882	0.725269	0.725977	0.727649	0.726044	0.71494
0.691905	0.31183	0.683314	0.447117	0.685978	0.693645	0.704503	0.718802	0.733981	0.744243
0.702041	0.502109	0.734755	0.287537	0.727605	0.719949	0.711329	0.702036	0.69231	0.682892
0.881226	0.310429	0.873645	0.386064	0.866442	0.853325	0.833299	0.808688	0.780642	0.749938
1.01436	0.31657	1.03007	0.266455	1.01737	0.999032	0.975036	0.946023	0.912745	0.877383
0.686549	0.251756	0.692521	0.480651	0.699628	0.703504	0.705686	0.703947	0.699047	0.690339
0.661028	0.730996	0.666453	0.394585	0.651107	0.633779	0.614309	0.592469	0.570101	0.546986
1.41424	0.321414	1.38961	0.849847	1.37931	1.36654	1.3501	1.32759	1.29761	1.2612
0.928125	0.815599	0.917623	0.220314	0.895509	0.866178	0.829801	0.789176	0.745248	0.700986
0.429844	0.615434	0.429527	0.600824	0.429536	0.428279	0.424405	0.420136	0.415074	0.407626
1.12364	0.671419	1.12209	0.470633	1.11761	1.10869	1.09411	1.07361	1.04652	1.01287
1.08514	0.672643	1.10704	0.176164	1.07312	1.03981	1.00475	0.967238	0.928298	0.888238
0.824763	0.450939	0.825005	0.330042	0.831193	0.840487	0.845245	0.840526	0.822192	0.791793
0.487817	0.115925	0.400454	0.612815	0.366444	0.339518	0.318936	0.300548	0.280447	0.257423
0.860799	1.01025	0.879099	0.64525	0.890896	0.89871	0.898042	0.884973	0.860666	0.828182
0.907249	0.747913	0.908851	0.341257	0.914363	0.915754	0.910606	0.897652	0.876361	0.848952
0.76935	0.499759	0.763355	0.532736	0.767071	0.772093	0.775253	0.771859	0.761004	0.743601
0.645122	0.460025	0.568574	0.510466	0.538369	0.51253	0.497713	0.490288	0.47835	0.459637
0.846603	0.184519	0.917253	0.408388	0.906423	0.891148	0.872828	0.850005	0.823672	0.794211
0.656481	0.54373	0.625145	0.478034	0.601094	0.574832	0.548065	0.521974	0.495825	0.470069
0.531633	0.380075	0.468714	0.745436	0.434196	0.403824	0.379567	0.359675	0.34031	0.320684
0.822792	0.277658	0.802979	0.490842	0.81157	0.819887	0.826011	0.827751	0.823632	0.813729
0.834106	0.687283	0.836914	0.403039	0.831956	0.828537	0.824651	0.814671	0.798271	0.775019
0.993416	0.308327	1.00651	0.41078	0.982438	0.963482	0.940197	0.90823	0.865938	0.814918
0.342705	0.353826	0.345343	0.456273	0.334245	0.328893	0.327767	0.328283	0.328902	0.325383
0.710581	0.36698	0.712691	0.297948	0.71242	0.70164	0.678254	0.644816	0.602526	0.556461
1.26668	0.665318	1.29035	0.749714	1.26699	1.24182	1.21484	1.18591	1.1544	1.12179
0.789146	0.193692	0.790749	0.834218	0.797229	0.805785	0.81382	0.817657	0.811981	0.79675
0.903729	0.318536	0.888325	0.187726	0.863013	0.835122	0.805815	0.775014	0.740777	0.703574
0.51427	0.22076	0.51359	0.639035	0.508498	0.501926	0.494629	0.486602	0.476321	0.464114
0.895846	0.473125	0.898209	0.251459	0.902027	0.906585	0.90979	0.910334	0.903968	0.889253
0.753535	0.546138	0.694621	0.70663	0.667922	0.638592	0.616354	0.597662	0.575146	0.546565
1.07867	0.203671	1.16559	0.33994	1.13211	1.09538	1.05356	1.00813	0.963014	0.920915
0.738615	0.422698	0.740361	0.339533	0.748663	0.760078	0.770043	0.7782	0.783487	0.778993
0.542024	0.203862	0.547331	0.365923	0.537954	0.528509	0.518963	0.509662	0.500037	0.489159
0.860359	0.336093	0.811889	0.389894	0.809949	0.812587	0.820989	0.829222	0.835537	0.837634
1.09447	0.220328	1.05558	0.373004	1.02645	1.00175	0.979764	0.951935	0.911874	0.851273
0.651027	0.567087	0.689118	0.589552	0.664333	0.640185	0.616675	0.594305	0.572558	0.551715
0.571962	0.329228	0.577816	0.403635	0.56739	0.557175	0.548751	0.541564	0.534412	0.52576
0.88736	0.923589	0.888944	0.267099	0.889685	0.882598	0.867643	0.845999	0.818297	0.784271
1.07349	0.391412	1.06368	0.526771	1.05304	1.0379	1.01493	0.985842	0.953962	0.918379
1.19426	0.57626	1.13349	0.282094	1.08614	1.03274	0.976057	0.920605	0.865954	0.812763
0.797319	0.178212	0.801892	0.40004	0.780427	0.758855	0.737098	0.71436	0.689183	0.662152
1.16286	0.633634	1.20299	0.248595	1.16046	1.11802	1.07802	1.04109	1.00774	0.977708
1.1546	0.878962	1.10196	0.515261	1.05642	1.00297	0.942598	0.879438	0.815514	0.752538
0.809439	0.171102	0.828398	0.616093	0.823128	0.822741	0.824139	0.820487	0.803009	0.766679
0.590712	0.150342	0.562216	0.592852	0.541869	0.533302	0.534143	0.538902	0.538628	0.530486
1.06927	0.428168	1.04473	0.576816	1.02044	0.991148	0.955034	0.910302	0.859645	0.807328
1.18296	0.355874	1.18321	0.570142	1.19473	1.20057	1.19769	1.18327	1.15613	1.11522
1.02919	0.272376	1.02123	0.260488	1.01477	1.00261	0.985763	0.964432	0.937602	0.908044
0.416316	0.725034	0.647613	0.627342	0.620381	0.594103	0.566399	0.538054	0.505812	0.47309
0.583549	0.39158	0.567451	0.448435	0.560205	0.55425	0.542886	0.525008	0.500433	0.472407
0.378291	0.643583	0.372508	0.47021	0.34379	0.321144	0.303789	0.287901	0.275483	0.266079
0.971303	0.151677	0.971656	0.477786	0.944389	0.914255	0.885257	0.857553	0.83336	0.811133
0.803934	0.294836	0.879036	0.552021	0.85991	0.8389	0.815603	0.78876	0.757858	0.722363
1.20207	0.566081	1.20684	0.296903	1.19754	1.18258	1.15983	1.13319	1.10223	1.06886
0.887413	0.778023	0.829824	0.362605	0.806463	0.78292	0.755781	0.718242	0.673654	0.62392
0.997208	0.741736	1.0825	0.276235	1.05131	1.01767	0.981981	0.942171	0.899033	0.853878
1.38877	0.42971	1.38778	0.47404	1.3787	1.35887	1.32317	1.26985	1.20125	1.1259
0.418302	0.573568	0.412411	0.189846	0.407072	0.400705	0.393709	0.386928	0.379444	0.372012
0.970935	0.573638	0.970412	0.428062	0.965346	0.957188	0.942754	0.920004	0.885845	0.839761
1.43863	0.408173	1.47885	0.444679	1.43491	1.38476	1.32922	1.272	1.21354	1.15585
1.12074	0.231972	1.30787	0.510128	1.28065	1.24964	1.21655	1.18354	1.14891	1.11305
1.39837	0.395588	1.46235	0.306954	1.4326	1.39656	1.35668	1.31468	1.27048	1.2243
0.878564	0.211694	0.851266	0.6768	0.86601	0.878583	0.881575	0.874723	0.85639	0.826033
1.31597	0.579996	1.37959	0.495248	1.37119	1.35681	1.33836	1.31256	1.27726	1.23455
0.991377	0.45841	0.991399	0.797289	0.996049	1.00266	1.00903	1.00835	0.994817	0.971475
0.981487	0.253668	0.900655	0.353566	0.854458	0.803916	0.751318	0.696724	0.64156	0.586203
0.854294	0.0778606	0.865855	0.495732	0.859395	0.85282	0.844233	0.835776	0.826513	0.816745
0.912412	0.224423	1.03553	0.928629	1.02159	1.00397	0.983497	0.959467	0.933112	0.906694
0.569292	0.0876817	0.558997	0.530861	0.556418	0.554166	0.548871	0.538165	0.521613	0.502598
0.965156	0.473215	0.982269	0.328326	0.973437	0.964858	0.945166	0.908229	0.858412	0.801824
0.219769	0.761452	0.240167	0.339406	0.227797	0.216524	0.206102	0.197081	0.190006	0.184229
1.06038	0.396662	1.00088	0.260303	0.972221	0.937858	0.89834	0.853693	0.806492	0.757889
0.804255	0.369962	0.781987	0.808588	0.752859	0.724305	0.700856	0.672869	0.636827	0.593259
1.34846	0.556413	1.40913	0.243669	1.37243	1.33087	1.28648	1.24184	1.19824	1.15295
0.661987	0.393866	0.61762	0.808003	0.602994	0.587661	0.567702	0.545618	0.522455	0.496039
1.07232	0.280477	1.07287	0.465331	1.06672	1.061	1.05144	1.03415	1.00682	0.968098
0.463918	0.691523	0.649495	0.413717	0.617112	0.589361	0.566742	0.55424	0.549593	0.548837
1.1248	0.0940104	1.1257	0.154293	1.12848	1.13377	1.13698	1.13301	1.11721	1.08773
1.00185	0.238252	0.986167	0.560587	0.96973	0.945074	0.912904	0.874844	0.833481	0.788759
1.52139	0.710795	1.46991	0.750259	1.42105	1.36688	1.30604	1.24402	1.18184	1.12082
1.00211	0.629907	0.991916	1.28508	0.970023	0.949138	0.927968	0.907653	0.888082	0.871029
0.69444	0.37888	0.678913	0.333295	0.658242	0.634	0.60921	0.584393	0.560459	0.538715
1.12215	0.584708	1.15169	0.528246	1.16657	1.17311	1.17216	1.16185	1.1443	1.11934
1.16936	0.70182	1.16927	0.380573	1.1675	1.16553	1.15672	1.1387	1.11344	1.08044
0.642721	0.733938	0.647205	0.212054	0.637383	0.623032	0.606654	0.586604	0.561197	0.530424
1.08677	0.39666	1.08989	0.292147	1.06997	1.04774	1.0239	0.996119	0.966392	0.936272
0.35165	0.277206	0.454146	0.257288	0.43033	0.408013	0.38767	0.368638	0.350368	0.332494
0.842213	0.258435	0.782225	1.35368	0.765783	0.752201	0.732103	0.696585	0.64782	0.590905
1.0443	0.570178	0.99323	0.425134	0.950557	0.90472	0.85701	0.808777	0.759512	0.709856
0.953539	0.429174	0.955321	0.413387	0.933704	0.909192	0.881093	0.848088	0.813457	0.778755
0.829607	0.469211	0.84159	0.245828	0.836767	0.832809	0.828585	0.823152	0.813202	0.798
0.718323	0.430507	0.745033	0.289857	0.72122	0.702768	0.685151	0.663806	0.636189	0.599243
0.36621	0.430154	0.268946	0.133286	0.244508	0.231324	0.227429	0.228438	0.230584	0.227523
0.810605	0.314617	0.810914	0.370106	0.81383	0.816275	0.817349	0.816171	0.811565	0.801848
1.10408	0.311987	1.09622	0.263177	1.10261	1.10357	1.09512	1.07918	1.05302	1.01514
1.48155	0.249106	1.48398	0.602063	1.44728	1.40292	1.34839	1.2909	1.23143	1.1683
0.374497	0.346196	0.44126	0.508809	0.426124	0.410637	0.396922	0.384658	0.373498	0.363919
0.682415	0.143848	0.709008	0.390732	0.719494	0.719998	0.709128	0.689639	0.665327	0.638236
0.931766	0.573683	0.935158	0.786743	0.930077	0.923602	0.90971	0.888001	0.856148	0.817733
0.821478	0.304782	0.828673	0.520987	0.813313	0.800179	0.783013	0.755309	0.721172	0.679644
1.1694	0.653179	1.17109	0.725814	1.17385	1.16693	1.15087	1.12308	1.08945	1.05058
1.00048	0.243621	1.00326	0.370918	1.00343	0.997158	0.981802	0.95952	0.93004	0.894947
1.07904	0.509787	1.06854	0.218545	1.04638	1.02528	1.00371	0.982137	0.959198	0.933964
1.11622	0.410755	1.19852	0.0998637	1.1636	1.12732	1.09221	1.05981	1.03017	1.00244
1.01429	1.4769	1.06238	0.269895	1.03269	1.00028	0.966299	0.931023	0.895738	0.860777
0.778416	0.387786	0.772329	0.347432	0.757059	0.749274	0.747417	0.742221	0.734079	0.71737
0.557957	0.257512	0.560238	0.177454	0.571914	0.588994	0.606057	0.619499	0.625308	0.62315
0.339708	0.908923	0.337927	0.528625	0.337176	0.338267	0.337266	0.330794	0.318897	0.30369
0.892429	0.243323	0.899528	0.547533	0.895961	0.893152	0.882847	0.85738	0.817907	0.767909
1.04704	0.120407	1.02587	0.276117	0.997233	0.972543	0.950344	0.921319	0.879268	0.820173
0.567458	0.160768	0.593912	0.750287	0.588442	0.580467	0.570242	0.558295	0.543096	0.526951
0.789617	0.199122	0.780161	0.557955	0.787571	0.795156	0.803037	0.806568	0.804508	0.79721
0.59031	0.557091	0.595151	0.286993	0.611655	0.638577	0.669812	0.695581	0.709448	0.708718
0.676307	0.464986	0.792291	0.540399	0.766448	0.73922	0.708994	0.676627	0.643758	0.611029
0.942197	0.325161	0.881908	0.47436	0.860397	0.846551	0.832906	0.810407	0.770489	0.717499
0.620612	0.296021	0.614116	0.552939	0.607384	0.600124	0.593628	0.585284	0.571223	0.543845
0.425172	0.206738	0.425291	0.263763	0.422044	0.416314	0.406062	0.393578	0.37919	0.365123
0.900262	0.712609	0.89799	0.374798	0.901129	0.900313	0.889141	0.867313	0.835508	0.79709
0.753933	0.467553	0.741199	0.663967	0.73075	0.72055	0.707849	0.692781	0.675206	0.654821
0.568187	0.503257	0.567965	0.264905	0.574512	0.579367	0.581053	0.579309	0.573425	0.561726
1.15136	0.696242	1.16176	0.48538	1.13289	1.10207	1.06658	1.02655	0.984061	0.944232
0.473318	0.160062	0.474273	0.380004	0.465454	0.450877	0.43214	0.410097	0.385919	0.360273
1.00135	0.280435	0.996846	0.419927	1.00242	0.996135	0.979598	0.954062	0.919466	0.876185
1.08769	0.333345	1.08646	0.354372	1.09037	1.08681	1.07388	1.05131	1.01478	0.96919
0.5883	0.257666	0.585708	0.160575	0.588761	0.591967	0.594602	0.595426	0.594413	0.589884
0.821446	0.378246	0.816843	0.389147	0.82174	0.827164	0.82741	0.820451	0.802179	0.773709
1.05583	0.14144	1.03358	0.491674	1.01505	0.992656	0.963096	0.927405	0.889157	0.850153
1.07231	0.810629	1.06053	0.267012	1.01555	0.970654	0.925828	0.882206	0.838231	0.795004
0.66773	0.28586	0.699535	0.812517	0.682582	0.666164	0.647106	0.61657	0.573239	0.52258
0.46503	0.325863	0.360842	0.438132	0.30641	0.261124	0.226043	0.201639	0.183696	0.169606
1.20381	0.316701	1.20457	0.365136	1.20401	1.20302	1.20148	1.1975	1.19358	1.18797
0.722049	0.322555	0.732025	0.331151	0.714479	0.694304	0.672446	0.647586	0.621591	0.595831
0.739997	0.802482	0.720348	0.642105	0.691275	0.675479	0.664549	0.65578	0.644936	0.630625
0.937558	0.411691	0.93288	0.625041	0.926437	0.915532	0.896783	0.870572	0.836071	0.794449
0.965296	0.575594	0.97154	0.633843	0.97633	0.976965	0.968258	0.946719	0.913329	0.865318
1.10537	0.352633	1.14158	0.438995	1.12216	1.09761	1.06702	1.03133	0.996249	0.963354
1.21874	0.406183	1.21495	0.322737	1.20756	1.19372	1.17194	1.13876	1.09851	1.05049
0.689857	0.356516	0.727108	0.690082	0.753345	0.777506	0.796779	0.811022	0.819524	0.820575
0.869888	0.860483	1.05389	0.726777	1.02245	0.990016	0.955222	0.919264	0.882802	0.847392
0.743439	0.467023	0.836053	0.358134	0.816976	0.798305	0.777426	0.754468	0.728068	0.698536
0.618272	0.285222	0.624684	0.327905	0.59463	0.566001	0.53725	0.507387	0.475302	0.438586
1.12698	0.455334	1.0956	0.354553	1.06963	1.03388	0.991232	0.941857	0.892249	0.844995
0.496288	0.520191	0.522686	0.489982	0.508917	0.496333	0.482958	0.4685	0.453102	0.437838
0.709527	0.550793	0.699103	0.357347	0.715071	0.726891	0.732463	0.730741	0.719522	0.7015
1.01376	0.30182	0.991555	0.431232	0.970997	0.949627	0.926148	0.89975	0.871133	0.841756
0.622357	0.332781	0.626888	0.554304	0.644623	0.662586	0.676808	0.681281	0.675473	0.661974
1.22825	0.214532	1.23615	0.452374	1.19692	1.15686	1.11546	1.07551	1.03629	1.00007
1.17627	0.465395	1.18591	0.518164	1.17526	1.15704	1.13281	1.10231	1.0648	1.02409
0.60642	0.65181	0.576448	0.212556	0.551941	0.53274	0.512468	0.482065	0.441164	0.398139
1.19881	0.696954	1.25229	0.175864	1.24586	1.23054	1.20828	1.17791	1.1405	1.0968
1.03634	0.490438	1.03621	0.371585	1.03641	1.03642	1.03571	1.02985	1.01635	0.993129
1.39712	0.648135	1.49294	0.426025	1.4491	1.40222	1.35344	1.30287	1.25162	1.19937
0.615031	0.799264	0.590338	0.654099	0.581932	0.573673	0.563682	0.550049	0.531981	0.508876
0.687416	0.244956	0.702468	0.34569	0.718186	0.729404	0.734315	0.735366	0.729196	0.71548
0.658192	0.371496	0.569399	0.526924	0.52965	0.506258	0.494149	0.478299	0.442624	0.394045
0.646531	0.311608	0.657556	0.40746	0.646703	0.633267	0.617375	0.596617	0.573181	0.549873
1.04581	0.351857	0.996317	0.180468	0.989039	0.982118	0.974891	0.963841	0.949219	0.929922
1.38529	0.267404	1.3813	0.757766	1.36731	1.3426	1.3101	1.26548	1.21024	1.14987
0.826929	0.244323	0.822375	0.320361	0.815871	0.805895	0.791513	0.770408	0.744753	0.716436
0.819252	0.555019	0.81811	0.33684	0.819614	0.819992	0.819566	0.818496	0.816036	0.811562
0.838183	1.09309	0.788992	0.461448	0.775126	0.764571	0.751454	0.73406	0.709785	0.679413
0.952237	0.415315	0.989427	0.304095	1.00204	1.00798	1.00511	0.991853	0.971337	0.942425
0.973728	0.540688	0.995274	0.546524	0.962422	0.927519	0.890759	0.851913	0.813198	0.774812
0.860882	0.395958	0.848968	0.275046	0.842216	0.837573	0.832611	0.821591	0.803783	0.777479
1.20662	0.276382	1.21328	0.404958	1.23285	1.24563	1.24855	1.24047	1.21968	1.18654
0.783895	0.560888	0.784409	0.444297	0.783722	0.784099	0.781797	0.773903	0.757584	0.732459
0.636779	0.25841	0.547281	0.355938	0.534855	0.530232	0.531841	0.539162	0.535149	0.513962
1.11779	0.956837	1.12252	0.394003	1.13444	1.15064	1.16392	1.16887	1.16317	1.1447
1.27949	0.546576	1.27578	0.130782	1.27539	1.26881	1.25146	1.21767	1.17194	1.11323
0.578079	0.166692	0.571556	0.387431	0.56492	0.561555	0.558181	0.553539	0.541739	0.521584
0.650477	0.190874	0.658454	0.467524	0.663783	0.665973	0.664944	0.659818	0.650159	0.636436
0.918495	0.120234	0.920221	0.658672	0.923757	0.921562	0.914673	0.900865	0.881371	0.855449
0.828473	0.171552	0.828595	0.684246	0.826161	0.820317	0.810717	0.796897	0.778379	0.75525
0.900681	0.282222	0.87543	0.13663	0.869176	0.861163	0.852915	0.839144	0.818835	0.791355
1.07078	0.361746	1.08099	0.411469	1.05729	1.02939	0.996388	0.962086	0.929348	0.897249
1.02396	0.167341	1.04061	0.659512	1.04331	1.04133	1.03286	1.02129	1.00698	0.992139
0.752423	0.581937	0.76051	0.261766	0.771599	0.784697	0.797729	0.807727	0.812551	0.809573
0.371355	0.318478	0.426205	0.784497	0.412167	0.399972	0.388925	0.377865	0.366141	0.355195
0.798594	0.802916	0.774562	0.397131	0.770305	0.768053	0.763803	0.753941	0.737906	0.712619
0.88705	0.260798	0.91377	0.0771733	0.915467	0.909767	0.894451	0.869101	0.835858	0.800427
1.30219	0.171737	1.32744	0.249087	1.34176	1.34712	1.34268	1.3281	1.30233	1.26763
0.664513	0.433114	0.664572	0.24578	0.668733	0.67647	0.684812	0.690677	0.695869	0.69701
0.811385	0.980031	0.812256	0.332853	0.81357	0.814222	0.811845	0.795727	0.762106	0.713605
1.00445	0.0958681	0.913517	0.344841	0.902632	0.893002	0.881398	0.862702	0.836951	0.805378
0.3998	0.347772	0.673822	0.430545	0.628371	0.582278	0.537521	0.497145	0.460791	0.430062
1.20607	0.381343	1.20731	0.484719	1.2056	1.20656	1.20318	1.19393	1.17961	1.15804
0.87515	0.575384	0.875884	0.334042	0.874698	0.87244	0.867823	0.860922	0.850005	0.83617
0.819623	0.364733	0.749796	0.234764	0.712413	0.682561	0.65431	0.620467	0.572409	0.512185
0.77874	0.186463	0.84725	0.638889	0.82223	0.797543	0.772117	0.744596	0.714967	0.684776
0.290441	1.39599	0.535866	0.495277	0.51188	0.484221	0.455881	0.426624	0.397872	0.371802
1.30855	0.404355	1.32545	0.373444	1.29993	1.26557	1.22406	1.17657	1.12488	1.07104
0.959893	0.247312	1.05981	0.664519	1.02835	0.99474	0.958651	0.918363	0.876655	0.834186
1.18434	0.379603	1.1938	0.816476	1.20382	1.20553	1.19441	1.1717	1.13899	1.0976
1.16193	0.371769	1.17982	0.366224	1.11776	1.05524	0.99329	0.935562	0.883573	0.83527
1.63847	0.266257	1.61486	0.259215	1.59253	1.56387	1.53025	1.49148	1.44227	1.38313
0.673865	0.0931507	0.74244	0.338079	0.71841	0.692401	0.665907	0.639486	0.611832	0.584264
0.93138	0.386423	0.893495	0.803559	0.863475	0.82628	0.777345	0.72153	0.66566	0.614059
0.634254	0.608602	0.645716	0.226177	0.651802	0.658108	0.660507	0.656083	0.645669	0.629947
0.633824	0.42097	0.740262	0.495258	0.726456	0.707656	0.684533	0.656385	0.625378	0.591582
1.07287	0.401239	1.11161	0.38619	1.10882	1.10016	1.08605	1.0647	1.0351	1.00117
0.753911	0.346371	0.754062	0.527008	0.754684	0.752716	0.747468	0.739776	0.727764	0.70426
1.21832	0.708682	1.21875	0.585453	1.22181	1.22301	1.21215	1.18264	1.13483	1.06777
0.972761	0.613246	0.957469	0.376876	0.955321	0.964442	0.975712	0.977569	0.96937	0.946246
0.367521	0.235035	0.353705	0.20581	0.344093	0.339406	0.337605	0.337323	0.336566	0.333447
0.891258	0.297523	0.927608	0.360255	0.955081	0.978343	0.989065	0.982798	0.952245	0.907829
0.967103	0.650583	0.969971	0.603195	0.961883	0.949948	0.932648	0.909131	0.882638	0.853964
1.01626	0.371897	1.01962	0.248646	1.02769	1.03845	1.04828	1.05202	1.04616	1.02928
0.840582	0.252906	0.856751	0.446547	0.87453	0.894498	0.909321	0.905428	0.874294	0.819871
0.730244	0.295297	0.725045	0.49822	0.726668	0.730548	0.728088	0.713533	0.684395	0.64371
1.05007	0.485675	1.01257	0.170857	1.03096	1.04586	1.05541	1.05813	1.05305	1.03721
0.915815	0.440435	0.805137	0.538801	0.776651	0.759306	0.742898	0.724812	0.702175	0.673774
0.48799	0.586545	0.46637	0.696665	0.455139	0.445958	0.436529	0.428529	0.420213	0.409932
0.702743	0.281453	0.684021	0.235073	0.675486	0.673199	0.667994	0.657265	0.63594	0.604932
1.227	0.600778	1.21556	0.662724	1.20863	1.20046	1.18496	1.16212	1.13255	1.09713
1.28397	0.492958	1.28636	0.325013	1.2886	1.28356	1.26942	1.24456	1.20667	1.1604
0.960148	0.306251	0.95017	0.399721	0.933803	0.913121	0.89287	0.868807	0.835387	0.793308
1.1015	0.633554	1.06435	0.271189	1.03949	1.01219	0.976069	0.932401	0.885029	0.836459
1.10385	0.256474	1.09504	0.505411	1.09559	1.09217	1.08196	1.05821	1.02216	0.978117
1.08513	0.619106	1.18565	0.688314	1.16557	1.14247	1.11738	1.09204	1.0628	1.0332
1.32326	0.446401	1.30027	0.71149	1.28337	1.26649	1.24563	1.21984	1.18814	1.14749
1.48046	0.290009	1.47496	0.747067	1.45012	1.40654	1.34506	1.26955	1.18638	1.10433
0.568956	0.536494	0.580465	0.412143	0.570098	0.562109	0.556778	0.553951	0.552874	0.550902
0.965964	0.826172	0.958303	0.881465	0.96074	0.966396	0.972154	0.973677	0.9659	0.950183
0.50823	0.154729	0.457379	0.40482	0.443725	0.434685	0.424432	0.411715	0.394504	0.372596
1.20456	0.170662	1.20826	0.331497	1.19169	1.1742	1.15417	1.133	1.10965	1.08392
1.17622	0.311186	1.18105	0.579299	1.16122	1.12853	1.08306	1.02718	0.96803	0.908098
0.773074	0.353582	0.809519	0.354766	0.801326	0.793519	0.784856	0.77198	0.753166	0.726392
0.889449	0.495601	0.897478	0.395436	0.874323	0.846191	0.811062	0.772647	0.733028	0.691647
0.774443	0.144221	0.760094	0.464576	0.771126	0.774495	0.770743	0.759688	0.742202	0.719291
0.723439	0.270286	0.726839	0.120704	0.722917	0.719025	0.715991	0.713428	0.711677	0.709393
0.65651	0.692204	0.662972	0.307409	0.658139	0.656543	0.657104	0.659027	0.659504	0.657226
0.466352	0.278518	0.467506	0.230215	0.466257	0.465314	0.464338	0.462771	0.460935	0.458684
1.06949	0.140897	1.14283	0.517261	1.133	1.11984	1.09864	1.06911	1.03182	0.987851
1.33146	0.560665	1.34949	0.285475	1.35152	1.34589	1.32868	1.30078	1.26139	1.21368
0.428332	0.251952	0.439808	0.564884	0.452886	0.468049	0.48386	0.499722	0.511565	0.518339
0.893916	0.0855008	0.900991	0.283783	0.89542	0.883419	0.8673	0.843965	0.814688	0.780272
1.10844	0.167183	1.16838	0.487513	1.15859	1.14073	1.11769	1.08705	1.04833	1.00628
1.07012	0.264325	1.19359	0.498814	1.1801	1.15835	1.12853	1.09287	1.05266	1.01172
0.668577	0.280365	0.678423	0.24896	0.657189	0.627401	0.591109	0.551646	0.510819	0.471888
0.709455	0.333648	0.707721	0.962015	0.708833	0.709348	0.709242	0.708288	0.707002	0.703846
0.825755	0.364856	0.825867	0.289978	0.834758	0.845098	0.851602	0.846936	0.830044	0.805429
1.03077	0.738892	1.11231	0.577124	1.07568	1.03696	0.996824	0.952927	0.904272	0.851269
0.502814	0.365224	0.544367	0.568129	0.530919	0.517334	0.500981	0.480925	0.458387	0.433884
0.648761	0.180918	0.64268	0.295332	0.62653	0.610189	0.593555	0.577182	0.561749	0.545766
0.898608	0.30699	0.900574	0.424818	0.902843	0.902781	0.898112	0.885686	0.864554	0.837281
0.719359	0.499531	0.851275	0.637117	0.818773	0.789914	0.763422	0.739789	0.716946	0.694322
0.786979	0.357612	0.752626	0.302852	0.746117	0.742297	0.738029	0.727066	0.707821	0.679498
0.342097	0.405456	0.416052	0.182515	0.392513	0.370901	0.352394	0.336382	0.321483	0.305803
1.19773	0.127749	1.17404	0.397444	1.1573	1.13608	1.10958	1.07466	1.03562	0.9944
0.711999	0.379648	0.821539	0.249804	0.805993	0.789472	0.772164	0.756078	0.740338	0.724078
1.44385	0.527168	1.45513	0.470328	1.44971	1.42358	1.37472	1.30507	1.22419	1.14067
0.924648	0.308992	0.921435	0.406877	0.919208	0.910517	0.896853	0.878522	0.855305	0.823138
0.915919	0.406822	0.915135	0.141351	0.911667	0.904309	0.893409	0.878917	0.861135	0.838887
0.738256	0.348815	0.625043	0.39635	0.592242	0.570637	0.559415	0.546975	0.52362	0.490564
0.97857	1.12179	0.981308	0.388058	0.976685	0.969078	0.956079	0.933717	0.907261	0.876247
0.879886	0.332536	0.891735	0.22925	0.904311	0.916024	0.921212	0.916437	0.902362	0.878403
0.779428	0.8455	0.607475	0.486511	0.579475	0.555413	0.532818	0.506586	0.47266	0.435384
0.553729	0.366077	0.552936	0.733869	0.551243	0.549775	0.54881	0.548051	0.545335	0.541023
0.667823	0.2796	0.768271	0.428038	0.753026	0.735039	0.709652	0.674536	0.629534	0.580651
1.09101	0.0932816	1.18689	0.434179	1.15353	1.1165	1.07367	1.02929	0.982888	0.933753
0.625247	0.235742	0.633853	0.334673	0.614819	0.59764	0.582816	0.570498	0.559952	0.551499
0.523951	0.327084	0.448979	0.222133	0.429918	0.42501	0.427015	0.428363	0.421652	0.405128
1.03603	0.373746	1.03623	0.510777	1.04147	1.03899	1.01899	0.975978	0.919605	0.859107
0.390553	0.565363	0.368457	0.611835	0.339734	0.310796	0.282612	0.257623	0.233746	0.209904
1.2822	0.279338	1.28989	0.264746	1.27593	1.25527	1.22576	1.18969	1.15022	1.10693
0.700992	0.23317	0.696599	0.766272	0.703083	0.706021	0.701376	0.68773	0.663334	0.630515
0.967839	0.135967	0.85904	0.288862	0.821878	0.785361	0.749382	0.70335	0.644719	0.578996
0.855661	0.351818	0.855635	0.259669	0.855506	0.853577	0.843377	0.82573	0.798736	0.763371
0.717327	0.270999	0.677023	0.403975	0.661846	0.646716	0.629571	0.612421	0.593504	0.572266
1.14029	0.469795	1.14813	0.511396	1.12257	1.09639	1.06718	1.03754	1.00737	0.977482
0.954378	0.169268	0.952627	0.147634	0.94594	0.934631	0.918401	0.896075	0.86747	0.830989
1.09153	0.284102	1.09351	0.236925	1.07857	1.06153	1.04221	1.0165	0.982994	0.943015
0.695123	0.4014	0.877922	0.64181	0.826817	0.77294	0.718413	0.664833	0.612964	0.564713
1.20289	0.225615	1.19878	0.550532	1.18897	1.17079	1.14341	1.11068	1.07367	1.03424
0.936123	0.441149	0.877739	0.236125	0.843735	0.810818	0.777357	0.74243	0.706739	0.672302
1.42195	0.502023	1.40128	0.684958	1.38464	1.36282	1.33343	1.2937	1.24268	1.17757
0.858061	0.298716	0.878483	0.340014	0.843845	0.798711	0.750777	0.703473	0.65468	0.606085
0.476864	0.407069	0.359255	0.366657	0.323264	0.29343	0.274044	0.264144	0.258759	0.254772
1.1408	0.577385	1.1532	0.309325	1.16486	1.16889	1.16272	1.14085	1.10435	1.05302
1.0547	0.518086	1.02692	0.418814	1.01144	0.986364	0.951766	0.904485	0.848323	0.789254
0.859198	0.656858	0.828771	0.526479	0.801651	0.77588	0.754499	0.736371	0.718775	0.699666
0.74947	0.98128	0.763672	0.151511	0.752758	0.742965	0.733541	0.72562	0.71881	0.711361
1.1732	0.431191	1.27291	0.576856	1.25206	1.22308	1.18323	1.13621	1.08333	1.02743
0.912552	0.604903	0.929641	0.341223	0.913923	0.894038	0.87084	0.847239	0.821989	0.795311
0.70939	0.301149	0.822042	0.884203	0.799077	0.775136	0.748982	0.723418	0.699526	0.67681
1.1159	0.393197	1.11514	1.07328	1.12206	1.12672	1.12147	1.09731	1.05725	1.00486
1.34984	0.313936	1.36274	0.201729	1.33688	1.30429	1.26518	1.22095	1.1738	1.12623
1.03837	0.459036	1.03318	0.279804	1.02544	1.0106	0.984332	0.947956	0.904756	0.855413
0.809834	0.302235	0.848281	0.215266	0.842293	0.832339	0.818341	0.799453	0.77755	0.752364
1.05917	0.323282	1.06359	0.394027	1.04626	1.02272	0.995729	0.963385	0.926791	0.889881
0.881857	0.119092	0.869539	0.406441	0.863924	0.852989	0.835057	0.807943	0.773765	0.733294
0.362057	0.458345	0.421004	0.25635	0.403679	0.386498	0.371569	0.359165	0.347192	0.334473
0.780115	0.348882	0.801496	0.500592	0.819163	0.831872	0.832718	0.820806	0.793694	0.757215
0.954767	0.30258	0.921871	0.278181	0.910797	0.897805	0.877474	0.848558	0.8109	0.771718
0.792731	0.40401	0.985094	0.222808	0.947062	0.906696	0.866305	0.828263	0.790654	0.757046
0.40911	0.299798	0.785625	0.624128	0.7315	0.681085	0.632921	0.587423	0.543353	0.502518
0.434933	0.465887	0.434846	0.305735	0.434957	0.434676	0.43524	0.435142	0.433642	0.430664
0.583553	0.414535	0.582449	0.290451	0.566375	0.549049	0.528512	0.503732	0.476001	0.447701
0.965162	1.02612	0.880911	0.236431	0.847864	0.818661	0.793638	0.766025	0.728587	0.68182
0.828028	0.342504	0.806573	0.363016	0.790534	0.77139	0.747542	0.717306	0.681839	0.645445
0.801242	0.413267	0.922373	0.673047	0.91002	0.899128	0.886345	0.871542	0.855512	0.83719
0.904009	0.289402	0.904866	0.424779	0.909314	0.910304	0.908433	0.903247	0.893632	0.88098
0.787883	0.290228	0.783524	0.364401	0.788691	0.798924	0.812028	0.82536	0.834545	0.839119
0.566302	0.480106	0.536751	0.62941	0.516795	0.493771	0.469499	0.446013	0.423647	0.403168
1.32445	0.30579	1.32279	0.640716	1.30161	1.27189	1.23071	1.18164	1.12726	1.0702
1.30657	0.230132	1.30248	0.458547	1.27518	1.24206	1.20299	1.15836	1.10928	1.0573
0.953775	0.243458	0.954079	0.473208	0.956327	0.959111	0.957057	0.951347	0.93981	0.921621
0.87078	0.429645	0.825607	0.328621	0.823765	0.828519	0.833278	0.8342	0.830136	0.819101
0.791335	0.339041	0.789788	0.602567	0.783828	0.781461	0.779811	0.772607	0.759606	0.743246
0.890661	0.70306	0.900335	0.469249	0.892121	0.882285	0.869059	0.850088	0.825268	0.792404
1.05269	0.459358	1.15412	0.301794	1.12645	1.09876	1.07022	1.04202	1.01432	0.9881
0.731781	0.0807985	0.746985	0.383532	0.736751	0.728696	0.720898	0.713175	0.706745	0.700312
0.637069	0.310236	0.759533	0.322369	0.72562	0.691802	0.655735	0.616286	0.575084	0.534144
1.00231	0.49597	1.03113	0.554352	1.04668	1.05587	1.05634	1.04469	1.01896	0.981501
0.832799	0.627018	0.946302	0.310036	0.919669	0.89358	0.867961	0.842413	0.817311	0.791684
0.98878	1.10415	0.988627	0.423575	0.990355	0.993993	0.995804	0.992393	0.979312	0.950009
1.13873	0.397212	1.17967	0.499892	1.15828	1.13478	1.10864	1.08051	1.05046	1.01618
0.872055	0.48489	0.909209	0.460622	0.897621	0.885158	0.86974	0.848945	0.822563	0.794075
1.26094	0.501163	1.28815	0.150859	1.2494	1.20312	1.14727	1.08883	1.02841	0.970181
0.868189	0.324237	0.882076	0.446596	0.870139	0.846872	0.816217	0.78112	0.742064	0.702096
0.606282	0.900621	0.572447	0.537695	0.567042	0.569077	0.571257	0.570049	0.561255	0.543931
0.70339	0.33197	0.752357	0.349279	0.713432	0.677988	0.64246	0.605875	0.568301	0.530339
0.763986	0.382873	0.718611	0.583971	0.67432	0.625665	0.578018	0.533857	0.491839	0.454648
0.59329	0.423314	0.599279	0.63354	0.579584	0.560324	0.541296	0.523187	0.504346	0.484215
0.730837	0.806123	0.75242	0.654446	0.729267	0.706128	0.682369	0.657642	0.633451	0.609715
0.556382	0.338351	0.558005	0.283413	0.545639	0.53382	0.520624	0.505576	0.491011	0.475757
0.854762	0.261893	0.854345	0.719797	0.854412	0.854231	0.853426	0.846853	0.832213	0.811441
0.908688	0.33318	0.922659	0.680486	0.91519	0.90327	0.884583	0.852595	0.809871	0.759996
0.950875	0.27188	0.955519	0.390947	0.928465	0.897862	0.863713	0.826807	0.787904	0.747612
0.51911	0.457782	0.529423	0.353732	0.506396	0.484411	0.46361	0.443307	0.423413	0.40394
0.731063	0.880746	0.72706	0.709083	0.712128	0.696992	0.677177	0.64625	0.605728	0.559702
1.03884	0.59501	1.02684	0.406358	1.00697	0.984418	0.961497	0.93797	0.914221	0.888735
0.58958	0.53893	0.573083	0.31412	0.56667	0.561087	0.557247	0.554729	0.553077	0.549851
0.641811	0.38711	0.643807	0.51344	0.639077	0.634077	0.626557	0.616509	0.602549	0.585053
0.724767	0.604771	0.708246	0.291548	0.69753	0.684413	0.667437	0.645276	0.617347	0.582285
1.09824	0.582234	1.10807	0.477818	1.09037	1.06961	1.04639	1.02158	0.996279	0.972019
0.572424	0.47663	0.572552	0.271185	0.571286	0.5682	0.564904	0.56114	0.557222	0.552508
0.752478	0.399435	0.74187	0.252081	0.744681	0.74789	0.746763	0.739124	0.723989	0.702344
1.07862	0.531453	1.07721	0.552622	1.0654	1.05348	1.04142	1.02937	1.01784	1.00437
0.472538	0.374166	0.455906	0.386416	0.445235	0.441412	0.44208	0.438098	0.425165	0.404097
0.840396	0.468576	0.919637	0.225685	0.898689	0.876268	0.853164	0.827569	0.798563	0.766368
1.20086	0.630222	1.21211	0.461303	1.20079	1.18255	1.16028	1.13253	1.10135	1.06838
0.729844	0.2479	0.712112	0.544149	0.706479	0.701974	0.697533	0.687033	0.666326	0.636001
0.625041	0.263339	0.622365	0.401343	0.625608	0.625942	0.623188	0.617657	0.609114	0.597601
1.01221	0.428609	1.12917	0.491473	1.10611	1.07808	1.04866	1.01757	0.986663	0.954835
0.819621	0.380217	0.807901	0.416067	0.803619	0.794869	0.782505	0.763492	0.737465	0.706496
0.861678	0.54922	0.860404	0.229312	0.864305	0.870199	0.87238	0.868118	0.854942	0.834522
0.720834	0.351924	0.694697	0.241973	0.705993	0.717926	0.726405	0.72739	0.715625	0.694463
1.27843	0.201903	1.3084	0.6767	1.31808	1.31962	1.30939	1.2838	1.24756	1.20175
1.03107	0.537746	1.05245	0.2851	1.04628	1.03207	1.01104	0.981868	0.946701	0.909098
1.1628	0.401285	1.24757	0.290271	1.2013	1.15317	1.10464	1.05723	1.00941	0.961443
1.03935	0.449465	0.99695	0.575953	0.965001	0.932206	0.899359	0.866198	0.832767	0.799342
0.910527	1.27799	0.894986	0.682033	0.88727	0.877349	0.862993	0.845867	0.825112	0.801813
0.718566	0.763443	0.761368	0.642962	0.718896	0.676751	0.635054	0.592582	0.55108	0.511215
1.04038	0.452528	1.01597	0.344872	0.997727	0.974415	0.944521	0.909805	0.872787	0.83219
0.987192	0.424958	0.982966	0.296374	0.955972	0.926125	0.891734	0.854599	0.816123	0.776768
0.745665	0.38006	0.742392	0.27839	0.744613	0.746909	0.75071	0.751967	0.748295	0.737068
1.15943	0.138528	1.19563	0.431848	1.18474	1.17085	1.1496	1.11731	1.07509	1.02769
0.722832	0.611407	0.722747	0.33945	0.726383	0.728736	0.727857	0.718833	0.701266	0.67378
0.415209	0.290053	0.520243	0.219598	0.496755	0.475139	0.454993	0.434879	0.41558	0.397915
0.838368	0.153873	0.873293	0.243626	0.866886	0.858109	0.846704	0.833041	0.812543	0.788614
0.568646	0.297347	0.584116	0.39639	0.572135	0.566751	0.567699	0.569779	0.570836	0.56945
0.613453	0.441172	0.594522	0.207459	0.557132	0.517934	0.478541	0.44181	0.407477	0.377051
0.558632	0.328396	0.533936	0.636843	0.5127	0.488852	0.464306	0.43826	0.409699	0.378124
0.813094	0.333314	0.804299	0.569936	0.79599	0.785265	0.770357	0.748675	0.72019	0.687618
0.895299	0.522262	0.905915	0.379148	0.917258	0.930781	0.941665	0.94752	0.946225	0.93024
0.587966	0.518901	0.581048	0.391471	0.575969	0.569017	0.560399	0.552078	0.542697	0.532713
0.926058	0.893079	0.945913	0.364319	0.951813	0.95245	0.946665	0.934889	0.916835	0.89426
0.897712	0.325435	0.870522	0.17279	0.867026	0.863378	0.857352	0.846962	0.830529	0.806548
1.15325	0.826845	1.15913	0.332441	1.14798	1.12804	1.09999	1.06494	1.02705	0.987075
0.529192	0.441103	0.527344	0.350174	0.527931	0.532108	0.53773	0.539957	0.537	0.52745
1.05625	0.364664	1.07398	0.35731	1.0512	1.01594	0.969836	0.914449	0.854861	0.794929
0.78499	0.314863	0.686877	0.659763	0.663208	0.638887	0.617866	0.599254	0.572743	0.536171
0.89053	0.597172	0.897857	0.447883	0.91349	0.930653	0.943958	0.947944	0.937099	0.918167
0.740982	0.661736	0.622843	0.504205	0.596223	0.575419	0.555463	0.530689	0.500521	0.466486
0.636664	0.254916	0.617586	0.331411	0.617338	0.623609	0.6317	0.639827	0.645493	0.647034
1.00394	0.772918	0.967984	0.522379	0.934337	0.899504	0.862245	0.822805	0.78278	0.744381
1.09335	0.56938	1.09616	0.413148	1.06987	1.04292	1.01441	0.985337	0.955261	0.924113
0.443086	0.775342	0.464053	0.448522	0.435482	0.410575	0.388846	0.372793	0.361648	0.353446
0.652559	0.229978	0.649315	0.569963	0.652821	0.654297	0.653055	0.65076	0.64628	0.63971
1.0001	0.354917	1.07654	0.316486	1.06374	1.05028	1.03474	1.01613	0.992859	0.965637
1.12962	0.590215	1.12671	0.280084	1.11808	1.10659	1.08889	1.06578	1.03625	1.00038
1.00162	0.106341	0.968662	0.230382	0.940227	0.906793	0.863708	0.816753	0.76975	0.72388
0.586394	0.604151	0.579806	0.269164	0.553259	0.525415	0.497999	0.471272	0.445404	0.421035
1.16133	0.618438	1.1759	0.420023	1.178	1.17354	1.16256	1.14481	1.12157	1.09337
0.737396	0.666593	0.750282	0.421253	0.743018	0.73625	0.727279	0.714282	0.698469	0.679967
1.03235	0.413878	1.0305	0.685557	1.03132	1.03298	1.03206	1.02516	1.00898	0.983262
1.33361	0.214786	1.28458	0.852816	1.25887	1.2368	1.21114	1.18106	1.14409	1.0937
0.727195	0.292925	0.724284	0.358405	0.716397	0.707186	0.696418	0.682581	0.663496	0.640267
0.50726	0.186791	0.509714	0.365707	0.51745	0.526734	0.538172	0.548277	0.554962	0.556673
1.25118	0.36967	1.2501	0.640122	1.22913	1.20327	1.16634	1.11648	1.05313	0.983065
0.456603	0.71114	0.463375	0.642331	0.457596	0.456549	0.456866	0.457036	0.456887	0.455987
1.03849	0.510335	1.10938	0.746954	1.07976	1.04686	1.01102	0.975959	0.940069	0.905858
0.80732	0.40246	0.812976	0.321126	0.819434	0.825939	0.826538	0.814282	0.792626	0.763568
1.05921	0.401916	1.04693	0.329595	1.03929	1.02932	1.01225	0.983281	0.943991	0.896106
0.562079	0.207454	0.564199	0.399652	0.562101	0.564662	0.569857	0.573857	0.574665	0.570873
1.11322	0.423359	1.12021	0.380273	1.11541	1.10779	1.09329	1.0688	1.03436	0.99194
0.824163	0.3168	0.902103	0.399297	0.876589	0.845196	0.809682	0.773798	0.737944	0.703269
1.40276	0.323118	1.39379	0.62154	1.37023	1.33771	1.29253	1.23549	1.17012	1.10246
0.536905	0.25937	0.553041	0.488695	0.549583	0.544096	0.537431	0.526499	0.512606	0.497668
0.85032	0.692241	0.81755	0.478471	0.80889	0.800242	0.785574	0.767493	0.744025	0.718066
0.735705	0.484856	0.733048	0.390264	0.734926	0.736108	0.734811	0.729129	0.717067	0.700446
1.21565	0.254406	1.25994	0.638579	1.22913	1.19518	1.15866	1.11947	1.07921	1.04058
0.97537	0.454535	0.983443	0.474155	0.987851	0.986086	0.980905	0.970755	0.95381	0.930983
0.789848	0.092194	0.777517	0.464252	0.773179	0.764977	0.751159	0.731001	0.706641	0.679967
1.42574	0.395852	1.49546	0.304483	1.47577	1.45364	1.42828	1.39823	1.36273	1.32555
0.800551	0.170727	0.789112	0.45254	0.788557	0.793328	0.798442	0.798467	0.78839	0.764691
1.24241	0.476298	1.2349	0.459805	1.22525	1.2198	1.21513	1.20539	1.18873	1.1662
0.458642	0.567477	0.268838	0.337279	0.214214	0.182089	0.169944	0.171846	0.173564	0.16299
1.1353	0.371305	1.12686	0.235061	1.12047	1.10776	1.08672	1.05728	1.02127	0.980073
0.97935	0.0959091	0.979162	0.372562	0.982347	0.981589	0.978336	0.974635	0.966744	0.952851
0.680186	0.24034	0.659701	0.390072	0.639049	0.611999	0.580661	0.545992	0.509308	0.472635
0.869032	0.230711	0.949254	0.506571	0.928419	0.905793	0.881013	0.85524	0.829016	0.803519
0.865947	0.360342	0.898322	0.238765	0.862907	0.820025	0.770948	0.71666	0.661548	0.608617
1.04846	0.518028	1.14836	0.308542	1.1094	1.06577	1.01579	0.961589	0.904349	0.846949
0.851361	0.165844	0.871539	0.348187	0.890178	0.910229	0.929111	0.945771	0.95868	0.964079
1.00541	0.445084	0.972031	0.437103	0.991052	1.00877	1.01941	1.02432	1.02153	1.01183
0.866296	0.27998	0.868787	0.551792	0.86069	0.849054	0.8339	0.816921	0.794964	0.762738
1.33635	0.359512	1.33703	0.472807	1.30421	1.26454	1.21832	1.16558	1.10904	1.04825
0.648254	0.432105	0.650634	0.492029	0.650404	0.649595	0.648848	0.64786	0.646861	0.646224
0.939484	0.723902	0.929186	0.190108	0.920467	0.909989	0.897913	0.879756	0.853447	0.82144
0.809662	0.205515	0.805008	0.764246	0.811618	0.824387	0.837441	0.848511	0.856183	0.855756
0.850537	0.318252	0.850786	0.348503	0.851238	0.854867	0.857919	0.858978	0.853048	0.830272
0.548503	0.401926	0.540882	0.537422	0.527802	0.515024	0.506458	0.49957	0.492247	0.482968
0.572343	0.427957	0.57223	0.391576	0.561812	0.550014	0.535938	0.519373	0.501155	0.4817
1.13205	0.256414	1.12655	0.261532	1.13697	1.15064	1.15549	1.14637	1.11998	1.08042
0.345287	0.413126	0.383313	0.302747	0.362633	0.342102	0.322679	0.304038	0.285317	0.267299
0.977462	0.408251	0.999696	0.365546	1.01077	1.02218	1.03303	1.04604	1.05747	1.06462
0.755303	0.358305	0.759686	0.344021	0.755056	0.750802	0.746718	0.740499	0.732947	0.723341
0.903439	0.701622	0.866206	0.677258	0.832592	0.794563	0.754283	0.71185	0.672672	0.633642
0.813907	0.802226	0.814475	0.346932	0.813738	0.812347	0.811144	0.804645	0.790968	0.770254
0.735045	0.168143	0.787113	0.31217	0.761809	0.735969	0.704193	0.665436	0.62184	0.577775
1.42588	0.143906	1.41215	0.548449	1.39276	1.36274	1.32122	1.26835	1.20628	1.14228
0.489972	0.487345	0.627457	0.25757	0.60518	0.584647	0.56467	0.545905	0.528296	0.511452
0.901588	0.473703	0.924405	0.408431	0.90798	0.890586	0.87203	0.852736	0.833043	0.812166
0.637021	0.477793	0.596995	0.30537	0.558914	0.528239	0.5018	0.477428	0.448337	0.41191
0.672777	0.207162	0.66636	0.300233	0.675464	0.683973	0.693439	0.700184	0.700546	0.694747
1.13715	0.182247	1.12963	0.581321	1.11233	1.09227	1.06732	1.03778	1.00539	0.971679
0.875975	0.322986	0.874739	0.18049	0.880013	0.887927	0.895803	0.902271	0.892108	0.863049
1.30616	0.256446	1.29472	0.40829	1.27355	1.24004	1.19466	1.13816	1.07524	1.0076
0.805319	0.583686	0.802646	0.417886	0.804204	0.807392	0.811889	0.812843	0.80826	0.79636
0.842617	0.410653	0.842608	0.384064	0.842966	0.842414	0.841246	0.839113	0.833552	0.826134
0.571478	0.798017	0.574816	0.548402	0.579119	0.583686	0.588128	0.590736	0.589907	0.58445
0.672157	0.337107	0.772274	0.811639	0.749962	0.726599	0.702049	0.677582	0.653968	0.631055
0.809865	0.333986	0.708306	0.442843	0.674749	0.64517	0.616392	0.587592	0.558478	0.529085
0.939197	0.303593	0.940183	0.340599	0.937123	0.924937	0.904184	0.873261	0.832041	0.787838
0.772586	0.703804	0.775506	0.293536	0.782886	0.790473	0.794427	0.785691	0.762179	0.727196
0.745951	0.56394	0.745802	0.885683	0.74981	0.753628	0.755124	0.751649	0.743762	0.728413
1.10511	0.805273	1.10752	0.445603	1.10509	1.10231	1.08736	1.05478	1.00294	0.936631
1.05067	0.791862	0.962216	0.354722	0.928821	0.893562	0.856813	0.81993	0.782659	0.746889
1.16154	0.507618	1.17779	0.614135	1.15731	1.13356	1.10461	1.07214	1.03694	1.00042
0.97916	0.304411	0.98752	0.288585	0.976878	0.959362	0.930544	0.89226	0.850313	0.807824
0.838852	0.293127	0.840231	0.641494	0.841595	0.84027	0.832971	0.820184	0.797833	0.767533
1.13325	0.348439	1.04032	0.373311	0.995551	0.945534	0.892773	0.838635	0.783504	0.728835
0.98983	0.0379096	1.01629	0.464961	1.00489	0.994816	0.985262	0.975948	0.9666	0.957313
0.968566	0.144505	0.954761	0.388517	0.948553	0.938261	0.924601	0.907877	0.885715	0.853708
1.0576	0.525366	1.21992	0.286918	1.20646	1.1864	1.15793	1.1202	1.07506	1.02666
1.10195	0.6438	1.17237	0.571351	1.17859	1.17245	1.15313	1.11884	1.07403	1.02305
0.745139	0.463435	0.792918	0.329115	0.777223	0.765696	0.757312	0.751862	0.747584	0.742801
0.64547	0.468199	0.622226	0.42051	0.595405	0.568601	0.543554	0.517311	0.486906	0.454444
0.485292	0.304897	0.483032	0.594016	0.474692	0.466003	0.45662	0.44697	0.43907	0.431851
0.907548	0.338771	0.904747	0.521958	0.891172	0.877396	0.857331	0.82806	0.787814	0.739854
0.603558	0.368757	0.605685	0.425712	0.61663	0.624938	0.625167	0.612936	0.589372	0.558316
0.952625	0.229615	0.971312	0.281844	0.954865	0.94252	0.93018	0.915942	0.894395	0.864008
0.611705	0.42913	0.611684	0.726059	0.603791	0.597667	0.587137	0.569355	0.54252	0.509794
0.77818	0.193182	0.780231	0.425676	0.774201	0.766422	0.758583	0.749086	0.738711	0.725861
0.91801	0.449627	0.912649	0.448929	0.888944	0.865142	0.84122	0.810468	0.776458	0.741591
1.4075	0.350259	1.43359	0.42816	1.40247	1.36225	1.32052	1.27506	1.2242	1.17104
0.721883	0.267305	0.73225	0.264054	0.711891	0.685119	0.655852	0.626034	0.597279	0.568734
0.514277	0.0935955	0.345405	0.419551	0.302043	0.273292	0.258591	0.25033	0.234035	0.20698
0.795744	0.475685	0.83042	0.994059	0.803121	0.780101	0.759871	0.741598	0.724277	0.70769
0.669096	0.215341	0.622239	0.51968	0.611555	0.60362	0.593251	0.579187	0.560114	0.537531
0.979924	0.393349	0.987687	0.282839	0.985465	0.971362	0.943286	0.904557	0.858007	0.807285
0.932306	0.595684	0.929993	0.386468	0.941314	0.95415	0.967894	0.98085	0.991285	0.99715
0.552541	0.678472	0.49597	0.386964	0.471238	0.448731	0.428319	0.409774	0.385813	0.357175
1.23955	0.12999	1.28321	0.337131	1.25188	1.21463	1.17235	1.12826	1.08377	1.04041
0.890715	0.541056	0.869555	0.333622	0.866457	0.865939	0.861155	0.848773	0.82348	0.786532
1.02633	0.485663	1.02408	0.41438	1.01494	0.994455	0.961653	0.91854	0.868847	0.817828
0.379933	0.318807	0.420376	0.652991	0.396927	0.377503	0.361184	0.341535	0.31614	0.288311
0.423556	0.305054	0.379485	0.290199	0.363588	0.354099	0.347499	0.330402	0.302435	0.271414
0.91507	0.0725295	0.87086	0.242354	0.86355	0.863427	0.867507	0.870189	0.869995	0.864286
0.863707	0.327002	0.865199	0.881943	0.863229	0.856052	0.844478	0.826293	0.802098	0.775285
0.929775	0.308257	0.938574	0.30164	0.915479	0.888854	0.859864	0.832124	0.806298	0.782569
1.3486	0.422062	1.35291	0.687462	1.35799	1.36062	1.35292	1.32604	1.27998	1.22112
0.946082	0.163173	0.946873	0.749147	0.940081	0.932775	0.920219	0.902795	0.878027	0.845987
0.844156	0.507236	0.862431	0.780361	0.874665	0.876545	0.863488	0.834155	0.795204	0.749905
0.668018	0.915247	0.67449	0.919105	0.679853	0.684169	0.685815	0.685312	0.681397	0.673972
0.965303	0.465857	1.03482	0.431869	0.994057	0.952135	0.910171	0.870056	0.830593	0.791961
0.647362	0.457626	0.726068	0.466183	0.694169	0.662584	0.631858	0.603207	0.577607	0.554865
1.0661	0.365621	1.05055	0.233046	1.06256	1.07245	1.0773	1.06858	1.04339	1.00427
0.742625	0.391193	0.79379	0.438169	0.76891	0.74401	0.720668	0.697905	0.674404	0.651596
0.624585	0.550384	0.623992	0.530094	0.626872	0.629785	0.631756	0.631019	0.628553	0.622232
0.758736	0.273987	0.757062	0.266219	0.755066	0.751594	0.744091	0.729838	0.709552	0.682072
0.864499	0.862058	0.861869	0.946788	0.855217	0.845273	0.830159	0.809335	0.783485	0.751434
1.1253	0.16805	1.17483	0.794931	1.15947	1.1422	1.12317	1.10203	1.0785	1.0554
0.508018	0.421053	0.533258	0.780051	0.485875	0.444953	0.413102	0.385032	0.354838	0.322154
0.910185	0.462088	0.904784	0.716727	0.906479	0.909675	0.910726	0.913534	0.91459	0.915633
1.10238	0.84262	1.23319	0.420127	1.22091	1.20558	1.18688	1.16671	1.146	1.1243
1.0689	1.04184	1.07041	0.338485	1.07025	1.06014	1.04093	1.01105	0.972	0.92335
0.785219	0.427716	0.780259	0.397698	0.779126	0.778516	0.776129	0.768693	0.754602	0.73087
0.479354	0.218024	0.372958	0.503778	0.32861	0.29079	0.260465	0.238517	0.222951	0.207699
1.32171	0.647369	1.34809	0.231573	1.32858	1.3045	1.27329	1.23826	1.20193	1.16561
0.648693	0.395994	0.566395	0.302262	0.548486	0.53785	0.532417	0.528691	0.519354	0.505082
0.670061	0.292108	0.66852	0.18088	0.661212	0.661392	0.666498	0.674353	0.682111	0.687953
1.16682	0.333232	1.13647	0.361358	1.12791	1.12348	1.11497	1.0929	1.05424	1.00288
0.928484	0.366797	0.998352	0.385404	0.9718	0.943231	0.913706	0.882682	0.850186	0.816937
0.67509	0.396255	0.675385	0.684548	0.681194	0.689384	0.695174	0.69834	0.694789	0.683763
0.934978	0.369263	0.965244	0.524366	0.95453	0.93974	0.920733	0.896297	0.866674	0.834683
0.594033	0.460862	0.569116	0.616036	0.544984	0.520521	0.496041	0.470836	0.446331	0.423414
1.26478	0.158849	1.28417	0.429131	1.25148	1.21024	1.15612	1.09443	1.02818	0.964696
0.754409	0.769883	0.755178	0.320489	0.757916	0.756892	0.750631	0.73974	0.722937	0.70093
0.871319	0.2237	0.870371	0.626721	0.868374	0.858296	0.833969	0.798092	0.755646	0.709904
0.873384	0.461651	0.870086	0.403803	0.871818	0.873113	0.873187	0.867666	0.857339	0.842162
1.04152	0.406447	1.0224	0.288878	1.01717	1.01367	1.00371	0.984442	0.955019	0.913906
1.12863	0.164066	1.1418	0.182236	1.1389	1.13314	1.12633	1.11361	1.08925	1.05059
1.25334	0.34424	1.19875	0.431505	1.15372	1.10639	1.05735	1.00877	0.962504	0.918766
1.20893	0.519123	1.21838	0.654723	1.22214	1.21768	1.20056	1.16797	1.12316	1.06968
1.39789	0.535824	1.38718	0.515363	1.35912	1.3289	1.29714	1.2629	1.22702	1.19109
0.853554	0.583701	0.852478	0.603391	0.848587	0.838998	0.822947	0.796639	0.762945	0.722198
1.1666	0.2252	1.18105	0.45475	1.16556	1.14115	1.10859	1.07041	1.02728	0.984259
0.78423	0.172142	0.792947	0.201799	0.785674	0.773686	0.755898	0.732061	0.701506	0.666637
1.26315	0.416726	1.24014	0.345198	1.21454	1.18351	1.14813	1.10816	1.06564	1.02106
0.817028	0.288141	0.810976	0.477925	0.779183	0.747888	0.714775	0.679051	0.641529	0.60305
0.738897	0.388881	0.717677	0.628106	0.728121	0.736005	0.740419	0.741289	0.738593	0.73351
0.987376	0.381536	0.907428	0.588924	0.882002	0.862692	0.843725	0.820802	0.792843	0.761343
1.1861	0.258498	1.18303	0.444052	1.18333	1.17866	1.16627	1.13878	1.0946	1.03856
0.691853	0.597403	0.674625	0.407172	0.65972	0.642071	0.629099	0.612193	0.591403	0.562536
1.11102	0.396458	1.10684	0.567276	1.11201	1.11356	1.11062	1.10266	1.09084	1.07464
1.10471	0.9315	1.10623	0.633381	1.10123	1.09266	1.07917	1.06258	1.04194	1.01823
0.733001	0.629845	0.726837	0.304057	0.742983	0.761023	0.775573	0.783766	0.781695	0.768666
1.22273	0.327185	1.2417	0.597569	1.22574	1.20756	1.18528	1.15533	1.11669	1.07297
1.10319	0.488763	1.08036	0.318758	1.03925	0.993515	0.945152	0.894732	0.8465	0.800079
1.18664	0.161664	1.18191	0.163754	1.16002	1.12895	1.08712	1.03657	0.978037	0.91467
1.19662	0.302842	1.19537	0.577349	1.17769	1.15329	1.1204	1.07656	1.02117	0.960249
1.41799	0.190901	1.42255	0.410916	1.38588	1.33792	1.28136	1.21692	1.14927	1.08008
1.34381	0.354309	1.33582	0.389754	1.31768	1.29642	1.27099	1.23702	1.19221	1.14031
0.568102	0.565883	0.567917	0.608782	0.57501	0.583044	0.58608	0.578089	0.559638	0.535927
0.943947	0.192046	0.95981	0.520342	0.940919	0.918138	0.891691	0.863116	0.831849	0.799147
0.659682	0.301304	0.656881	0.136472	0.651663	0.643789	0.63388	0.622607	0.610907	0.599304
1.22899	0.282131	1.23173	0.401097	1.23038	1.22254	1.20841	1.18776	1.1588	1.1238
0.955377	0.198247	0.955313	0.543314	0.953821	0.951028	0.944001	0.931747	0.912695	0.887127
0.892767	0.30591	0.893149	0.225352	0.890055	0.884759	0.87426	0.857789	0.836244	0.81188
1.16719	0.608613	1.17148	0.347946	1.17643	1.17178	1.15	1.10886	1.05046	0.979857
1.32579	0.126232	1.32286	0.342938	1.31714	1.30856	1.2915	1.26277	1.22273	1.17668
0.498756	0.326189	0.502538	0.379175	0.48795	0.475	0.462599	0.450586	0.438842	0.428181
0.692188	0.615057	0.678553	0.97418	0.651516	0.628543	0.609489	0.58959	0.564024	0.531056
0.825538	0.264694	0.851076	0.235357	0.824147	0.79695	0.766989	0.737113	0.706837	0.676632
0.630389	0.258514	0.646243	0.364908	0.630448	0.615646	0.602084	0.586477	0.568843	0.550356
1.40977	0.405947	1.42688	0.415137	1.42207	1.40596	1.38191	1.34958	1.31052	1.26474
0.948034	0.44257	0.93753	0.391752	0.957183	0.977282	0.991923	0.996539	0.987048	0.964913
0.955691	0.341836	0.959787	0.720719	0.96587	0.970715	0.968879	0.959315	0.940429	0.910681
0.335546	0.249274	0.383159	0.208052	0.352262	0.327533	0.308746	0.292554	0.278129	0.2636
0.71976	0.29362	0.696276	0.572179	0.671232	0.646167	0.619145	0.589349	0.559552	0.526581
0.686854	0.525611	0.690217	0.3793	0.700072	0.713457	0.727953	0.74248	0.754948	0.765039
1.25712	0.447409	1.23677	0.48823	1.2226	1.20658	1.18367	1.14909	1.10254	1.04957
1.05918	0.384622	1.03902	0.473704	1.05009	1.05845	1.0597	1.05192	1.03219	0.997368
0.759329	0.563751	0.774721	0.379035	0.764586	0.752331	0.738816	0.723485	0.70545	0.683586
1.18024	0.103538	1.2172	0.525466	1.19257	1.16275	1.12391	1.08017	1.03534	0.991269
0.785186	0.41572	0.763368	0.230893	0.742674	0.718957	0.693643	0.666442	0.63604	0.60462
1.21148	0.367615	1.20791	0.548326	1.21075	1.21239	1.21115	1.20675	1.20079	1.19147
1.05918	0.665375	1.07407	0.606878	1.05474	1.02994	0.997051	0.95676	0.916631	0.877163
0.937252	0.852196	0.934986	0.37018	0.931303	0.93121	0.931422	0.924029	0.905148	0.873017
1.03975	0.333381	1.03278	0.38808	1.00988	0.982575	0.94774	0.90935	0.868512	0.827288
1.09187	1.70197	1.08543	0.334009	1.07692	1.06933	1.05936	1.04548	1.02454	0.991463
0.609131	0.277446	0.576043	0.529961	0.541584	0.514304	0.494157	0.475832	0.456237	0.42998
1.05793	0.316346	1.03477	0.382139	1.04794	1.06012	1.06209	1.04991	1.02241	0.981716
1.28384	0.157625	1.2819	0.367752	1.27532	1.26094	1.24134	1.21173	1.17205	1.12506
0.93402	0.229155	0.984691	0.297097	0.966431	0.947882	0.928294	0.908193	0.887224	0.865151
1.29591	0.504596	1.30917	0.930359	1.29633	1.27567	1.24192	1.1963	1.14557	1.09281
0.667866	0.51137	0.669478	0.41959	0.679021	0.682037	0.678412	0.668893	0.655642	0.640579
0.835628	0.525006	0.876109	0.233258	0.867466	0.858664	0.850326	0.840998	0.830391	0.815876
1.0433	0.419797	1.03385	0.297799	1.03298	1.02714	1.01312	0.991696	0.958451	0.918222
1.44283	0.493729	1.40897	0.374969	1.3869	1.35844	1.31976	1.26927	1.21141	1.14899
0.499116	0.771115	0.549718	0.119821	0.539863	0.526272	0.507284	0.486631	0.467104	0.448707
1.1997	0.224165	1.22999	0.588415	1.24504	1.25617	1.2673	1.26999	1.25978	1.2394
0.786458	0.364417	0.77845	0.38862	0.781417	0.785328	0.788939	0.792888	0.796877	0.800545
0.725613	0.192527	0.721885	0.272205	0.71673	0.705469	0.690699	0.66756	0.627882	0.57461
0.814732	0.311048	0.799664	0.609113	0.784628	0.774415	0.765863	0.75403	0.731165	0.698491
0.864075	0.403921	0.843118	0.492042	0.825773	0.804332	0.779398	0.752235	0.723872	0.695904
0.83266	0.36553	0.847814	0.63858	0.859859	0.872935	0.881745	0.883466	0.87765	0.863086
1.02656	0.937007	1.05294	0.399538	1.03545	1.01431	0.984329	0.944299	0.896023	0.841731
0.615596	0.52028	0.632805	0.517805	0.629008	0.62307	0.613263	0.601014	0.586213	0.568695
0.512844	0.281113	0.470107	0.639797	0.455141	0.443592	0.434335	0.426487	0.418539	0.410344
1.35938	0.217116	1.31211	0.478266	1.30001	1.28779	1.2719	1.25125	1.21961	1.175
1.09699	0.330578	1.01186	0.406409	0.969325	0.917655	0.859719	0.799602	0.739471	0.68041
0.67067	0.316706	0.670828	0.327802	0.669961	0.661593	0.649142	0.632169	0.609538	0.583161
1.11883	0.169405	1.05258	0.461638	1.02108	0.994111	0.967683	0.937151	0.902477	0.863897
0.666079	0.372076	0.666483	0.594945	0.655569	0.643771	0.628075	0.607731	0.583197	0.554948
0.643061	0.680681	0.638181	0.26892	0.657293	0.676288	0.691464	0.700566	0.701237	0.693747
1.0866	0.437963	1.08769	0.380561	1.05186	1.01649	0.982223	0.94859	0.916373	0.885013
1.09786	0.413134	1.07469	0.42962	1.06018	1.03919	1.01051	0.971126	0.919975	0.864026
1.12905	0.739674	1.15339	0.422209	1.14486	1.1295	1.10468	1.06677	1.01942	0.959185
1.23593	0.234981	1.20561	0.352535	1.1779	1.14216	1.09794	1.05167	0.999338	0.946257
0.293117	0.420497	0.30954	0.349613	0.297981	0.293359	0.295265	0.307174	0.325177	0.342265
1.09442	0.43074	1.16517	0.23741	1.18877	1.20731	1.21101	1.19271	1.15554	1.10264
0.996407	0.209595	0.941134	0.366611	0.934165	0.932201	0.930877	0.919806	0.894415	0.856694
0.545138	0.63358	0.535652	0.471307	0.539469	0.544799	0.550685	0.553901	0.5525	0.546958
1.05562	0.356822	1.05021	0.37556	1.05525	1.05418	1.04017	1.00613	0.956597	0.895452
0.627935	0.465626	0.632689	0.298373	0.640208	0.646888	0.652461	0.653413	0.648499	0.636611
0.807268	0.273083	0.806677	0.242202	0.806864	0.809347	0.811315	0.809118	0.804548	0.793632
1.0359	0.739019	1.00565	0.270111	0.979917	0.945217	0.904024	0.858296	0.810157	0.761772
1.16945	1.1101	1.17869	0.319219	1.17069	1.1501	1.1175	1.07721	1.03207	0.982346
0.580848	0.336361	0.50264	0.756898	0.476325	0.460969	0.457591	0.462471	0.454442	0.430055
0.526338	0.462445	0.50056	0.275422	0.487772	0.48245	0.482842	0.483997	0.482617	0.476879
1.03942	0.420976	1.00053	0.627777	0.971098	0.933437	0.889323	0.840854	0.790482	0.74085
0.863968	0.404593	0.937562	0.259179	0.936383	0.934005	0.926409	0.906625	0.875699	0.834942
0.88074	0.338888	0.889107	0.356609	0.862915	0.832266	0.791072	0.737585	0.672098	0.603885
0.898065	0.454288	0.844085	0.39216	0.810598	0.781429	0.756316	0.730171	0.694226	0.644698
0.77972	0.241159	0.777748	0.312906	0.774759	0.769572	0.760396	0.745562	0.724974	0.698958
0.334332	0.330638	0.314331	0.322418	0.284441	0.262839	0.250282	0.244083	0.23771	0.227187
1.59245	0.199801	1.5236	0.217926	1.47477	1.41389	1.34622	1.27632	1.20806	1.14336
1.02868	0.636265	1.02949	0.485802	1.02987	1.02846	1.02457	1.01714	1.00733	0.994506
0.535285	0.457158	0.528346	0.522399	0.528016	0.528263	0.527558	0.524179	0.516609	0.504543
1.1711	0.171733	1.17899	0.465875	1.15946	1.14068	1.12313	1.10652	1.08988	1.0726
0.715426	0.496873	0.679965	0.716083	0.691543	0.708157	0.725596	0.738817	0.740138	0.723619
1.04041	0.448315	1.13724	0.538306	1.12627	1.10553	1.07447	1.03535	0.990971	0.941405
0.542015	0.326361	0.520063	0.863949	0.498042	0.473076	0.447723	0.421811	0.397258	0.373691
0.815308	0.594328	0.832272	0.288953	0.850031	0.865075	0.875557	0.879723	0.875782	0.864392
1.22906	0.822792	1.22185	0.771181	1.22574	1.23019	1.23409	1.23669	1.23729	1.23408
0.772343	0.399627	0.722178	0.270391	0.714939	0.702114	0.678752	0.646571	0.608058	0.564635
1.1226	0.241972	1.09387	0.432468	1.05741	1.01395	0.965246	0.912203	0.857624	0.801153
0.510962	0.729922	0.539605	0.115646	0.526615	0.514171	0.502482	0.490886	0.479055	0.467517
0.376252	0.194354	0.398628	0.366591	0.388363	0.379744	0.37309	0.36889	0.364157	0.35817
1.2289	0.219985	1.27483	0.239491	1.23755	1.19638	1.15483	1.11393	1.07111	1.0269
0.715782	0.408529	0.774072	0.328299	0.758384	0.740353	0.71845	0.693541	0.664828	0.634717
0.669704	0.239956	0.666007	0.514514	0.6536	0.639591	0.624514	0.609044	0.593372	0.577243
1.09073	0.369589	1.07756	0.361204	1.07001	1.06333	1.05848	1.05506	1.04991	1.04228
0.981592	0.255563	0.993967	0.518817	1.00541	1.00953	1.00133	0.981872	0.952627	0.916972
1.0162	0.414858	1.01362	0.591673	1.00722	0.999819	0.987266	0.967037	0.936855	0.8923
0.581371	0.507094	0.621459	0.535503	0.597047	0.572724	0.549745	0.526611	0.50468	0.48562
0.768343	0.325941	0.804539	0.510875	0.775659	0.745234	0.715676	0.688229	0.662137	0.637528
0.899252	0.308343	0.888155	0.288705	0.89656	0.90507	0.910677	0.907186	0.891747	0.863291
0.771245	0.683548	0.804208	0.447102	0.785938	0.769586	0.753787	0.730512	0.700334	0.664028
0.998935	0.261427	1.04201	0.376655	1.06602	1.08825	1.10524	1.11362	1.11191	1.09723
1.30338	0.286113	1.26471	0.254712	1.25644	1.24901	1.23957	1.22467	1.19797	1.16031
0.236368	0.215997	0.277431	0.302386	0.269221	0.261336	0.253454	0.245893	0.238509	0.231155
0.676946	0.428545	0.61454	0.821573	0.606631	0.603074	0.604818	0.606429	0.604738	0.594664
1.18486	0.611506	1.1841	0.263587	1.14957	1.11274	1.07461	1.03492	0.996134	0.957195
0.995927	0.515684	0.996229	0.491379	0.968727	0.942177	0.915215	0.887788	0.860555	0.833982
0.999272	0.160414	1.00094	0.520641	1.00716	1.01303	1.01349	1.0076	0.992604	0.968454
0.800654	0.306709	0.778516	0.309486	0.764495	0.751935	0.742103	0.734948	0.726284	0.718328
1.02655	0.413411	1.05729	0.552785	1.06594	1.07012	1.07288	1.07217	1.06419	1.04802
0.752199	0.305704	0.918171	0.582202	0.883519	0.850186	0.814326	0.776125	0.735234	0.693699
0.651925	0.195228	0.600825	0.411002	0.585292	0.575304	0.568116	0.558571	0.544383	0.523761
0.793537	0.406085	0.779911	0.0945565	0.775639	0.772185	0.767481	0.758609	0.743648	0.71674
0.944529	0.166429	0.974678	0.452789	0.951147	0.925747	0.900131	0.874622	0.84717	0.818754
0.597055	0.515058	0.587571	0.352202	0.577633	0.564426	0.547686	0.527675	0.506836	0.485898
0.490148	0.384495	0.494054	0.692695	0.485731	0.47955	0.473797	0.469102	0.463196	0.453818
0.45274	0.339297	0.457867	0.491976	0.441965	0.427744	0.414228	0.400715	0.387811	0.376264
0.48236	0.560251	0.478688	0.560361	0.478846	0.479554	0.478753	0.476527	0.471234	0.461982
0.991481	0.406435	0.991844	0.311303	0.993524	0.988542	0.973342	0.945881	0.909612	0.866582
0.533571	0.469941	0.534213	0.476868	0.537628	0.539997	0.541292	0.541686	0.538068	0.529988
0.698826	0.336331	0.683894	0.659052	0.677807	0.673425	0.671785	0.672009	0.668594	0.66195
0.806077	0.4311	0.820859	0.424776	0.836431	0.849064	0.854519	0.85054	0.836125	0.813719
1.17244	0.696635	1.17764	0.416647	1.17679	1.17456	1.16474	1.14229	1.10927	1.06598
0.796626	0.395043	0.796828	0.665601	0.804634	0.823077	0.842681	0.853394	0.849712	0.829866
0.542974	0.366327	0.531455	0.38631	0.518366	0.506233	0.494236	0.483028	0.472696	0.462506
1.16577	0.218346	1.16738	0.337032	1.17052	1.17149	1.16522	1.14906	1.12461	1.09398
1.0398	0.328336	0.97362	0.377927	0.949672	0.926701	0.905913	0.886285	0.866913	0.848761
1.52125	0.219411	1.52053	0.574369	1.50437	1.48517	1.46567	1.44564	1.42336	1.4007
1.06761	0.312336	1.06193	0.255627	1.04412	1.01636	0.979643	0.937558	0.889856	0.840894
1.01586	0.502261	1.17961	0.3015	1.15711	1.13229	1.10304	1.0705	1.03619	1.00267
1.07359	0.252563	1.05746	0.484946	1.03263	1.00306	0.969206	0.930486	0.887916	0.84317
1.05893	0.292421	1.03832	0.634065	1.06601	1.08914	1.10399	1.10699	1.09841	1.07916
1.20234	1.12756	1.15026	0.837821	1.10675	1.06165	1.01716	0.972074	0.927432	0.884234
1.38833	0.546324	1.54191	0.394552	1.50125	1.4594	1.41622	1.37448	1.33337	1.29318
0.991165	0.195237	0.995908	0.417552	0.999762	1.00088	0.992996	0.973658	0.941301	0.898539
0.4692	0.208254	0.430287	0.461248	0.415707	0.408524	0.40814	0.409487	0.40841	0.401737
0.925446	0.58409	0.925404	0.362965	0.904007	0.877108	0.848227	0.818549	0.789875	0.761835
0.989818	0.277084	0.927316	0.564789	0.903417	0.88007	0.857738	0.833525	0.801303	0.761424
0.990617	0.57035	1.06965	0.4292	1.01046	0.949259	0.883147	0.810755	0.739088	0.673862
1.46231	0.696252	1.45404	0.359686	1.43492	1.41386	1.38942	1.35744	1.31289	1.25887
0.501015	0.975023	0.502243	0.304225	0.500935	0.502526	0.505571	0.508936	0.511989	0.513659
0.580524	0.395824	0.563813	0.299577	0.561535	0.562204	0.56378	0.565289	0.563314	0.556992
0.869281	0.387634	0.870265	0.433312	0.868936	0.864757	0.856258	0.844149	0.828821	0.811668
0.979973	0.478298	0.955071	0.555975	0.927012	0.903674	0.885109	0.863931	0.839476	0.807558
1.31494	0.644942	1.27159	0.359139	1.2358	1.18802	1.13022	1.06705	1.00054	0.931882
0.981171	0.288131	0.953535	0.354916	0.908406	0.859847	0.808224	0.755883	0.704593	0.655717
0.582552	0.120763	0.595023	0.535839	0.57864	0.568707	0.563246	0.557809	0.550116	0.539054
1.01588	0.430782	1.0145	0.506249	1.00875	0.998829	0.98518	0.968142	0.947728	0.92484
0.580614	0.628812	0.572607	0.313238	0.57131	0.570543	0.568792	0.564865	0.559792	0.552693
1.13383	0.283384	1.16391	0.216509	1.15094	1.13272	1.10897	1.07851	1.04239	1.00266
1.18663	0.471358	1.19614	0.594226	1.20711	1.20966	1.20092	1.17476	1.12995	1.07352
0.739691	0.304808	0.765318	0.51517	0.751008	0.736877	0.723575	0.711126	0.697812	0.684212
0.824521	0.752669	0.822497	0.617459	0.806649	0.790567	0.770305	0.744543	0.712475	0.678184
0.766843	0.486379	0.787015	0.416407	0.807437	0.828252	0.845422	0.855735	0.856373	0.846871
1.04016	0.404122	1.2009	0.211727	1.15317	1.10618	1.05915	1.01234	0.965819	0.921407
1.02584	0.532154	1.05452	0.269577	1.07413	1.08784	1.09308	1.08689	1.07242	1.05
0.673186	0.219297	0.553809	0.366481	0.512634	0.474312	0.441603	0.416547	0.39321	0.363103
0.968065	0.619869	1.08416	0.423533	1.06294	1.03795	1.00923	0.975876	0.939967	0.903054
0.939295	0.254018	0.930854	0.372234	0.917554	0.903115	0.884853	0.8605	0.829005	0.793693
0.92421	0.452547	0.924173	0.322692	0.924337	0.920821	0.913819	0.903345	0.889062	0.872477
1.29761	0.352197	1.29592	0.473339	1.29529	1.29258	1.28155	1.2578	1.22151	1.18024
0.91157	0.168582	0.932926	0.634435	0.927828	0.923259	0.917653	0.907521	0.892774	0.874446
1.04337	0.212455	1.06864	0.472541	1.07437	1.06891	1.05298	1.02678	0.992459	0.953094
0.990823	0.306052	0.986526	0.705084	0.980492	0.973509	0.967179	0.961305	0.955646	0.948215
1.01198	0.365244	1.00316	0.65957	0.999336	0.991036	0.974056	0.948076	0.916252	0.884083
0.63175	0.236984	0.594699	0.822846	0.574582	0.55802	0.536679	0.506142	0.463487	0.412804
1.19247	0.400984	1.20195	0.498301	1.18715	1.16694	1.14061	1.11081	1.07871	1.04322
1.00023	0.66819	1.02486	0.395825	1.01113	0.988004	0.95688	0.91643	0.866669	0.813267
0.933948	0.418899	0.934335	0.525413	0.937773	0.940117	0.938632	0.928933	0.905206	0.868954
0.604456	0.754726	0.598072	0.165636	0.602376	0.608322	0.61661	0.626246	0.635164	0.640449
0.404034	0.131807	0.41481	0.666269	0.405266	0.396175	0.386176	0.375502	0.364746	0.356614
0.776264	0.365881	0.778285	0.294225	0.77578	0.772144	0.766025	0.75658	0.744228	0.730166
1.12255	0.463544	1.11206	0.537657	1.11588	1.12447	1.12998	1.12777	1.11777	1.09631
0.871136	0.363235	0.862168	0.836788	0.854409	0.849071	0.847055	0.84476	0.842781	0.837999
0.727721	0.499361	0.702107	0.158834	0.700904	0.698077	0.689524	0.671847	0.646266	0.615209
0.89915	0.419699	0.966414	0.470836	0.922888	0.876582	0.829312	0.779786	0.730684	0.68295
0.545946	0.248124	0.510702	0.286309	0.504984	0.507031	0.513922	0.518736	0.514736	0.4984
0.981699	0.579704	0.985429	0.23201	0.988183	0.986601	0.978948	0.967955	0.954175	0.936728
0.785272	0.470805	0.69913	0.52832	0.662678	0.634297	0.61322	0.590895	0.559712	0.517475
0.67932	0.414365	0.705558	0.343726	0.701606	0.697271	0.68993	0.681202	0.670463	0.658857
0.882298	0.432194	0.888943	0.419678	0.885191	0.880133	0.873115	0.864717	0.857466	0.845337
0.230461	0.817632	0.223737	0.423062	0.208299	0.197343	0.191824	0.19199	0.194633	0.193387
0.981336	0.28224	1.00404	0.419807	1.00421	1.00289	0.996151	0.978216	0.949556	0.914308
1.07552	0.381958	1.05723	0.989211	1.03634	1.00921	0.97508	0.928707	0.871605	0.812077
1.1589	0.390654	1.15844	0.410882	1.14337	1.11767	1.08231	1.03857	0.992396	0.945463
0.389485	0.548602	0.422621	0.402903	0.400655	0.377508	0.353812	0.333822	0.315494	0.299272
1.11512	0.219314	1.10605	0.242859	1.09846	1.08892	1.07326	1.05093	1.01992	0.982394
0.872185	0.932789	0.861267	0.608777	0.844011	0.818223	0.781862	0.741066	0.697392	0.652934
0.926647	0.375654	0.922495	0.372774	0.911946	0.901486	0.889752	0.87696	0.863442	0.848953
1.1484	0.436519	1.11984	0.37149	1.09772	1.0734	1.0473	1.01841	0.986324	0.95088
0.870093	0.411516	0.876491	0.957536	0.882664	0.885831	0.885042	0.874246	0.855206	0.825823
1.35313	0.770899	1.37045	0.273927	1.38121	1.38773	1.38586	1.37521	1.35771	1.33303
0.862416	0.610019	0.86006	0.196467	0.863225	0.862405	0.852493	0.836155	0.812846	0.780916
0.561451	0.325405	0.535285	0.427488	0.506104	0.47708	0.447123	0.418927	0.393891	0.371292
0.989634	0.397992	0.996313	0.525868	0.993712	0.981607	0.952338	0.908004	0.85023	0.783544
0.729069	0.460846	0.735948	0.414211	0.716541	0.698729	0.680707	0.663188	0.645257	0.626113
0.361711	0.68383	0.310638	0.306039	0.299448	0.28969	0.281737	0.273003	0.261422	0.249598
0.876316	0.608491	0.872623	0.52565	0.866708	0.857874	0.844551	0.826366	0.80062	0.767718
0.876634	0.40934	0.781216	0.365364	0.737817	0.696094	0.654529	0.615025	0.576132	0.538622
0.69713	0.796269	0.704817	0.909247	0.69335	0.687338	0.6836	0.680831	0.670805	0.650896
1.1137	0.283809	1.09178	0.260918	1.0716	1.04224	1.00442	0.959465	0.909945	0.85794
0.997184	0.852561	0.979962	0.168734	0.960915	0.941638	0.922425	0.902439	0.882021	0.861248
0.896281	0.296246	1.03236	0.299116	1.00809	0.977989	0.945163	0.909211	0.868968	0.8222
0.913063	0.546663	0.867903	0.305615	0.849852	0.829129	0.802353	0.764737	0.71964	0.668571
0.845193	0.466405	0.848429	0.312785	0.860335	0.866891	0.86536	0.8547	0.83294	0.803508
1.33606	0.568916	1.33743	0.266913	1.3354	1.32383	1.29702	1.25697	1.20314	1.13673
0.554138	0.873323	0.537004	0.45304	0.556763	0.580777	0.603211	0.623026	0.638455	0.64798
1.11649	0.530803	1.06532	0.729324	1.02885	0.993641	0.958195	0.923246	0.886471	0.848973
0.608234	0.332018	0.616722	0.52135	0.607819	0.599557	0.59105	0.581195	0.570824	0.559395
1.09415	1.05388	1.10762	1.16441	1.09955	1.08422	1.06456	1.04095	1.01286	0.98081
0.891898	0.279059	0.786998	0.24255	0.752972	0.717302	0.678263	0.634247	0.588164	0.539243
0.514131	0.74459	0.503723	0.539096	0.493354	0.48296	0.470476	0.459288	0.447192	0.434237
1.04932	0.380821	1.03409	0.484259	1.00538	0.964022	0.90967	0.846089	0.780256	0.717844
0.929426	0.401584	0.939544	0.340176	0.949169	0.958332	0.965074	0.96583	0.959963	0.944307
0.981621	0.560269	0.990566	0.286172	1.00431	1.01764	1.02184	1.00758	0.980565	0.940577
0.851983	0.378092	0.863259	0.842312	0.853876	0.839466	0.819995	0.794384	0.764939	0.731705
1.05693	0.357812	1.04876	0.505141	1.03715	1.01975	0.996972	0.964996	0.924104	0.875396
0.583829	0.222125	0.616081	0.561939	0.614739	0.609271	0.597151	0.579455	0.556703	0.532237
0.587781	0.35385	0.580432	0.583912	0.592506	0.601209	0.605061	0.600652	0.586197	0.563872
0.876494	0.713191	0.884019	0.523381	0.901906	0.92382	0.943443	0.9559	0.957695	0.949782
0.735563	0.446861	0.708058	0.381739	0.665032	0.627382	0.592423	0.556049	0.513877	0.465932
1.01587	0.57654	0.992786	0.342827	0.984006	0.978509	0.973797	0.967495	0.958397	0.946246
0.709377	0.364742	0.706757	0.43849	0.703053	0.696572	0.683729	0.663813	0.637821	0.609042
0.894491	0.424815	0.957444	0.251159	0.933441	0.909093	0.884576	0.858323	0.830363	0.800518
0.682872	0.351212	0.719518	0.579599	0.712579	0.704862	0.695542	0.685179	0.67415	0.662973
0.998891	0.547054	0.999156	0.517065	1.00163	1.0042	0.99959	0.985339	0.959232	0.923695
1.45944	0.284723	1.41148	0.365659	1.3745	1.33028	1.2817	1.22909	1.1724	1.114
0.849382	0.709477	0.856711	0.414618	0.864567	0.864722	0.854295	0.831932	0.798754	0.758399
1.40299	0.590138	1.36828	0.428067	1.35068	1.3302	1.30004	1.25882	1.2109	1.15668
1.3104	0.288063	1.31704	0.464826	1.29504	1.26207	1.2151	1.15632	1.09103	1.02541
0.846856	0.59497	0.872485	0.485015	0.84605	0.816548	0.786127	0.756169	0.727761	0.700182
0.794679	0.625959	0.889158	0.42641	0.870769	0.853209	0.837423	0.823657	0.810873	0.799948
0.639319	0.525391	0.63972	0.607974	0.623447	0.61265	0.603019	0.586599	0.560033	0.527023
1.23917	0.414151	1.19956	0.462971	1.16278	1.12585	1.08984	1.05514	1.02338	0.994605
0.442215	0.165237	0.491024	0.505424	0.468619	0.449579	0.433704	0.420936	0.410241	0.401206
0.539812	0.478663	0.725182	0.441153	0.686328	0.642654	0.597657	0.555662	0.519565	0.486137
0.777561	0.411872	0.782121	0.46679	0.788232	0.793121	0.794219	0.793296	0.786595	0.775265
0.758903	0.163971	0.813563	0.600911	0.793994	0.772072	0.747523	0.72089	0.692017	0.661989
1.13516	0.284555	1.09757	0.452064	1.04756	0.993643	0.938217	0.881822	0.827462	0.775937
0.40955	0.438852	0.413546	0.482057	0.404307	0.39627	0.390469	0.387454	0.389468	0.393179
0.762792	0.39448	0.757413	0.444745	0.753228	0.747974	0.737297	0.718888	0.693948	0.664417
0.634465	0.374817	0.657592	0.270523	0.634057	0.610653	0.588003	0.566079	0.544448	0.523614
0.371058	0.550475	0.491475	0.390332	0.461248	0.435774	0.414636	0.395929	0.378611	0.365616
1.49955	0.385983	1.50914	0.225205	1.51522	1.51863	1.51002	1.48253	1.43469	1.36851
1.16171	0.203937	1.1944	0.312615	1.1919	1.18072	1.15881	1.12733	1.08764	1.04352
0.90199	0.470996	1.04106	0.348525	1.0154	0.980565	0.937446	0.885069	0.830552	0.777211
1.2619	0.381771	1.26518	0.420087	1.26165	1.24807	1.22096	1.18244	1.13724	1.08664
0.830364	0.284541	0.904274	0.60923	0.882957	0.859415	0.832036	0.803738	0.768057	0.725078
1.17033	0.375447	1.10499	0.511962	1.06885	1.02671	0.977948	0.923082	0.864465	0.806809
0.993326	0.250548	1.0042	0.262583	1.01568	1.02531	1.03136	1.03231	1.02597	1.01157
1.1549	0.181686	1.11501	0.490945	1.07277	1.02363	0.971958	0.918881	0.86731	0.815885
1.09215	0.648176	1.09587	0.356829	1.10219	1.10023	1.08339	1.05129	1.00899	0.957785
1.06676	0.355833	1.04664	0.309171	1.02747	1.00486	0.979805	0.950385	0.917726	0.882605
0.936004	0.360076	0.917883	0.395361	0.904974	0.889844	0.867921	0.839257	0.805084	0.769224
0.49127	0.482863	0.404677	0.615579	0.388277	0.378478	0.372291	0.36869	0.366624	0.364954
1.00251	0.551343	0.99686	0.626159	1.00331	1.00943	1.01072	1.00505	0.992722	0.974213
1.12183	0.494695	1.13167	0.567229	1.13578	1.13381	1.12391	1.10751	1.08346	1.0549
0.798883	0.635661	0.798841	0.214363	0.801441	0.805216	0.806613	0.80007	0.782549	0.754748
1.03977	0.661314	1.04861	0.611962	1.05095	1.04636	1.03461	1.01722	0.994753	0.969131
0.770316	0.553551	0.726275	0.376282	0.711269	0.701846	0.694072	0.682759	0.66268	0.632582
0.694129	0.306572	0.680801	0.273728	0.679925	0.680876	0.68104	0.678386	0.668581	0.650947
0.983473	0.227889	0.97651	0.266222	0.988284	0.997308	1.00035	0.994273	0.977133	0.949613
1.02199	0.681624	1.09814	0.504265	1.0648	1.02839	0.988612	0.944858	0.898034	0.849333
0.894764	0.162687	0.898683	0.377952	0.902543	0.903022	0.894134	0.874956	0.848255	0.814869
0.809373	0.497401	0.761658	0.970822	0.730011	0.699484	0.673832	0.654482	0.638012	0.615781
0.662124	0.278174	0.661073	0.574225	0.676436	0.688321	0.69378	0.692036	0.68375	0.670288
1.22558	0.482298	1.34174	0.404553	1.30942	1.27381	1.23406	1.1906	1.14598	1.10068
0.357628	0.361186	0.395924	0.924089	0.388011	0.380088	0.371916	0.363101	0.355104	0.347126
0.977597	0.264833	0.960092	0.493356	0.933601	0.906263	0.876579	0.839204	0.792026	0.739035
1.33735	0.509864	1.27615	0.464716	1.25771	1.23376	1.1973	1.15173	1.09486	1.0284
1.00228	0.124471	1.0002	0.779791	1.00523	1.00399	0.996001	0.979898	0.959858	0.934509
0.72593	0.258968	0.731504	0.33058	0.725879	0.717671	0.707737	0.69462	0.678488	0.66133
1.04851	0.31975	1.05839	0.67888	1.04774	1.03718	1.02465	1.00666	0.981793	0.949779
0.976137	0.375167	1.00555	0.437883	0.998195	0.990366	0.971603	0.945636	0.912247	0.872708
0.990399	0.528044	1.14419	0.275593	1.1188	1.09004	1.05811	1.02189	0.981848	0.940018
0.570596	0.423221	0.506815	0.594423	0.475798	0.451318	0.430786	0.410598	0.39077	0.368685
0.954233	0.182264	0.885659	0.618754	0.86376	0.838945	0.811964	0.781832	0.750098	0.716359
1.46772	0.504251	1.45323	0.537738	1.40966	1.35016	1.2765	1.19463	1.11291	1.03615
0.597685	0.458508	0.561426	0.509629	0.570385	0.582635	0.591534	0.596853	0.596352	0.584754
1.14265	0.254547	1.12662	0.383553	1.12402	1.12327	1.1197	1.11005	1.09317	1.06892
0.588209	0.371512	0.634802	0.632217	0.622834	0.611251	0.599981	0.590463	0.581641	0.572724
0.985491	1.06616	1.00285	0.180948	1.01496	1.02461	1.02428	1.00973	0.983927	0.946431
1.294	0.336273	1.28349	0.150375	1.26603	1.23905	1.20422	1.16517	1.12214	1.07806
1.16523	0.212245	1.23233	0.606127	1.22366	1.21317	1.19481	1.16958	1.13974	1.10626
0.902418	0.309516	0.846976	0.325443	0.86826	0.884433	0.895724	0.902134	0.903372	0.898374
1.23892	0.618	1.16854	0.1745	1.13881	1.10358	1.06195	1.01425	0.960431	0.903365
1.13315	0.47308	1.13455	0.430136	1.13105	1.12068	1.10541	1.08557	1.06014	1.03145
0.374977	0.281861	0.373651	0.178302	0.347924	0.319558	0.29412	0.273591	0.25687	0.243184
0.863193	0.768804	0.854854	0.398737	0.862495	0.864386	0.861478	0.851555	0.834753	0.813218
0.449196	0.3303	0.459518	0.767378	0.423161	0.387961	0.355402	0.327661	0.304046	0.283347
0.904291	0.0453545	0.949562	0.213272	0.959559	0.964538	0.961915	0.948192	0.924491	0.893175
1.36901	0.53775	1.30241	1.35754	1.24506	1.18607	1.12758	1.06921	1.01391	0.962832
0.578749	0.390699	0.549962	0.566671	0.537676	0.529357	0.520198	0.506021	0.485438	0.458858
0.750367	0.324446	0.75051	0.501721	0.753627	0.761927	0.773017	0.782256	0.785767	0.782243
0.696303	0.216542	0.717421	0.315743	0.722422	0.724816	0.723533	0.7176	0.706644	0.689767
0.309428	0.291934	0.41616	0.281965	0.399168	0.380592	0.361284	0.343053	0.326232	0.310539
0.609151	0.521448	0.59151	0.493669	0.602221	0.610695	0.615146	0.614501	0.610419	0.601783
0.937133	0.483093	1.05302	0.399515	1.02627	0.993906	0.956341	0.915204	0.872956	0.828975
0.409237	0.480319	0.402444	0.369998	0.393403	0.382048	0.367122	0.349175	0.32819	0.30565
0.96333	0.295009	0.958049	0.709837	0.95963	0.963115	0.965707	0.965934	0.958744	0.942253
0.922069	0.438857	0.92631	0.700999	0.913737	0.898531	0.876	0.84521	0.80648	0.763402
0.612116	0.559703	0.60667	0.474031	0.60526	0.60389	0.600263	0.593462	0.582388	0.566198
0.809188	0.500696	0.794769	1.06572	0.79175	0.787596	0.781019	0.769485	0.751702	0.728088
1.15173	0.311647	1.13991	0.225191	1.13276	1.12278	1.10619	1.07982	1.04215	0.995389
0.542061	0.414553	0.496208	0.325242	0.48622	0.477292	0.470225	0.46416	0.459266	0.4548
0.72025	0.642184	0.718348	0.375539	0.709964	0.708149	0.71327	0.722757	0.73016	0.728319
1.10569	0.381549	1.06037	0.687127	1.01135	0.958194	0.902978	0.846145	0.790865	0.73804
1.09985	0.384232	1.0934	0.385304	1.07317	1.04441	1.00864	0.969657	0.929911	0.892785
0.714799	0.867098	0.68556	0.469089	0.655906	0.627143	0.595381	0.558086	0.515925	0.473388
0.57961	0.397481	0.573001	0.278688	0.566144	0.564467	0.564865	0.561836	0.556607	0.547808
1.32951	0.507767	1.33101	0.357624	1.33983	1.34547	1.34134	1.32236	1.28884	1.24418
0.750797	0.742134	0.762593	0.236585	0.777729	0.78839	0.790361	0.782999	0.762292	0.723981
1.41956	0.322049	1.48429	0.664046	1.44414	1.40062	1.35852	1.31731	1.27821	1.24317
0.682078	0.313161	0.882346	0.590452	0.852394	0.816689	0.778438	0.738909	0.699125	0.657856
1.19797	0.581623	1.18139	0.413053	1.16857	1.15548	1.14327	1.12825	1.10654	1.07861
0.806879	0.514501	0.84284	0.332351	0.826623	0.813656	0.801307	0.784174	0.759522	0.728679
0.795032	0.150733	0.796182	0.452011	0.789116	0.781203	0.772113	0.760818	0.747565	0.732673
0.53118	0.140756	0.527582	0.382527	0.528821	0.534606	0.541379	0.547347	0.550934	0.552938
1.08185	0.763266	1.08879	0.407191	1.06587	1.04513	1.01606	0.979231	0.932787	0.877478
0.506438	0.203511	0.515983	0.741124	0.521448	0.527832	0.533823	0.538623	0.542989	0.54624
0.666116	0.220732	0.585172	0.181787	0.544254	0.507635	0.476375	0.452566	0.433203	0.415205
0.730198	0.320198	0.794173	0.479311	0.759091	0.725959	0.694184	0.665311	0.639659	0.615296
0.538784	0.573194	0.546708	0.288984	0.558082	0.566745	0.571583	0.574646	0.573083	0.566989
1.32576	0.403602	1.31788	0.378796	1.30287	1.28202	1.26152	1.23998	1.21892	1.19774
1.03261	0.364712	1.03015	0.480783	1.0269	1.0242	1.01869	1.00963	0.997953	0.981104
0.701098	0.718236	0.648181	0.342028	0.637303	0.633531	0.619849	0.587462	0.538449	0.483798
1.2104	0.248133	1.20622	0.513976	1.21445	1.21454	1.20257	1.1766	1.13942	1.09515
0.697745	0.559228	0.698124	0.451732	0.706408	0.715124	0.716436	0.704085	0.676983	0.641209
0.699915	0.370178	0.699646	0.562405	0.686733	0.673094	0.659434	0.645056	0.63014	0.614355
0.359728	0.351886	0.385255	0.295884	0.372057	0.361091	0.352083	0.344257	0.336457	0.328519
0.813957	0.432355	0.862383	0.0926456	0.830607	0.797029	0.762036	0.726253	0.691246	0.657795
0.976239	0.393008	0.975102	0.251878	0.986893	0.999165	1.00197	0.990403	0.963125	0.924262
0.565404	0.341349	0.561902	0.257319	0.55947	0.556678	0.552405	0.548514	0.544332	0.539533
1.11426	0.369791	1.11686	0.381543	1.1138	1.10105	1.07367	1.03291	0.981864	0.925532
1.36131	0.36772	1.24777	0.409627	1.22259	1.19963	1.17958	1.16081	1.14073	1.12051
0.83249	0.537718	0.879646	0.211101	0.852858	0.826999	0.802173	0.777465	0.753601	0.729942
1.0064	0.467307	1.01289	0.308058	1.02385	1.035	1.04537	1.04817	1.03745	1.00934
0.82061	0.578515	0.847589	0.627674	0.834319	0.820793	0.807133	0.790021	0.771255	0.752148
0.849352	0.535435	0.848281	0.135819	0.839454	0.831327	0.817278	0.788539	0.744956	0.689155
1.15291	0.34526	1.15954	0.470438	1.14275	1.12456	1.10296	1.07862	1.05116	1.02183
0.55311	0.710545	0.487693	0.420434	0.474077	0.472903	0.481383	0.493731	0.499481	0.495472
1.14712	0.403577	1.15375	0.523878	1.15508	1.15375	1.14107	1.11477	1.07494	1.02434
1.13247	0.283469	1.13582	0.222407	1.13901	1.1389	1.13448	1.12666	1.11555	1.10231
0.928302	0.360602	0.929904	0.442079	0.946946	0.964862	0.979099	0.980909	0.973189	0.954604
0.513559	0.41371	0.70588	0.0866045	0.676984	0.647435	0.617209	0.585184	0.554458	0.524849
0.895118	0.551253	1.04757	0.478502	1.0305	1.00954	0.98459	0.951613	0.912867	0.869863
0.88056	0.349151	0.985452	0.536575	0.982806	0.971453	0.952188	0.923463	0.886701	0.84406
0.441431	0.687266	0.462138	0.391524	0.439759	0.419034	0.398668	0.379219	0.359915	0.342414
0.864227	0.353626	0.847536	0.417695	0.829347	0.813906	0.800681	0.789593	0.780163	0.771908
1.12601	0.647928	1.06741	0.430769	1.03547	0.999199	0.960456	0.915631	0.863528	0.808425
1.19815	0.895484	1.21132	0.371763	1.18972	1.15702	1.11393	1.0675	1.01908	0.971093
1.11859	0.376364	1.08368	0.454516	1.04447	0.997518	0.944759	0.887607	0.828608	0.769613
0.444787	0.485382	0.429287	0.466309	0.425906	0.423364	0.420925	0.418143	0.414638	0.409137
0.210433	0.768288	0.27254	0.43714	0.253765	0.237717	0.22455	0.214092	0.2065	0.199846
0.680255	0.247504	0.736082	0.564279	0.709949	0.680376	0.647817	0.60899	0.568952	0.530097
0.633533	0.223609	0.890702	0.663508	0.875975	0.856827	0.830837	0.79927	0.765146	0.730986
0.913165	0.174254	0.903637	0.60749	0.893729	0.8845	0.870408	0.849573	0.824414	0.79375
0.431969	0.123774	0.429277	0.375361	0.4308	0.43269	0.434316	0.434454	0.432476	0.427106
1.10638	0.749773	1.10594	0.629752	1.0997	1.08635	1.06591	1.03642	1.00094	0.962458
1.08372	0.965412	1.08562	0.558429	1.084	1.07738	1.06533	1.04569	1.01844	0.986045
0.921127	0.578832	0.914406	0.325977	0.921989	0.924643	0.91971	0.907942	0.889723	0.867394
1.25437	0.260868	1.24457	0.459798	1.23093	1.21662	1.19658	1.17385	1.1478	1.12055
0.47457	0.274067	0.474749	0.383611	0.471877	0.470337	0.466447	0.459203	0.450854	0.440757
1.37403	0.384794	1.41749	0.466129	1.37909	1.33457	1.28197	1.22106	1.15996	1.10128
0.88671	0.747848	0.929526	0.364952	0.951051	0.963019	0.960372	0.943423	0.917036	0.880152
1.36186	0.500866	1.38895	0.378937	1.40216	1.39991	1.37578	1.33417	1.28585	1.23515
1.14961	0.289168	1.19565	1.32608	1.20105	1.199	1.18691	1.16438	1.13405	1.09799
0.749408	0.443231	0.717892	0.352758	0.691409	0.67031	0.649255	0.620084	0.58064	0.533786
1.07365	0.663879	1.05844	0.419627	1.0364	1.00285	0.961644	0.914669	0.868709	0.821806
0.479303	0.29906	0.465556	0.573204	0.451475	0.441985	0.437902	0.435838	0.432601	0.427082
1.53036	0.193722	1.50998	1.12011	1.48723	1.45921	1.42731	1.38773	1.33356	1.26916
0.862763	0.479302	0.864518	0.485641	0.853001	0.842869	0.832806	0.820373	0.805087	0.788125
0.595354	0.467859	0.468852	0.771673	0.438014	0.416182	0.399052	0.385378	0.371984	0.354846
1.26187	0.21901	1.27448	0.222067	1.25876	1.234	1.19673	1.14415	1.07863	1.00807
1.09918	0.158606	1.0825	0.42682	1.06445	1.0387	1.00731	0.974554	0.940817	0.90601
0.988817	0.493566	1.04064	0.400867	1.01861	0.996061	0.971969	0.947347	0.922261	0.897185
0.548386	0.287057	0.56949	0.35075	0.566337	0.560683	0.55144	0.537011	0.518099	0.495809
0.78667	0.489735	0.786811	0.383018	0.78484	0.78556	0.784027	0.77802	0.764696	0.744976
0.957426	0.526038	0.958697	0.281836	0.907501	0.850715	0.790457	0.729177	0.67154	0.618342
0.67671	0.355109	0.660483	0.204158	0.646643	0.635657	0.627135	0.619165	0.610643	0.601684
0.484954	0.196458	0.509753	0.560219	0.503952	0.497446	0.490525	0.48225	0.469618	0.454994
0.464137	0.415174	0.461741	0.466416	0.455307	0.453287	0.455075	0.458476	0.463538	0.467017
1.14587	0.516841	1.29183	0.530557	1.25748	1.21917	1.17751	1.13441	1.09168	1.05011
0.991534	0.181	0.986109	0.286126	0.986351	0.986089	0.975142	0.946647	0.896249	0.829379
1.14619	0.554159	1.13361	0.301339	1.1081	1.07894	1.0472	1.0125	0.975971	0.937588
1.11407	0.553881	1.08724	0.582495	1.05887	1.01501	0.956122	0.889347	0.820785	0.755396
0.864791	0.277236	0.894612	0.408994	0.918945	0.940127	0.953238	0.957259	0.952732	0.943424
1.45921	0.270223	1.45395	0.37855	1.44355	1.4291	1.40798	1.37796	1.34241	1.30307
1.08343	0.323485	1.14622	0.299657	1.1204	1.09254	1.06283	1.03108	0.996619	0.961065
0.845384	0.268472	0.812847	0.332832	0.795305	0.777557	0.758343	0.739212	0.718199	0.696019
1.32686	0.461643	1.32733	0.198424	1.32483	1.3199	1.30935	1.29055	1.26032	1.22029
1.09748	0.0778606	1.07543	0.33167	1.05333	1.01128	0.95079	0.876298	0.799403	0.726516
0.756182	0.51159	0.741005	0.567315	0.728715	0.7133	0.696931	0.678299	0.654839	0.628397
1.02035	0.413357	1.01167	0.226121	0.983208	0.950845	0.914156	0.874142	0.831248	0.78679
1.15611	0.837796	1.23817	0.344382	1.27246	1.30027	1.31629	1.32058	1.31097	1.28896
0.650945	0.139823	0.630706	0.262213	0.614881	0.598998	0.580917	0.5591	0.534296	0.507418
0.928097	0.472831	0.924801	0.740988	0.898815	0.868141	0.834284	0.79856	0.762329	0.725776
0.40998	0.490957	0.427867	0.385784	0.451925	0.473826	0.490946	0.500682	0.502252	0.497131
0.656793	0.4265	0.654291	0.419168	0.663162	0.669137	0.673181	0.671793	0.666098	0.65571
0.784758	0.295311	0.8024	0.197694	0.79438	0.782848	0.769745	0.75287	0.733751	0.711268
1.10722	0.540299	1.10744	0.39964	1.10394	1.09824	1.09014	1.08254	1.07346	1.06279
1.15248	0.368944	1.14478	1.14125	1.1369	1.12786	1.11142	1.08669	1.05036	1.0068
0.612159	0.171588	0.612935	0.390609	0.606653	0.602175	0.599508	0.594998	0.587414	0.576295
1.03791	0.550637	1.14319	0.385494	1.11706	1.08191	1.04245	0.998938	0.953507	0.908019
0.986598	0.494901	1.06582	0.112765	1.05117	1.02852	0.999599	0.965987	0.929875	0.893673
0.716371	0.209325	0.719198	0.497575	0.726956	0.734108	0.740415	0.745976	0.751867	0.756995
0.290812	0.0753247	0.328306	0.362367	0.311307	0.296268	0.284588	0.276523	0.270334	0.265523
0.744927	0.441548	0.74504	0.663848	0.753462	0.76842	0.785552	0.795304	0.789712	0.764232
0.748382	0.276218	0.911325	0.34818	0.879924	0.849696	0.819295	0.788893	0.759691	0.731182
1.0273	0.625798	1.02445	0.398153	1.03506	1.04338	1.04567	1.03779	1.01938	0.991059
1.34913	0.368474	1.34978	0.385953	1.34795	1.3335	1.29938	1.24405	1.17692	1.10167
0.596087	0.421595	0.58221	0.393487	0.559671	0.530246	0.495733	0.459617	0.426326	0.396481
0.977838	0.401546	0.983873	0.283426	0.9934	1.0007	1.00115	0.989751	0.96637	0.933276
0.636545	0.123927	0.627183	0.508167	0.615667	0.604906	0.601567	0.601746	0.59748	0.577539
0.580554	0.456314	0.584886	0.301091	0.593532	0.60161	0.604143	0.60034	0.586527	0.563689
0.276503	0.357547	0.277884	0.339843	0.274603	0.271889	0.270342	0.268197	0.265164	0.260255
0.840457	0.488451	0.843015	0.433532	0.838489	0.832938	0.824883	0.814471	0.79614	0.766231
0.659206	0.297261	0.624247	0.364865	0.616983	0.610512	0.602632	0.590708	0.575598	0.5579
0.696241	0.30712	0.816326	0.408465	0.804069	0.786741	0.765787	0.74231	0.719063	0.696032
1.11925	0.367664	1.11501	0.300184	1.07887	1.0387	0.992615	0.94236	0.888921	0.833401
1.05605	0.187366	1.08946	0.247568	1.08406	1.07056	1.04825	1.01824	0.983116	0.943987
1.09813	0.624385	1.0765	0.406408	1.07793	1.08128	1.07808	1.06346	1.03647	0.99839
0.65672	0.743531	0.664328	0.562538	0.660546	0.655248	0.648254	0.63779	0.623558	0.606845
0.785991	0.537443	0.707865	0.435484	0.677757	0.649752	0.622729	0.592261	0.556317	0.516092
0.384518	0.184252	0.43945	0.724903	0.419147	0.400959	0.386169	0.374027	0.363306	0.353399
0.603513	0.249126	0.623384	0.484257	0.616197	0.610235	0.604717	0.598624	0.589747	0.576294
0.71249	0.305503	0.720407	0.382517	0.731847	0.743837	0.74728	0.741661	0.730255	0.711642
1.15898	0.397727	1.18738	0.507458	1.19524	1.19245	1.17927	1.15251	1.11235	1.0623
1.23099	0.492211	1.23552	0.305646	1.23793	1.23664	1.22834	1.20871	1.17752	1.13962
0.54647	0.970528	0.527219	0.339198	0.519843	0.514848	0.51095	0.507584	0.503737	0.498578
1.06298	0.229024	1.06275	0.441893	1.06567	1.06345	1.0549	1.04035	1.02197	0.99915
1.35288	0.261632	1.30727	0.315892	1.27678	1.24413	1.20638	1.15575	1.09053	1.01323
0.851378	0.670502	0.849352	0.375554	0.85651	0.864942	0.872613	0.872607	0.860095	0.837742
0.259431	0.747706	0.277926	0.428565	0.244341	0.21432	0.191996	0.180368	0.175236	0.170377
0.739346	0.41533	0.727278	0.521175	0.745598	0.762519	0.775741	0.781748	0.781911	0.776227
0.993113	0.305805	1.01607	0.612123	0.999824	0.980716	0.959218	0.935787	0.91115	0.885899
1.03647	0.475867	0.985546	0.282287	0.965363	0.941565	0.917404	0.891374	0.862348	0.834623
1.03027	0.183623	1.01826	0.589275	1.02776	1.03017	1.02221	1.00005	0.965218	0.922114
0.58955	0.474881	0.588878	0.645009	0.592427	0.597724	0.601766	0.600262	0.591729	0.576195
0.745102	0.306475	0.755312	0.254506	0.765523	0.775213	0.780352	0.77548	0.763373	0.744941
0.557343	0.435021	0.623482	0.17639	0.593851	0.568429	0.545671	0.521694	0.494527	0.465389
0.918183	0.835621	0.935764	0.258141	0.946768	0.952978	0.947165	0.930402	0.896737	0.850715
1.16365	0.78483	1.29532	0.3956	1.25185	1.20682	1.16047	1.11177	1.06149	1.0111
1.10483	0.747136	1.15533	0.316875	1.17277	1.18472	1.18533	1.17444	1.15215	1.11926
0.601375	0.509507	0.590706	0.41371	0.593062	0.600899	0.607053	0.604647	0.591909	0.573091
0.923624	0.379038	0.946118	0.380109	0.911968	0.870616	0.825864	0.779727	0.734336	0.689812
1.06311	0.284471	1.04051	1.02477	1.01941	0.999133	0.978795	0.960587	0.942752	0.925175
0.952124	0.681443	0.953113	0.307029	0.958396	0.96466	0.962895	0.951059	0.927606	0.893039
1.26967	0.596032	1.27675	0.547219	1.27353	1.26544	1.2532	1.23416	1.20836	1.177
0.860309	0.165421	0.882509	0.260189	0.891438	0.901282	0.908965	0.91132	0.908042	0.893673
1.01815	0.600206	1.02131	0.343048	1.02055	1.01473	1.00496	0.988522	0.96036	0.921392
0.805427	0.584581	0.849972	0.422466	0.830827	0.809973	0.787816	0.765597	0.74183	0.717284
0.732728	0.215191	0.747542	0.249015	0.738299	0.729005	0.723413	0.721074	0.72051	0.718619
0.953551	0.522469	0.976875	0.556317	0.947079	0.911762	0.870088	0.822177	0.770901	0.71672
0.853799	0.235669	0.860865	0.425025	0.873902	0.891815	0.915113	0.940435	0.961728	0.978501
0.851398	0.382522	0.859422	0.391177	0.889167	0.921808	0.951883	0.974247	0.985289	0.983873
0.873342	0.484539	0.879765	0.58841	0.87697	0.862275	0.836491	0.798499	0.750636	0.696366
0.755612	0.276886	0.751346	0.401823	0.76219	0.780695	0.801889	0.815462	0.819615	0.810772
0.730197	0.33793	0.720936	0.315598	0.710563	0.701424	0.693751	0.685495	0.677335	0.670476
1.07595	0.598583	1.07727	0.395426	1.08702	1.0978	1.10187	1.09174	1.06176	1.01202
0.895533	0.182542	0.872023	0.552923	0.882336	0.891638	0.897422	0.897672	0.89073	0.875492
1.15515	0.486017	1.15456	0.450513	1.15462	1.14956	1.13019	1.09705	1.05141	0.994658
1.07252	0.207444	1.03788	0.35634	0.996458	0.961002	0.930453	0.898731	0.854836	0.801176
0.622379	0.474396	0.624475	0.49728	0.638765	0.656395	0.674769	0.688863	0.694713	0.693868
0.903797	0.35477	0.885835	0.291892	0.869579	0.852202	0.83471	0.815986	0.79444	0.77107
0.735378	0.363645	0.726273	0.856424	0.70715	0.685916	0.662241	0.635327	0.606761	0.577095
1.06263	0.334949	1.06967	0.523682	1.04094	1.00428	0.963365	0.922991	0.884523	0.845119
0.478898	0.480756	0.476192	0.404822	0.469638	0.461392	0.452305	0.44293	0.434117	0.424492
1.08201	0.582804	1.08784	0.345388	1.07659	1.06194	1.04303	1.01688	0.982149	0.940443
0.972676	0.416311	0.96108	0.276145	0.93898	0.914825	0.881612	0.839281	0.793654	0.749837
1.05629	0.627744	1.04994	0.229835	1.0311	0.997318	0.950298	0.898649	0.84497	0.790151
1.9652	0.306697	1.84122	0.448776	1.78034	1.71842	1.65741	1.59651	1.53526	1.47601
1.12733	0.218559	1.12898	0.494032	1.12282	1.11137	1.09504	1.07517	1.05102	1.02143
0.783678	0.368232	0.842299	0.411665	0.806443	0.770372	0.734298	0.700162	0.669394	0.641574
0.968903	0.0899794	1.0572	0.365653	1.00534	0.950915	0.897536	0.845684	0.795728	0.747831
0.738619	0.555496	0.745897	0.199845	0.732309	0.717067	0.700474	0.683881	0.668428	0.653932
0.851337	0.751522	0.851236	0.276524	0.847084	0.84234	0.833775	0.815546	0.788071	0.755284
1.06121	0.366141	1.16359	0.469998	1.1362	1.10877	1.07943	1.04746	1.01352	0.979142
0.674953	0.523306	0.669958	0.41548	0.670568	0.668944	0.656962	0.630302	0.59067	0.542467
0.927377	0.374056	0.929648	0.42676	0.927324	0.928444	0.93226	0.94085	0.944825	0.937334
1.54157	1.06674	1.55338	0.230657	1.55273	1.5421	1.51781	1.48139	1.43383	1.377
1.33753	0.362692	1.33818	0.564213	1.34784	1.35101	1.34482	1.32139	1.28097	1.22714
0.614131	0.508724	0.598185	0.655498	0.576789	0.551498	0.522789	0.491608	0.457	0.422477
1.44652	0.457029	1.43454	0.296353	1.387	1.32305	1.24819	1.16575	1.08211	1.00167
0.733219	0.770082	0.773463	0.269953	0.758843	0.743844	0.727901	0.712548	0.697295	0.68033
0.866151	0.483505	1.02105	0.493756	0.978471	0.934405	0.88742	0.84282	0.800487	0.759226
0.978377	0.0711253	0.926627	0.199784	0.907991	0.89114	0.874439	0.857444	0.840382	0.821824
0.743814	0.438366	0.751265	0.60537	0.740955	0.72987	0.713296	0.692143	0.668888	0.642757
0.966912	0.632816	0.972249	0.359403	0.953393	0.934356	0.917292	0.89899	0.877424	0.852538
0.705274	0.367722	0.704395	0.27821	0.706294	0.707713	0.703208	0.692249	0.670217	0.640601
1.05176	0.519394	1.04016	0.552648	1.02987	1.01425	0.993028	0.965248	0.928703	0.886515
0.565156	0.5048	0.565561	0.303281	0.546135	0.528861	0.513731	0.499763	0.48647	0.472739
0.833491	0.595914	0.821969	0.811418	0.797877	0.773179	0.746037	0.714809	0.677884	0.633839
0.656448	0.463131	0.638428	0.474663	0.629358	0.620234	0.607855	0.588632	0.564584	0.539147
0.87691	0.392291	0.88291	0.339686	0.888477	0.890495	0.887047	0.878618	0.865582	0.848057
0.585934	0.402287	0.579888	0.499084	0.564197	0.547456	0.529787	0.51099	0.492327	0.4732
1.18791	0.462313	1.18718	0.610664	1.17747	1.16243	1.14205	1.1174	1.09143	1.06361
1.01058	0.484698	1.01462	0.591362	1.01735	1.01893	1.01707	1.00942	0.995901	0.977873
1.06743	0.30019	1.14194	0.378898	1.11425	1.08528	1.05455	1.02191	0.987122	0.948165
0.71208	1.05067	0.733712	0.220254	0.746938	0.762156	0.778013	0.792026	0.802762	0.808745
0.485559	0.381288	0.495184	0.495219	0.483903	0.472534	0.461892	0.450156	0.438333	0.426282
0.604928	0.589975	0.538821	0.437486	0.526316	0.518404	0.512387	0.511495	0.510083	0.505485
0.73276	0.243841	0.729256	0.261734	0.73528	0.740729	0.741747	0.736633	0.725893	0.710793
0.576276	0.794923	0.576028	0.348355	0.54032	0.505793	0.47494	0.44814	0.426822	0.411256
0.858058	0.882068	0.918014	0.322905	0.907637	0.893831	0.873437	0.846719	0.816139	0.784467
0.376877	0.214829	0.640522	0.314624	0.605764	0.570596	0.534256	0.496697	0.459215	0.425767
0.412985	0.410782	0.399203	0.46808	0.40094	0.407574	0.418831	0.430683	0.440141	0.443343
1.11256	0.498307	1.13307	0.435917	1.11829	1.10238	1.08501	1.06574	1.04515	1.02437
0.732415	0.324412	0.787964	0.465374	0.766276	0.744073	0.720654	0.69653	0.672236	0.647742
1.09383	0.723826	1.10596	0.497131	1.1151	1.12139	1.11978	1.11012	1.08715	1.05172
1.13815	0.396507	1.13547	0.652364	1.12907	1.11769	1.09565	1.06114	1.01484	0.960722
1.04456	0.573019	1.07244	0.362017	1.05679	1.04134	1.02414	1.00344	0.979628	0.95396
0.92507	0.320869	0.920887	0.504693	0.918002	0.910825	0.895528	0.87069	0.836571	0.795824
1.30385	0.384635	1.3407	0.501213	1.32816	1.31146	1.28494	1.24822	1.19803	1.13826
1.33121	0.236496	1.33187	0.388474	1.31862	1.29829	1.26968	1.23075	1.18518	1.13438
1.0005	0.550275	1.00773	1.05275	1.01717	1.0282	1.03439	1.03117	1.01886	0.998426
0.974479	0.382027	0.951243	0.594539	0.929474	0.906095	0.88136	0.854722	0.823296	0.789318
1.07889	0.48659	1.08517	0.322051	1.09262	1.09111	1.07732	1.05005	1.01245	0.966839
0.334118	1.31088	0.378981	0.162619	0.363037	0.348189	0.334528	0.322644	0.311407	0.301044
0.768453	0.475407	0.765156	0.663836	0.746937	0.721952	0.693216	0.659821	0.622952	0.585049
1.0047	0.382566	1.2413	0.461367	1.21306	1.17449	1.12613	1.07056	1.01046	0.952471
0.769096	0.308596	0.840368	0.368699	0.811093	0.776582	0.73667	0.690241	0.64371	0.599695
0.475567	0.181442	0.324832	0.549249	0.274712	0.236065	0.212215	0.198848	0.190796	0.184278
1.16881	0.434512	1.17546	0.623059	1.16218	1.1473	1.1303	1.11067	1.08829	1.06248
0.929573	0.960635	0.932844	0.361134	0.960291	0.982505	0.996648	1.00317	1.00023	0.983626
1.13856	0.189786	1.07593	0.484341	1.06257	1.05193	1.04478	1.03845	1.0255	1.00522
1.08872	0.413626	1.13423	0.777221	1.09809	1.06073	1.02345	0.987025	0.949394	0.910456
0.893702	0.179627	0.908133	0.304537	0.921568	0.923398	0.911058	0.887114	0.853013	0.808971
0.850549	0.297763	0.841216	0.469341	0.847606	0.854157	0.855318	0.844123	0.820565	0.784556
0.817184	0.326172	0.916482	0.662187	0.883595	0.840325	0.792138	0.741994	0.688679	0.631456
0.921182	0.847367	0.909522	0.0778606	0.914025	0.921307	0.929411	0.933852	0.928784	0.913155
0.941409	1.15941	0.93514	0.455895	0.923368	0.910402	0.891178	0.864315	0.827416	0.785117
0.53887	0.26846	0.573068	0.862478	0.553285	0.529859	0.506217	0.483243	0.462385	0.441682
0.779649	0.530543	0.766774	0.446137	0.774841	0.779941	0.781396	0.776876	0.765889	0.750548
0.475113	0.270648	0.387199	0.274084	0.358307	0.336748	0.320658	0.30509	0.286336	0.262551
1.12712	0.32933	1.17058	0.324223	1.16239	1.15394	1.14525	1.13597	1.12569	1.11435
1.01107	0.4066	1.01702	0.478602	1.01232	1.00954	1.00359	0.988736	0.961664	0.922739
0.38793	1.121	0.394479	0.321734	0.371703	0.354128	0.337519	0.32302	0.310745	0.300067
1.29543	0.224054	1.30098	0.52176	1.29105	1.27438	1.24347	1.1917	1.12902	1.06489
0.843868	0.336351	1.03459	0.235953	0.98066	0.924729	0.865436	0.80426	0.744606	0.687426
0.751948	0.606644	0.753388	0.391914	0.737674	0.72215	0.704949	0.686328	0.664721	0.63799
1.08987	0.664313	1.07559	0.372194	1.0627	1.04886	1.03342	1.01582	0.9964	0.974469
0.729374	0.405793	0.726457	0.35925	0.734815	0.748243	0.762319	0.770917	0.772352	0.765956
1.53234	0.430176	1.50554	0.647811	1.47494	1.4351	1.38737	1.33552	1.27967	1.22235
0.782506	0.184792	0.783875	0.746034	0.766378	0.751138	0.738105	0.716985	0.68393	0.640026
0.652785	0.216137	0.662607	0.374041	0.67743	0.695446	0.709284	0.713759	0.706395	0.682976
1.55971	0.62166	1.63135	0.473914	1.60524	1.56622	1.51599	1.45298	1.37986	1.30445
0.240826	0.31081	0.282058	0.243772	0.276666	0.272286	0.266154	0.258975	0.251237	0.242262
0.88399	0.393998	0.864066	0.506655	0.876602	0.892012	0.908417	0.920992	0.927241	0.928994
0.776304	0.853003	0.78379	0.469514	0.799422	0.816206	0.829807	0.837327	0.83142	0.812673
0.702748	0.613117	0.658803	0.315479	0.644439	0.631269	0.618572	0.600445	0.579204	0.555718
0.762632	0.480353	0.762496	0.488909	0.76288	0.766337	0.767868	0.763723	0.752248	0.732895
0.77948	0.437402	0.740003	0.86508	0.712316	0.683833	0.653079	0.622003	0.591393	0.563627
1.11623	0.383281	1.0986	0.257192	1.08483	1.0642	1.03529	0.996373	0.948253	0.892231
0.658387	0.255932	0.658537	0.678871	0.659508	0.659889	0.657889	0.653551	0.647601	0.638516
0.682471	0.806248	0.687831	0.644018	0.683491	0.67909	0.672086	0.660802	0.644894	0.625331
1.10422	0.302864	1.11673	0.382441	1.09314	1.06921	1.04302	1.00879	0.96332	0.906162
0.575178	0.254263	0.690078	0.345386	0.666049	0.640834	0.614971	0.590192	0.566095	0.543311
0.805644	0.152602	0.82791	0.761437	0.850282	0.873618	0.892175	0.901382	0.90059	0.892386
1.1066	0.297965	1.1004	0.278194	1.09588	1.0916	1.08765	1.08353	1.08018	1.07687
0.551002	0.796315	0.548009	0.479828	0.54826	0.556748	0.565671	0.566566	0.554951	0.5344
0.629266	0.696841	0.639103	0.528372	0.637127	0.632936	0.625792	0.616214	0.603093	0.58774
0.830506	0.415697	0.817591	0.529547	0.801531	0.786651	0.768523	0.744199	0.714027	0.675605
0.952565	0.401494	0.990575	0.427234	0.972754	0.952051	0.92977	0.905862	0.880851	0.854885
0.670315	0.460676	0.846833	0.386079	0.818642	0.780747	0.731095	0.673368	0.613907	0.555144
0.73458	0.384395	0.73161	0.408481	0.712337	0.693181	0.675889	0.659471	0.64257	0.626284
0.841557	0.389851	0.841928	0.50222	0.842428	0.845252	0.839163	0.818771	0.787066	0.746178
1.01218	0.505129	1.06712	0.607705	1.05121	1.02862	0.995836	0.953607	0.906446	0.856409
0.859483	0.481926	0.927475	0.2876	0.903529	0.876241	0.846633	0.816818	0.786265	0.755158
0.679726	0.615425	0.787475	0.491743	0.760699	0.733658	0.705658	0.679538	0.654737	0.631218
0.633731	0.174118	0.632299	0.565291	0.627259	0.61529	0.599067	0.57833	0.556136	0.531637
1.05528	0.254656	1.28809	0.604101	1.27871	1.26735	1.2491	1.22214	1.18498	1.14173
0.612011	0.541089	0.584542	0.152411	0.575311	0.568207	0.564106	0.561003	0.558596	0.557868
0.995637	0.545796	1.00267	0.245263	1.0025	0.9939	0.972728	0.940566	0.900817	0.855795
1.11535	0.539689	1.11596	0.214712	1.11916	1.11898	1.10787	1.08132	1.04677	1.0035
1.0317	0.568959	1.02317	0.36404	1.00357	0.986239	0.971559	0.957877	0.945356	0.932301
0.619721	0.269245	0.725431	0.553101	0.698121	0.672648	0.645116	0.61683	0.586281	0.555874
0.656966	0.748069	0.66264	0.506108	0.640651	0.618456	0.595726	0.575078	0.554344	0.533744
0.969008	0.533098	1.04875	0.463062	1.03499	1.01649	0.992964	0.965583	0.937361	0.91021
0.981207	0.254061	1.02877	0.439545	1.01839	0.996732	0.963962	0.923241	0.87789	0.831758
0.743643	0.219544	0.746446	0.386818	0.733186	0.720646	0.708096	0.695782	0.682794	0.667623
0.851812	1.05659	0.818561	0.429464	0.796379	0.768092	0.738861	0.709003	0.678498	0.647522
1.29739	0.539598	1.25225	0.307324	1.22848	1.2042	1.1784	1.14786	1.11078	1.06625
0.824433	0.359814	0.871565	0.411883	0.811171	0.753939	0.702427	0.65356	0.6091	0.568553
0.760036	0.597647	0.75651	0.444557	0.744889	0.73638	0.733502	0.736463	0.74341	0.750852
1.01482	0.447912	0.992781	0.305924	0.96923	0.93993	0.903549	0.862198	0.816525	0.769922
0.96595	0.82966	0.954423	0.327008	0.963922	0.966238	0.962197	0.951525	0.934285	0.911679
0.959664	0.498225	0.943604	0.516481	0.936902	0.929409	0.922178	0.913267	0.903653	0.892466
1.07877	0.375945	1.13711	0.497454	1.10258	1.06025	1.01754	0.971325	0.923854	0.877197
0.695314	0.206136	0.616872	0.333845	0.581782	0.550789	0.525494	0.499236	0.472052	0.444287
0.676697	0.304493	0.677261	0.276225	0.679711	0.680314	0.677731	0.670296	0.65712	0.639213
1.39207	0.326369	1.40085	0.407062	1.37512	1.33764	1.28933	1.22901	1.16358	1.09471
0.897678	0.32179	0.900213	0.352452	0.895334	0.882026	0.86338	0.838425	0.808747	0.776639
1.25674	0.928515	1.25419	0.563486	1.25692	1.25403	1.24177	1.21542	1.17311	1.11269
0.686081	0.340735	0.767573	0.488182	0.745076	0.721454	0.695034	0.667168	0.639668	0.612475
1.47872	0.375828	1.44414	0.441705	1.42593	1.40856	1.38734	1.36018	1.32305	1.27569
0.521374	0.387288	0.44261	0.449701	0.432224	0.42165	0.407029	0.387855	0.365025	0.339654
0.836645	0.848327	0.836293	0.597322	0.822649	0.798154	0.760562	0.710424	0.653534	0.598834
1.14772	0.444367	1.14452	0.752389	1.13594	1.11913	1.08963	1.04929	0.996441	0.936065
0.851733	0.482297	0.830058	0.383286	0.821259	0.80832	0.788179	0.762586	0.730807	0.693385
0.69401	0.457093	0.690868	0.528875	0.657238	0.623644	0.590362	0.558049	0.527772	0.499256
1.15411	0.368832	1.13627	0.560019	1.11804	1.09413	1.06463	1.03077	0.995822	0.960126
1.39768	0.310171	1.47751	0.728661	1.44246	1.39864	1.34723	1.29284	1.23543	1.17547
0.459877	0.242951	0.461192	0.391644	0.46191	0.461819	0.459886	0.456437	0.451015	0.44219
0.953255	0.41066	0.921967	0.511557	0.903306	0.883905	0.864211	0.841538	0.815252	0.786445
0.657786	0.462319	0.658184	0.497211	0.651964	0.655028	0.667228	0.682695	0.695407	0.695264
0.456731	0.218371	0.474062	0.351767	0.489287	0.504737	0.520211	0.533912	0.542423	0.545384
1.03749	0.476541	1.04233	0.588158	1.04376	1.03825	1.02552	1.00262	0.974756	0.945021
0.93356	0.552917	0.926193	0.55457	0.918971	0.905251	0.88623	0.857826	0.818923	0.775187
0.723815	0.315864	0.740122	0.419447	0.73955	0.740229	0.739385	0.736141	0.730174	0.722822
0.697336	0.334362	0.642372	0.375016	0.612191	0.584929	0.558546	0.529528	0.501119	0.474725
0.561163	0.445223	0.607699	0.349855	0.589423	0.571743	0.552368	0.533608	0.515593	0.49724
0.580045	0.267188	0.576226	0.224441	0.578903	0.58291	0.586918	0.588729	0.589454	0.587037
0.747221	0.83923	0.831776	0.497781	0.792369	0.751504	0.710318	0.668463	0.627084	0.587433
0.693836	0.300229	0.684016	0.295875	0.678785	0.674645	0.670759	0.660629	0.643758	0.620195
0.571036	0.356845	0.567062	0.420045	0.562533	0.558071	0.553305	0.547106	0.536298	0.520157
1.21631	0.135701	1.1999	0.594675	1.17217	1.13694	1.09664	1.0503	1.00176	0.952981
1.13488	0.361679	1.31004	0.607977	1.25613	1.20343	1.1504	1.09799	1.04774	0.999778
0.586479	0.909776	0.553268	0.573508	0.530672	0.508188	0.485163	0.460264	0.435814	0.410847
0.911784	0.166511	0.89859	0.514939	0.909795	0.916244	0.914652	0.905922	0.887911	0.862463
0.276381	0.197923	0.328891	0.307758	0.315784	0.304042	0.293768	0.283298	0.272649	0.262467
1.10563	0.457205	1.10417	0.392413	1.10815	1.11092	1.10815	1.09706	1.0746	1.04225
0.711357	0.455119	0.746781	0.214145	0.724495	0.704334	0.684742	0.664678	0.643595	0.62196
1.11405	0.363928	1.11217	0.420374	1.11602	1.12098	1.12141	1.10894	1.0774	1.03479
0.970655	0.334426	0.985631	0.375619	0.970186	0.951565	0.928615	0.901791	0.869634	0.834495
1.07266	0.741534	1.04567	0.39127	1.03377	1.01608	0.984897	0.939919	0.885543	0.826777
0.370557	0.314197	0.389422	0.677032	0.405771	0.422868	0.437958	0.451445	0.463189	0.47444
1.09309	0.244531	1.09584	0.361502	1.10633	1.11803	1.12411	1.11628	1.09544	1.06506
0.784302	0.352545	0.816922	0.678477	0.834772	0.846406	0.845001	0.827135	0.792292	0.745976
0.968767	0.162801	0.955306	0.325402	0.950293	0.939356	0.918805	0.890069	0.854461	0.815173
1.18163	0.831623	1.25719	0.380309	1.21477	1.16259	1.10497	1.04442	0.983451	0.92419
0.924698	0.395589	0.964624	0.161182	0.966583	0.969207	0.971577	0.965627	0.940828	0.88855
0.833217	0.861626	0.90931	0.952818	0.883401	0.858673	0.834512	0.811652	0.789381	0.766531
1.21373	0.367088	1.19125	0.32735	1.18459	1.17762	1.1702	1.16172	1.15275	1.14267
1.13241	0.369467	1.12743	0.357645	1.11885	1.11137	1.10407	1.09149	1.07371	1.0502
0.45634	0.197442	0.419447	0.362824	0.406717	0.398759	0.402258	0.405984	0.397529	0.372836
0.615063	0.518941	0.614532	0.330622	0.607407	0.599726	0.592141	0.5837	0.572474	0.558612
1.11344	0.561295	1.10796	0.776413	1.1136	1.1138	1.10879	1.0985	1.08277	1.06176
1.01078	0.307189	1.00732	0.607815	1.00142	0.989352	0.97023	0.939414	0.901192	0.858585
1.04179	0.908831	1.27764	0.128173	1.2355	1.19392	1.15221	1.11117	1.06889	1.02442
1.30583	0.266545	1.28254	0.44324	1.25995	1.22989	1.19285	1.14849	1.09736	1.04216
0.479645	0.358205	0.44791	0.439831	0.447552	0.453413	0.462116	0.47042	0.474331	0.472461
0.930705	0.391679	0.949359	0.585502	0.940705	0.927153	0.908598	0.886369	0.861891	0.834733
1.03255	0.460566	1.01432	0.455424	1.01514	1.01613	1.01521	1.01041	1.00133	0.986434
0.894933	0.376845	0.90185	0.536508	0.894545	0.890888	0.890109	0.888941	0.882834	0.869207
0.867303	0.310639	0.858061	0.47629	0.862209	0.866496	0.866602	0.860713	0.844388	0.819022
0.38631	0.724493	0.374888	0.476403	0.376349	0.38478	0.398076	0.413373	0.42813	0.441473
0.775995	0.314803	0.756871	0.287314	0.739624	0.720085	0.696905	0.67037	0.640359	0.609609
0.864358	0.180805	0.851206	0.580831	0.865374	0.879406	0.886536	0.876234	0.849985	0.811597
1.16895	0.386202	1.16888	0.210837	1.16899	1.16476	1.15525	1.13448	1.10054	1.05677
0.893455	0.422755	1.03913	0.485214	1.02406	1.00346	0.978987	0.94995	0.91643	0.880015
1.23857	0.427406	1.2727	0.55146	1.26024	1.23707	1.20563	1.17139	1.13321	1.09302
0.824232	0.281871	0.821687	0.451448	0.815819	0.812075	0.80847	0.800613	0.786921	0.769521
0.548081	0.394594	0.512282	0.288279	0.497677	0.487192	0.484501	0.487102	0.489366	0.480418
0.446585	0.555986	0.505492	0.339506	0.486034	0.467492	0.446517	0.424607	0.401663	0.377571
0.657968	0.468747	0.651322	0.298274	0.644963	0.638253	0.632047	0.625213	0.617667	0.608533
1.08204	0.55134	1.11721	0.275619	1.09387	1.07038	1.04377	1.0099	0.97232	0.931333
1.17495	0.200217	1.17602	0.406182	1.17712	1.17792	1.1746	1.16537	1.14671	1.11989
1.10238	0.280426	1.09429	0.463835	1.07923	1.05791	1.03036	0.996107	0.956939	0.912384
0.390298	0.406839	0.510078	0.222606	0.47529	0.441352	0.409026	0.379145	0.352139	0.328656
0.757043	0.208529	0.77663	0.333141	0.748066	0.721525	0.697493	0.674788	0.651019	0.625899
1.4548	0.527699	1.50703	0.340079	1.46697	1.42217	1.37455	1.32641	1.27849	1.23155
0.789558	0.147561	0.755575	0.604833	0.742702	0.729916	0.714762	0.697578	0.673315	0.644602
1.08715	0.662655	1.09044	0.385816	1.08547	1.07795	1.06608	1.04602	1.01291	0.974768
0.917626	0.251507	0.956903	0.389637	0.931356	0.902516	0.871267	0.837007	0.8005	0.763828
0.844127	0.479328	0.849983	0.305894	0.857403	0.865547	0.869759	0.862441	0.841179	0.807531
0.584583	0.680107	0.563723	0.482917	0.551965	0.546	0.540414	0.529751	0.513003	0.492572
0.736722	0.484906	0.743957	0.585424	0.753053	0.754117	0.74106	0.716764	0.682703	0.643048
0.844173	0.779548	0.847374	0.23875	0.848928	0.850665	0.852298	0.851369	0.849447	0.844974
1.05692	0.18883	1.05199	0.366327	1.06071	1.06848	1.07475	1.07783	1.07857	1.0756
1.07254	0.24565	1.06653	0.620409	1.03216	1.00135	0.970647	0.934798	0.89536	0.855003
0.939476	0.362384	0.945817	0.499296	0.932559	0.919578	0.906776	0.896363	0.886358	0.875276
0.980282	0.270272	0.950061	0.622113	0.934625	0.918261	0.905551	0.895213	0.886403	0.875618
1.31515	0.279901	1.35931	0.563496	1.34116	1.31656	1.28024	1.23092	1.17251	1.11251
0.615056	0.44668	0.521188	0.510026	0.475504	0.43331	0.396002	0.358642	0.317724	0.278164
0.817413	0.231366	0.804532	0.420334	0.81795	0.820652	0.81435	0.793908	0.758252	0.714833
0.600513	0.440586	0.660422	0.316464	0.649931	0.639713	0.628799	0.616463	0.602662	0.586902
0.747643	0.355803	0.742516	0.377166	0.733268	0.716382	0.694091	0.667121	0.637828	0.607267
0.556244	0.261093	0.558051	0.624693	0.562857	0.566469	0.569509	0.569044	0.56106	0.547935
1.12092	0.0952672	1.1279	0.631037	1.13997	1.14401	1.13289	1.10053	1.05055	0.992703
0.854987	0.494062	0.846684	0.669079	0.831527	0.809184	0.775936	0.728447	0.674195	0.622157
1.1344	0.289822	1.12232	0.278377	1.08611	1.0509	1.0177	0.987336	0.959711	0.93587
0.551075	0.643916	0.563829	0.651623	0.560223	0.555319	0.549996	0.544109	0.536719	0.528283
1.26583	0.3507	1.25293	0.325836	1.22174	1.18573	1.14227	1.09351	1.04276	0.989892
0.814949	0.447273	0.824729	0.832464	0.84093	0.860049	0.875331	0.884035	0.885032	0.877533
0.498115	0.488977	0.407862	0.460692	0.389774	0.377726	0.372712	0.374667	0.377689	0.372
0.904497	0.346996	0.847206	0.394163	0.814556	0.786376	0.76287	0.743406	0.723923	0.702411
0.575437	0.334239	0.577313	0.30836	0.574936	0.573493	0.572528	0.569731	0.56104	0.549485
0.905661	0.33238	1.10573	0.336583	1.08567	1.06362	1.03769	1.00696	0.971016	0.931033
1.11892	0.270492	1.11362	0.257623	1.10586	1.09526	1.07928	1.05359	1.01943	0.979823
1.23236	0.772763	1.2366	0.363229	1.23653	1.22537	1.20171	1.16646	1.12434	1.07703
0.745753	0.20386	0.747137	0.640818	0.74414	0.733481	0.717205	0.693772	0.665645	0.632533
0.934584	0.267355	0.942607	0.364826	0.911379	0.87974	0.849287	0.818691	0.788588	0.757313
0.871603	0.249541	0.860647	0.436208	0.867151	0.876751	0.884316	0.886687	0.884163	0.876421
0.631891	0.590228	0.651392	0.191493	0.627108	0.600067	0.569838	0.539158	0.509905	0.481249
1.1004	0.33128	1.1103	0.46423	1.10543	1.09617	1.07738	1.04287	0.993099	0.934269
0.468765	0.391592	0.463129	0.409932	0.453551	0.445163	0.436769	0.427757	0.419562	0.410304
0.492885	0.204113	0.426593	0.457282	0.406206	0.392663	0.380507	0.365745	0.344829	0.316708
0.857411	0.454833	0.85332	0.52988	0.847675	0.842076	0.833937	0.822237	0.805895	0.783254
0.991938	0.550837	0.981592	0.485657	0.964049	0.939417	0.90674	0.869684	0.829531	0.788603
0.938632	0.280138	0.931931	0.567879	0.925457	0.912616	0.89118	0.860141	0.82555	0.786136
0.610816	0.981599	0.603019	0.756598	0.597284	0.589769	0.579917	0.570612	0.559136	0.541404
0.613953	0.441151	0.632793	0.167949	0.649974	0.673156	0.698237	0.718068	0.730196	0.731957
1.39049	0.160629	1.3937	0.685143	1.37554	1.34651	1.30849	1.26419	1.21875	1.17159
1.23021	0.293962	1.24559	0.591719	1.23139	1.19899	1.14886	1.0846	1.01571	0.947521
0.91562	0.157797	0.901938	0.374752	0.906392	0.916566	0.926986	0.935848	0.935441	0.924702
1.46557	0.408793	1.41421	0.402865	1.38507	1.34736	1.30103	1.24808	1.19187	1.13456
0.534392	0.18724	0.545257	0.41943	0.519002	0.490321	0.460224	0.430962	0.403703	0.378392
1.01563	0.4696	1.01549	0.327172	1.01584	1.01398	1.00881	0.994456	0.968654	0.932048
1.3935	0.436187	1.39013	0.607606	1.37488	1.35	1.31441	1.26897	1.2133	1.15308
0.488055	0.152756	0.456868	0.42741	0.416848	0.381479	0.353505	0.331499	0.312291	0.289592
0.612611	0.462802	0.631029	0.270595	0.61515	0.594954	0.571346	0.546911	0.522195	0.496875
0.836607	0.164571	0.859799	0.465275	0.855084	0.848452	0.836992	0.823872	0.809537	0.794505
0.710498	0.536374	0.734013	0.543579	0.713115	0.689308	0.662379	0.634508	0.606168	0.576604
0.759984	0.255209	0.762136	0.353739	0.755095	0.749257	0.74489	0.742669	0.741878	0.740316
0.957724	0.507488	0.995149	0.322616	0.948021	0.901915	0.858527	0.818081	0.780775	0.745172
0.423881	0.224748	0.40748	0.552465	0.395016	0.38868	0.38919	0.392002	0.390043	0.378386
0.765213	0.186835	0.754771	0.364695	0.743556	0.729766	0.714203	0.696873	0.677451	0.656566
0.93662	0.376076	0.932841	0.273581	0.954319	0.980469	1.00822	1.03215	1.04459	1.04025
0.84175	0.33118	1.1003	0.808717	1.05779	1.01398	0.97024	0.926972	0.885732	0.84671
0.944714	0.774056	0.928596	0.319372	0.899081	0.868655	0.836527	0.805328	0.772764	0.741657
0.600439	0.473186	0.588525	0.329038	0.595672	0.602377	0.605743	0.603071	0.593456	0.579055
1.31873	0.238294	1.2075	0.2834	1.16458	1.11962	1.07319	1.02621	0.978412	0.929924
1.26036	0.276058	1.35788	0.381516	1.35604	1.34679	1.32648	1.2959	1.25798	1.21515
0.701675	0.196476	0.698194	0.245447	0.683036	0.66686	0.648288	0.628531	0.606819	0.585018
1.19586	0.317799	1.25357	0.482042	1.23241	1.20262	1.16246	1.11628	1.06338	1.00746
0.898218	0.419705	0.892277	0.354879	0.881224	0.860196	0.831455	0.797199	0.7555	0.706712
0.785555	0.770424	0.77689	0.774964	0.780601	0.784432	0.785571	0.783719	0.776671	0.765849
1.02225	0.243642	1.02787	0.205449	1.00992	0.991437	0.972656	0.952961	0.931314	0.908545
1.2042	0.340589	1.23845	0.386315	1.1982	1.15058	1.09691	1.03786	0.977352	0.918981
1.19678	0.149561	1.33804	0.394695	1.30822	1.2762	1.24318	1.20908	1.1747	1.14081
0.731267	0.377364	0.693449	0.260235	0.681044	0.669267	0.652705	0.629827	0.603384	0.573435
0.991232	0.51505	1.0012	0.201985	0.981542	0.964645	0.947763	0.927289	0.901799	0.873365
1.40221	0.241214	1.38982	0.384416	1.37142	1.34504	1.30718	1.25986	1.20866	1.15646
0.54897	0.114024	0.563386	0.283231	0.555918	0.549119	0.539674	0.527628	0.514733	0.50278
1.05746	0.246384	1.11929	0.533053	1.08875	1.05482	1.01807	0.978228	0.93869	0.897855
1.2692	0.576531	1.26725	0.494954	1.22095	1.16479	1.10266	1.03957	0.976132	0.913571
0.727975	0.499832	0.723589	0.983232	0.726923	0.731519	0.734698	0.730961	0.721374	0.704429
0.908696	0.414605	0.849543	0.389844	0.829758	0.813655	0.795878	0.769954	0.727907	0.668364
0.726407	0.237608	0.709386	0.583013	0.699647	0.688808	0.680001	0.674548	0.669632	0.658893
0.935998	0.0964036	0.963233	0.623513	0.967059	0.960995	0.944544	0.918614	0.88809	0.853714
0.670452	0.63363	0.674969	0.496307	0.683783	0.689883	0.691153	0.686536	0.672985	0.65288
1.30057	0.426662	1.31192	0.501895	1.30609	1.28503	1.23878	1.16841	1.08555	0.998857
0.695023	0.109329	0.686219	0.483856	0.691317	0.697957	0.70551	0.71267	0.719239	0.72289
1.42912	0.630425	1.47646	0.52523	1.49006	1.50128	1.51119	1.51786	1.52198	1.5259
0.798307	0.212138	0.827682	0.705754	0.818539	0.807667	0.796222	0.783564	0.769868	0.755049
0.675948	0.422396	0.675461	0.406129	0.669445	0.664914	0.66114	0.655316	0.647557	0.634442
1.20923	0.244132	1.27065	0.33793	1.20766	1.14326	1.07922	1.01559	0.95364	0.893616
0.919227	0.496214	0.922101	0.459196	0.918608	0.910857	0.896254	0.874887	0.849262	0.818562
0.826394	0.543199	0.816481	0.418912	0.814046	0.81175	0.807673	0.800279	0.789273	0.775864
0.93178	0.483655	0.907261	0.421398	0.895765	0.881856	0.86339	0.838276	0.808006	0.772457
0.466526	0.315876	0.463514	0.76681	0.46596	0.468281	0.470594	0.471781	0.472451	0.472508
1.05867	0.621388	1.05908	0.607943	1.05882	1.05861	1.05881	1.06001	1.06227	1.06393
0.753342	0.413794	0.757905	0.454615	0.767132	0.777785	0.784025	0.779222	0.764937	0.737324
1.11265	0.41851	1.16939	0.879408	1.13472	1.09267	1.04585	0.993972	0.938593	0.880768
1.1825	0.615251	1.23761	0.661553	1.22855	1.21149	1.1842	1.14633	1.10164	1.05249
0.7592	0.391504	0.712299	0.319563	0.679471	0.647277	0.614527	0.582774	0.55524	0.533653
1.34158	0.369253	1.34333	0.171987	1.34166	1.3266	1.29158	1.24001	1.17829	1.10452
0.816587	0.24824	0.866869	0.225239	0.830826	0.790752	0.748364	0.705082	0.664598	0.627139
0.616248	0.232288	0.595284	0.40113	0.586011	0.582524	0.579402	0.581105	0.578574	0.565303
0.973596	0.6016	0.972153	0.45921	0.950181	0.924246	0.896008	0.864941	0.833516	0.800625
0.714204	0.628985	0.707776	0.649055	0.691229	0.676366	0.656603	0.63097	0.599861	0.564465
1.0091	0.331927	1.00116	0.309493	1.01163	1.01338	1.00486	0.986082	0.956609	0.919564
0.83075	0.221284	0.982216	0.150053	0.951583	0.919071	0.884241	0.848375	0.811818	0.775244
0.748864	0.941176	0.751363	0.307292	0.760637	0.767678	0.769987	0.76845	0.762086	0.751768
0.739466	0.182054	0.764005	0.345717	0.722898	0.685353	0.65101	0.619853	0.59215	0.567337
0.540196	1.14739	0.556549	0.217995	0.518018	0.481938	0.448927	0.418261	0.389535	0.363709
0.634648	0.610024	0.559868	0.578688	0.533645	0.508011	0.490427	0.474887	0.454103	0.426819
1.28246	0.425986	1.2602	0.574976	1.23833	1.21206	1.1784	1.13487	1.08222	1.02385
1.01536	0.562222	1.0109	0.428711	1.0065	0.996817	0.981158	0.960463	0.937184	0.911479
0.895355	0.314834	1.12625	0.63122	1.08465	1.04113	0.995608	0.95078	0.906762	0.865111
0.387857	0.235311	0.424996	0.389257	0.407875	0.391627	0.376401	0.362751	0.349758	0.337797
0.414597	0.463131	0.449326	0.487383	0.426838	0.401757	0.373044	0.341554	0.309597	0.278041
0.775224	0.51221	0.783935	0.223433	0.777303	0.774766	0.771314	0.760575	0.740404	0.71294
0.605157	0.513481	0.605402	0.56976	0.607615	0.60294	0.592111	0.576813	0.55775	0.535729
1.08683	0.44316	1.12274	0.205798	1.11124	1.097	1.07869	1.05598	1.03043	1.00203
0.598512	0.986064	0.578403	0.311043	0.566258	0.550341	0.529382	0.506967	0.482878	0.457894
1.02304	0.152101	1.0962	0.46079	1.07861	1.06187	1.04564	1.03103	1.018	1.00576
0.746238	0.543086	0.772151	0.217578	0.790477	0.805995	0.817192	0.820373	0.814385	0.796631
0.421035	0.377606	0.469922	0.244243	0.464424	0.455232	0.443654	0.430912	0.416889	0.402399
0.472014	1.39725	0.504291	0.874438	0.526038	0.547969	0.567791	0.582251	0.591244	0.593155
1.26645	0.143902	1.23614	0.834148	1.20287	1.16277	1.11956	1.07559	1.03032	0.985226
0.876473	0.404726	0.885713	0.642841	0.870425	0.846243	0.815004	0.77882	0.741754	0.705208
1.2138	0.399132	1.20187	0.362335	1.19655	1.18847	1.17149	1.14996	1.12157	1.08757
0.782296	0.470689	0.785879	0.633946	0.794984	0.802541	0.802045	0.789548	0.76627	0.730721
0.322906	0.557455	0.388757	0.322695	0.358031	0.331359	0.307105	0.285056	0.266067	0.250176
0.755906	0.336754	0.767839	0.40625	0.789932	0.81497	0.83188	0.836167	0.826915	0.803745
0.604233	0.394136	0.543524	0.373924	0.514643	0.488533	0.463856	0.441047	0.420666	0.40332
1.21445	0.383311	1.22	0.451794	1.2324	1.24496	1.2532	1.2504	1.23246	1.19982
0.933021	0.182507	0.969542	0.575661	0.985852	0.992887	0.987087	0.968731	0.942306	0.910282
0.969788	0.589212	1.0614	0.44014	1.04376	1.02136	0.994522	0.965118	0.933002	0.898741
1.16215	0.552538	1.16255	0.322268	1.16535	1.16718	1.16199	1.14553	1.11708	1.07945
0.178062	0.350021	0.310918	0.279336	0.283412	0.263398	0.250228	0.240663	0.229546	0.216218
0.924934	0.350125	0.92232	0.624653	0.91746	0.906099	0.88881	0.866915	0.838938	0.806245
1.13137	0.605576	1.14264	0.465252	1.13493	1.12699	1.1136	1.09817	1.08027	1.05949
0.495386	0.451285	0.478588	0.316198	0.484887	0.496855	0.510896	0.525787	0.537984	0.544376
1.12711	0.388745	1.12834	0.268163	1.11965	1.10487	1.08192	1.05225	1.01841	0.97969
0.431407	0.377987	0.451923	0.297539	0.432412	0.412437	0.393852	0.376493	0.360858	0.34773
0.537696	0.581848	0.540411	0.461185	0.547132	0.551175	0.550094	0.541863	0.526855	0.507752
1.11875	0.390493	1.15195	0.153802	1.1265	1.09681	1.06418	1.02911	0.990944	0.951847
0.517927	0.796361	0.51149	0.281483	0.486261	0.463923	0.446767	0.436247	0.429944	0.420591
0.971256	0.452641	0.966291	1.05007	0.970055	0.970116	0.958673	0.93773	0.908917	0.875342
1.10133	0.402382	1.09514	0.531345	1.09953	1.1013	1.09885	1.09075	1.07497	1.05125
0.576439	0.362445	0.585218	0.316242	0.580273	0.575018	0.5677	0.55878	0.548417	0.537908
1.45696	0.396719	1.46382	0.312925	1.46591	1.46251	1.44448	1.40711	1.35464	1.29101
0.538672	0.245877	0.668494	0.40831	0.648517	0.627172	0.604717	0.582361	0.561044	0.540104
0.991712	0.394715	0.988537	0.473386	0.991524	0.990834	0.98349	0.967542	0.945137	0.915792
0.925451	0.317179	0.924779	0.420685	0.937113	0.945869	0.949307	0.94686	0.934196	0.912152
1.39081	0.663324	1.39129	0.40706	1.37749	1.34954	1.30617	1.24969	1.18615	1.11998
0.401447	0.67776	0.413756	0.46652	0.424457	0.437784	0.454116	0.469799	0.480359	0.486023
0.982487	0.32359	0.978524	0.576377	0.971859	0.966371	0.958958	0.947512	0.930487	0.908192
1.16775	0.565043	1.19647	0.278812	1.18782	1.1772	1.16186	1.14239	1.11813	1.08887
0.345054	0.213126	0.360747	0.124135	0.35258	0.345723	0.339639	0.334448	0.329868	0.325202
1.00935	0.686219	0.962087	0.573829	0.958873	0.95567	0.945338	0.925489	0.892451	0.847215
0.269846	0.063207	0.285036	0.372445	0.271664	0.261936	0.254533	0.249109	0.242877	0.235623
0.469282	0.469903	0.516023	0.454249	0.508908	0.500607	0.4908	0.480992	0.471064	0.461302
0.868896	0.383137	1.62761	0.268331	1.58217	1.53255	1.4675	1.39217	1.31298	1.23833
0.657473	0.572761	0.65607	0.351516	0.651765	0.643362	0.635994	0.624286	0.608856	0.591558
1.43034	0.308604	1.42973	0.383384	1.40461	1.3773	1.34324	1.30127	1.25529	1.20757
1.11647	0.850305	1.20233	0.449707	1.16451	1.11681	1.06091	0.998875	0.93647	0.873887
0.718885	0.257813	0.713684	0.389221	0.715458	0.71859	0.721921	0.723735	0.723806	0.71998
0.707645	0.906213	0.697949	0.416673	0.688899	0.682392	0.677832	0.674329	0.672356	0.6707
1.00892	0.261323	0.975596	0.365295	0.950353	0.920184	0.884306	0.845094	0.805104	0.767712
1.2668	0.515337	1.26384	0.266524	1.27099	1.27466	1.26749	1.24459	1.20668	1.15557
0.345939	0.398467	0.362999	0.298873	0.348961	0.338601	0.332011	0.326634	0.32237	0.318874
0.770136	0.814977	0.754115	0.334972	0.743221	0.733618	0.720395	0.699964	0.671003	0.636802
0.695495	0.45234	0.689491	0.295231	0.673704	0.661521	0.649176	0.629793	0.600198	0.558294
0.802465	0.186512	0.810015	0.878533	0.823346	0.840942	0.855051	0.86076	0.854217	0.836592
0.959213	0.370935	0.934519	0.48676	0.91714	0.898549	0.87952	0.853484	0.820816	0.783766
1.11157	0.599382	1.12175	0.426138	1.11362	1.10256	1.08405	1.05784	1.02552	0.987239
0.599308	0.437032	0.645259	0.493562	0.674658	0.708951	0.746798	0.783808	0.81294	0.826408
1.14299	0.396017	1.14266	0.579722	1.14196	1.13828	1.13291	1.12484	1.11343	1.09694
0.843801	0.562743	0.782425	0.851667	0.746316	0.71282	0.678328	0.640921	0.599403	0.555708
0.834755	0.25943	0.836053	0.527866	0.839251	0.84377	0.843346	0.83468	0.817657	0.79578
1.1717	0.56448	1.15702	0.232636	1.16511	1.17134	1.16869	1.15872	1.1379	1.10797
0.77313	0.517629	0.779932	0.398904	0.767327	0.752703	0.736714	0.719295	0.702314	0.685533
0.755836	0.331176	0.796781	0.419232	0.770738	0.745107	0.72017	0.693143	0.667276	0.643347
0.635502	0.269298	0.666138	1.54352	0.637882	0.614875	0.595628	0.575976	0.550449	0.517614
0.91399	0.252355	0.911521	0.3435	0.921139	0.932065	0.943034	0.948304	0.943269	0.929096
0.677417	0.637264	0.841251	0.415829	0.828126	0.810937	0.78707	0.759899	0.734453	0.712054
0.685678	0.128621	0.700521	0.692608	0.696841	0.690465	0.681724	0.669191	0.652986	0.634241
0.644712	0.77675	0.646398	0.332254	0.652703	0.66071	0.668133	0.672814	0.672402	0.664209
0.666442	0.316702	0.665132	0.640192	0.669857	0.679869	0.691596	0.697608	0.689471	0.667293
0.792321	0.618014	0.788882	0.37491	0.787069	0.781819	0.768995	0.742876	0.700978	0.643683
1.08827	0.653055	1.25987	0.928126	1.21826	1.1703	1.11553	1.05661	0.99476	0.935728
0.712876	0.431252	0.7129	0.517323	0.703843	0.696738	0.690806	0.677038	0.652264	0.621951
0.637186	0.250299	0.65884	0.822199	0.630951	0.603863	0.577798	0.555248	0.535098	0.517782
0.513979	0.252735	0.535243	0.414605	0.524453	0.514568	0.506358	0.500392	0.494323	0.489679
0.913571	0.25546	0.981643	0.186856	0.941544	0.899248	0.855053	0.812583	0.773364	0.734212
1.08192	0.434957	1.09485	0.714363	1.08065	1.05946	1.02731	0.9842	0.931448	0.873143
1.16732	0.721983	1.14256	0.962222	1.13069	1.12193	1.1057	1.06989	1.0135	0.94669
1.12547	0.363219	1.13993	0.56892	1.11277	1.08345	1.05177	1.01573	0.975702	0.932515
0.631746	0.870985	0.541723	0.588618	0.508897	0.483142	0.464346	0.448283	0.427326	0.395678
0.981623	0.793079	0.982215	0.699132	0.983664	0.982706	0.975368	0.960769	0.936964	0.906409
1.12963	0.905401	1.13094	0.423536	1.15126	1.1646	1.16961	1.16435	1.1452	1.10961
0.873165	0.452924	0.827867	0.288137	0.804712	0.779477	0.75058	0.717585	0.680458	0.639069
0.513278	0.354644	0.514629	0.679199	0.511399	0.514999	0.525201	0.54022	0.552172	0.558165
1.17176	0.239284	1.22373	0.271539	1.20001	1.17234	1.14054	1.10445	1.06562	1.02762
1.05682	0.355051	1.05097	0.564354	1.06073	1.06719	1.0617	1.04131	1.00538	0.958156
0.983377	0.462702	1.03775	0.381086	1.00087	0.958906	0.912491	0.866249	0.821647	0.778585
0.573577	0.264247	0.564701	0.543397	0.552255	0.541542	0.530921	0.521961	0.515988	0.51041
0.747838	0.46257	0.760038	0.531072	0.775083	0.794098	0.815165	0.836669	0.855202	0.864637
1.10466	0.424915	1.10896	0.278027	1.07946	1.04667	1.01039	0.970912	0.928889	0.886119
0.971671	0.569476	1.02697	0.687506	1.05695	1.08588	1.10736	1.11178	1.09963	1.07396
0.789954	0.348066	0.727305	0.493472	0.720269	0.71437	0.705844	0.691753	0.672538	0.649301
1.07562	0.364427	1.04049	0.591796	1.01242	0.989271	0.971005	0.95293	0.923561	0.880564
0.486379	0.262863	0.514631	0.396466	0.501292	0.487984	0.474997	0.462101	0.449044	0.435361
1.30109	0.806604	1.32509	0.287966	1.33418	1.33973	1.33385	1.31435	1.28142	1.2411
0.459933	0.338435	0.443386	0.605582	0.436149	0.430307	0.425686	0.420665	0.412603	0.401863
0.981204	0.856039	0.975861	0.364324	0.979349	0.981484	0.979013	0.97084	0.954968	0.932736
0.941789	0.396528	0.940627	0.313282	0.934009	0.921004	0.897729	0.862493	0.815532	0.761428
1.35811	0.780565	1.38944	0.172668	1.36491	1.32972	1.28349	1.22732	1.16392	1.09953
1.14545	0.338011	1.13998	0.665208	1.1377	1.13804	1.13544	1.12346	1.09999	1.06379
1.17766	0.214529	1.18472	0.462887	1.17351	1.15705	1.13414	1.10021	1.05208	0.996218
0.987735	0.904516	0.982493	0.382548	0.969063	0.94981	0.926176	0.898447	0.864766	0.827242
1.01201	0.427904	1.01063	0.219181	1.01357	1.01853	1.01775	1.01221	1.00111	0.983697
1.13427	0.507551	1.14253	0.208461	1.13283	1.1187	1.09773	1.07092	1.03613	0.993281
0.511676	0.295938	0.519139	0.471085	0.522121	0.523112	0.52065	0.514371	0.505273	0.492249
0.896442	0.396781	0.882614	0.578133	0.878593	0.878472	0.876108	0.86983	0.850443	0.814839
0.914545	0.288314	0.939208	0.393184	0.912444	0.884051	0.855579	0.82533	0.791874	0.75752
0.735656	0.454858	0.729274	0.471079	0.725103	0.719848	0.715179	0.712249	0.709281	0.705657
0.893934	0.462258	0.893287	0.6932	0.871446	0.850391	0.826741	0.796914	0.755516	0.70276
0.797742	0.365884	0.802561	0.616774	0.796726	0.7892	0.780344	0.770912	0.761711	0.751788
1.00554	0.236058	1.07428	0.470641	1.04964	1.01236	0.968565	0.919417	0.869119	0.819211
0.791807	0.463344	0.83615	0.533347	0.823201	0.806399	0.782782	0.753953	0.719285	0.683358
1.109	0.57393	1.11515	0.409537	1.11264	1.10622	1.08855	1.06199	1.02837	0.988052
1.29411	0.605627	1.49126	0.617929	1.4481	1.39813	1.34285	1.28525	1.22733	1.17032
1.19743	0.422018	1.21725	0.687812	1.23606	1.25422	1.27048	1.27666	1.27018	1.25086
0.713579	0.748537	1.06034	0.401342	1.02609	0.985977	0.944368	0.902999	0.861328	0.822668
0.785785	0.402435	0.762256	0.292392	0.73984	0.724348	0.709677	0.696545	0.679295	0.654207
1.24518	0.787741	1.23801	0.249325	1.22417	1.20015	1.16713	1.12585	1.07877	1.03061
0.548525	0.359549	0.576129	0.155354	0.536783	0.496798	0.458865	0.424811	0.395926	0.374776
0.986123	1.06732	1.06531	0.242931	1.04945	1.02472	0.994943	0.962252	0.926742	0.88985
0.859745	0.934927	0.805884	0.288729	0.7643	0.722446	0.680971	0.641182	0.60306	0.566473
0.411594	0.211956	0.401372	0.383377	0.397771	0.398123	0.400687	0.40391	0.406439	0.407828
0.592737	0.547705	0.653208	0.504304	0.641608	0.630271	0.61744	0.601923	0.583861	0.565892
0.295566	0.156229	0.29922	0.808233	0.293857	0.295174	0.301314	0.312578	0.326305	0.341402
0.703599	0.339904	0.68009	0.437559	0.685096	0.692897	0.699611	0.705674	0.710939	0.71524
1.31344	0.442997	1.29462	0.231466	1.26063	1.21553	1.16271	1.10029	1.03501	0.970895
1.3375	0.403069	1.2942	0.219083	1.25459	1.20794	1.14994	1.0847	1.0148	0.947131
1.21971	0.96641	1.1482	0.478877	1.11144	1.07397	1.03604	1.00018	0.9663	0.934121
0.661779	0.294733	0.881162	0.275957	0.836705	0.789559	0.741881	0.696764	0.656171	0.620654
0.808824	0.452646	0.787725	0.294438	0.77847	0.770578	0.76284	0.748608	0.723433	0.691091
0.679275	0.47913	0.660234	0.391548	0.65107	0.642533	0.635445	0.628418	0.620268	0.608889
1.3103	0.215032	1.38214	0.687451	1.35364	1.31198	1.26287	1.20653	1.1461	1.08623
1.15923	0.425464	1.16041	0.145815	1.16849	1.16799	1.15561	1.13114	1.09306	1.04807
1.10118	0.207074	1.09044	0.364577	1.07912	1.06713	1.04995	1.0253	0.987745	0.940884
0.897481	0.3039	0.823656	0.362628	0.79237	0.757012	0.71664	0.675571	0.633253	0.59305
1.1226	0.344857	1.05152	0.243353	1.00989	0.97588	0.949535	0.930121	0.911241	0.886091
0.811288	0.482012	0.769965	0.320717	0.758705	0.75129	0.736146	0.709122	0.66643	0.614111
0.710885	0.915539	0.686084	0.0543929	0.633121	0.581111	0.53206	0.489013	0.451951	0.42157
1.31623	0.604654	1.33041	0.846244	1.30787	1.28307	1.25104	1.20893	1.15843	1.10158
1.2731	0.625948	1.23945	0.370832	1.20679	1.17208	1.1388	1.1064	1.07345	1.04072
1.20683	0.452452	1.21582	0.402139	1.21333	1.20653	1.19324	1.17265	1.14664	1.11546
0.654409	0.719816	0.660507	0.267074	0.648068	0.634488	0.617816	0.596696	0.573825	0.546967
0.680597	0.442009	0.67492	0.176977	0.68024	0.683435	0.68399	0.676634	0.663198	0.645458
0.709942	0.402245	0.886391	0.752908	0.838164	0.786667	0.731349	0.676608	0.624702	0.576606
0.992068	0.508353	0.993646	0.267061	0.998202	0.99789	0.98913	0.968137	0.934364	0.890208
0.687852	0.629638	0.690702	0.362915	0.693868	0.694063	0.689832	0.676669	0.655428	0.625884
0.549236	0.385109	0.540448	0.359442	0.533073	0.523702	0.511032	0.493772	0.471525	0.445918
0.481725	1.0332	0.49276	0.439214	0.489204	0.485741	0.479564	0.46959	0.45512	0.438826
0.607133	0.656917	0.615052	0.300003	0.616075	0.613943	0.601703	0.577094	0.542053	0.49879
0.920563	0.495631	0.920529	0.608291	0.927637	0.92837	0.915761	0.890037	0.853768	0.808526
0.960279	0.237542	0.977773	0.767216	0.976584	0.961806	0.934357	0.894032	0.845421	0.793925
0.459229	0.357415	0.455793	0.373628	0.442884	0.433536	0.428828	0.42587	0.421839	0.416201
0.784756	0.307048	0.762922	0.345344	0.749033	0.733555	0.713035	0.687679	0.657233	0.621978
0.590325	0.586408	0.589092	0.361332	0.581859	0.574455	0.566803	0.558373	0.549757	0.539743
0.889554	0.327305	0.931046	0.371123	0.921015	0.908149	0.89234	0.873265	0.853951	0.833262
0.840028	0.829338	0.875772	0.67466	0.837947	0.791348	0.740307	0.689549	0.641252	0.597106
0.879841	0.527921	0.908602	0.477262	0.851884	0.796833	0.745248	0.698217	0.655871	0.617433
1.0055	0.946087	0.996924	0.455839	1.00974	1.0182	1.02037	1.01945	1.01663	1.01145
0.694498	0.752732	0.698184	1.03594	0.700433	0.702739	0.702996	0.69505	0.676244	0.649977
1.11868	0.466986	1.11928	0.340119	1.12286	1.12436	1.11668	1.09999	1.06915	1.02111
0.544366	0.352127	0.561037	0.464891	0.552604	0.539488	0.523468	0.505812	0.487873	0.471436
1.00889	0.256444	1.01215	0.434254	1.0075	1.00918	1.01581	1.02094	1.02012	1.00704
0.603951	0.625149	0.58921	0.263758	0.586562	0.588666	0.597166	0.609389	0.621144	0.631623
0.62491	0.491335	0.607351	0.415333	0.588126	0.568833	0.549182	0.531535	0.516091	0.499703
0.786677	0.265533	0.76201	0.442938	0.759429	0.756486	0.750792	0.736842	0.715332	0.687127
0.520989	0.109588	0.528047	0.964872	0.511621	0.497193	0.483601	0.469511	0.45401	0.438089
0.710656	0.419834	0.68855	0.693953	0.683027	0.683322	0.686346	0.692494	0.701267	0.710203
1.34206	0.782692	1.30395	0.321587	1.27031	1.22878	1.17777	1.12331	1.06866	1.01357
1.07369	0.326238	1.02482	0.826245	0.993917	0.962685	0.932565	0.904805	0.878933	0.854595
0.971724	0.527903	0.920754	0.397328	0.922871	0.923158	0.917816	0.904811	0.882579	0.853537
0.591212	0.514196	0.601419	0.90397	0.616137	0.632568	0.646071	0.655162	0.657654	0.651346
1.68575	0.381973	1.80419	0.351239	1.78444	1.76438	1.74475	1.7235	1.70016	1.67456
0.942383	0.737066	0.941704	0.942877	0.916899	0.893594	0.869877	0.844501	0.819155	0.793516
0.795128	0.579171	0.795043	0.300605	0.791636	0.789236	0.780769	0.76545	0.738295	0.702087
0.93588	0.651023	0.930856	0.455027	0.929602	0.927012	0.914736	0.886453	0.843901	0.787519
0.671968	0.686074	0.570143	0.32914	0.530359	0.491202	0.459611	0.43736	0.420565	0.399712
0.835569	0.448686	0.8228	0.318121	0.822043	0.822732	0.824589	0.825613	0.825988	0.825426
1.20992	0.469658	1.17268	0.258427	1.12938	1.07476	1.01427	0.955126	0.89754	0.841938
0.877108	0.67047	0.898035	0.260845	0.921415	0.945643	0.964245	0.970721	0.965873	0.949608
1.17442	0.417868	1.17095	0.627676	1.15396	1.133	1.10955	1.08282	1.05246	1.01835
0.994803	0.322536	0.976599	0.260625	0.96246	0.943837	0.918744	0.88287	0.835529	0.777938
1.16766	0.501261	1.17316	0.254646	1.15574	1.13755	1.11908	1.10089	1.08196	1.0629
1.29851	0.360389	1.53501	0.450882	1.50328	1.46746	1.43095	1.39068	1.346	1.299
0.542493	0.39518	0.541588	0.260511	0.537085	0.533526	0.529538	0.527131	0.524949	0.522674
1.33593	0.777539	1.33077	0.441713	1.30254	1.26767	1.22724	1.18435	1.13812	1.0914
0.848404	0.192867	0.851669	0.336403	0.847788	0.849461	0.857209	0.86709	0.871394	0.860941
1.36142	0.349596	1.36406	0.397686	1.37257	1.37468	1.36581	1.34144	1.30233	1.25446
1.0274	0.427409	1.16119	0.52715	1.13463	1.10667	1.07623	1.04241	1.0048	0.964687
0.719945	0.336671	0.800562	0.555676	0.778943	0.756369	0.731133	0.703251	0.674121	0.642613
1.11619	0.130017	1.09738	0.662823	1.08631	1.075	1.06335	1.05203	1.03959	1.02632
0.549633	0.297729	0.545266	0.311081	0.551676	0.562572	0.575986	0.589428	0.600455	0.605188
1.23662	0.493096	1.20651	0.563687	1.17622	1.13319	1.07707	1.01403	0.94758	0.881812
0.480913	0.286358	0.474258	0.64192	0.465727	0.461862	0.458997	0.454003	0.447844	0.440099
0.870654	0.282431	0.864805	0.383306	0.852236	0.834516	0.813851	0.791677	0.766982	0.740209
0.537799	0.557409	0.538736	0.528394	0.531813	0.527271	0.524028	0.519866	0.513333	0.505092
1.09332	0.662673	1.12661	0.471104	1.10886	1.09217	1.0766	1.06242	1.04847	1.03473
1.0468	0.297322	1.02295	0.306598	1.02509	1.03129	1.03041	1.01585	0.990223	0.953976
0.694142	0.202783	0.710874	0.364297	0.689232	0.672767	0.657497	0.63798	0.612453	0.579255
0.662828	0.391449	0.641659	0.469013	0.626611	0.619007	0.615328	0.609982	0.600981	0.586299
0.783549	0.260974	0.768182	0.495351	0.747824	0.725455	0.700745	0.671905	0.641236	0.608653
1.05719	0.298573	1.06933	0.466023	1.04809	1.02028	0.988649	0.955191	0.918765	0.884135
0.721303	0.417041	0.667029	0.387725	0.640176	0.615387	0.594953	0.575786	0.557202	0.540425
0.870232	0.592651	0.915379	0.392402	0.947685	0.978013	1.00059	1.01144	1.00883	0.996002
0.773643	0.359948	0.944184	0.288304	0.91841	0.893974	0.872006	0.852463	0.835027	0.820107
0.770075	0.309977	0.782597	0.797188	0.764403	0.743775	0.720914	0.697409	0.671443	0.644555
0.767465	0.715629	0.71698	0.403169	0.696651	0.683501	0.675974	0.665129	0.64349	0.613574
0.939298	0.359842	0.843077	0.507576	0.824363	0.806042	0.788854	0.772625	0.757399	0.743375
1.30647	0.403876	1.211	0.322502	1.16812	1.12511	1.082	1.03908	0.996731	0.958211
0.825375	0.367082	0.791602	0.100202	0.782151	0.77711	0.772422	0.768848	0.762661	0.749668
1.13639	0.59597	1.35936	1.05567	1.2964	1.23358	1.17343	1.11804	1.06671	1.01791
0.481185	0.785061	0.487139	0.397806	0.487004	0.488236	0.48974	0.490066	0.488482	0.484727
0.944408	0.509547	1.22816	0.286173	1.19368	1.15335	1.11293	1.06873	1.02134	0.969681
1.01438	0.443912	1.04554	0.764145	1.02717	1.00634	0.984221	0.958431	0.927413	0.892793
0.602962	0.14634	0.530244	0.834429	0.511245	0.500624	0.492085	0.475556	0.446486	0.406296
0.683703	0.22269	0.693185	0.512833	0.662433	0.63675	0.613088	0.586222	0.548955	0.500722
0.541628	0.758718	0.535963	0.325715	0.532722	0.530809	0.528034	0.522575	0.513569	0.49912
1.02335	0.198153	1.04393	0.594992	1.03571	1.02261	1.00488	0.98383	0.962131	0.939769
1.06222	0.707336	1.05303	0.427045	1.04365	1.03435	1.02594	1.01742	1.00977	1.0018
0.47841	0.475331	0.392874	0.470808	0.363417	0.34562	0.333126	0.320535	0.302741	0.279291
0.797172	0.300203	0.792658	0.46274	0.803204	0.815275	0.822122	0.821219	0.810529	0.788532
0.969815	0.245958	0.946313	0.384938	0.923372	0.898009	0.871784	0.844972	0.819613	0.795053
1.02413	0.405643	1.01404	0.308468	1.01365	1.01596	1.01736	1.01062	0.992072	0.961633
1.34618	0.211948	1.32757	0.434907	1.2941	1.25972	1.22381	1.18648	1.14523	1.10444
0.898018	0.650549	0.89257	0.514504	0.899691	0.905367	0.908466	0.907579	0.900327	0.885978
0.806999	0.276017	0.887113	0.369151	0.866635	0.843113	0.816093	0.782576	0.742426	0.699331
0.72498	0.615072	0.732768	0.417346	0.743896	0.754263	0.757654	0.751004	0.736743	0.715249
0.770152	0.280826	0.941678	0.37254	0.905836	0.873078	0.843153	0.814198	0.78829	0.764799
0.785783	0.204092	0.906254	0.250043	0.8871	0.860915	0.829348	0.793043	0.756971	0.723918
0.920984	0.40776	0.921503	0.666991	0.934183	0.942259	0.943536	0.933848	0.912452	0.876897
0.589069	0.200043	0.645065	0.593691	0.630791	0.615066	0.598624	0.581949	0.565193	0.548088
1.01547	0.402346	0.991165	0.359798	0.978336	0.96048	0.939314	0.915082	0.887421	0.860094
1.00508	0.824012	1.00576	0.280889	1.00604	1.00246	0.993775	0.9803	0.962597	0.940897
0.95678	0.458731	0.935539	0.554858	0.924246	0.91281	0.902253	0.891123	0.877814	0.864114
1.41707	0.423627	1.40743	0.505955	1.38889	1.35279	1.30053	1.23462	1.15928	1.08092
1.14609	0.503738	1.16378	0.212863	1.15451	1.14423	1.13014	1.10832	1.07828	1.03797
1.27118	0.713401	1.22889	0.429716	1.19225	1.14442	1.09041	1.03568	0.983227	0.932
1.09992	0.523975	1.09858	0.335915	1.09783	1.09248	1.07769	1.05211	1.01051	0.960567
0.847351	0.360696	0.748895	0.440057	0.767856	0.791489	0.81612	0.839255	0.856258	0.864454
0.883436	0.432298	0.879452	0.425446	0.884097	0.893118	0.895907	0.888712	0.864514	0.827961
0.465891	0.296545	0.545475	0.368242	0.527361	0.509657	0.491647	0.47377	0.455684	0.437346
0.634584	0.333012	0.666773	0.392799	0.689703	0.708275	0.718738	0.720484	0.710489	0.689884
1.13804	0.318902	1.11221	0.426604	1.09406	1.07302	1.0491	1.02273	0.993906	0.964384
0.56011	0.512727	0.56165	0.218667	0.560604	0.558964	0.557258	0.555352	0.552604	0.550002
0.686766	0.373894	0.695035	0.291731	0.713629	0.742572	0.771822	0.794093	0.806121	0.804825
1.3684	0.26753	1.36259	0.667724	1.36267	1.36187	1.35404	1.33774	1.30749	1.25976
1.06456	0.691678	1.06723	0.209745	1.03553	0.995113	0.947386	0.894452	0.840499	0.783313
0.723536	0.372838	0.661853	0.395609	0.635273	0.60948	0.581833	0.550995	0.51668	0.481293
1.05706	0.108958	1.05182	0.436973	1.0479	1.04197	1.03361	1.02056	0.99933	0.97084
0.756847	0.379484	0.746111	0.343123	0.758585	0.773225	0.787034	0.795302	0.799901	0.79851
0.924367	0.278664	0.967247	0.470857	0.988972	1.00831	1.01981	1.0163	1.00075	0.975504
1.03481	0.579658	1.04467	0.122805	1.05331	1.0502	1.03221	1.00251	0.962596	0.914943
0.492122	0.10626	0.539497	0.671364	0.519789	0.503641	0.489922	0.477485	0.468033	0.460735
1.07643	0.243138	1.07378	0.519765	1.07114	1.0672	1.05738	1.03744	1.0079	0.969108
0.446139	0.38544	0.446305	0.607343	0.445881	0.448082	0.451188	0.453259	0.451657	0.445672
0.714631	0.671745	0.718954	0.391573	0.706772	0.695905	0.685214	0.675154	0.665436	0.656574
1.19187	0.140613	1.19398	0.292678	1.19237	1.18532	1.16866	1.14046	1.1041	1.06192
0.818063	0.421538	0.839404	0.441105	0.855658	0.869745	0.878473	0.880569	0.874488	0.864392
0.0715869	0.504587	0.107159	0.293017	0.0869497	0.0783759	0.0794448	0.0786078	0.0724672	0.0645462
1.03177	0.258649	1.0158	0.466068	1.00078	0.97524	0.938307	0.889578	0.834863	0.780253
1.06781	0.333195	1.05509	0.345496	1.0451	1.03527	1.02605	1.01782	1.00988	1.00199
0.807495	0.413131	0.916364	0.361693	0.890646	0.863487	0.835625	0.806412	0.777819	0.751944
0.768403	0.249197	0.792753	0.185084	0.822215	0.853102	0.878753	0.890655	0.890663	0.878825
1.14638	0.266214	1.14234	0.577544	1.13491	1.11873	1.09565	1.06626	1.02706	0.98205
0.822089	0.424119	0.848895	0.500923	0.876871	0.905711	0.927184	0.937626	0.932703	0.912153
0.875272	0.234417	0.836117	0.369719	0.846365	0.862039	0.878473	0.890382	0.892607	0.880458
0.801537	0.734729	0.801699	0.414259	0.802569	0.805008	0.803822	0.795869	0.780493	0.755019
0.690504	0.391327	0.679197	0.750172	0.675779	0.671412	0.666166	0.661413	0.65422	0.644971
0.813929	0.504325	0.733117	0.410629	0.712525	0.69635	0.682227	0.662466	0.625684	0.576175
0.810494	0.533603	0.858889	0.607246	0.842038	0.821953	0.799853	0.776145	0.750447	0.723802
0.725498	0.223467	0.730381	0.341695	0.737913	0.746234	0.757975	0.771121	0.780183	0.780973
0.441751	0.204392	0.384488	0.751919	0.369454	0.356342	0.347093	0.340448	0.331452	0.316894
0.809803	0.190631	0.776698	0.400665	0.764436	0.759282	0.755762	0.748275	0.729697	0.699419
0.520187	0.460994	0.443199	0.401505	0.414253	0.392719	0.378134	0.371214	0.368245	0.36563
0.736454	0.369498	0.750637	0.364219	0.722994	0.692459	0.659815	0.626849	0.59312	0.559795
0.959268	0.635001	0.959417	0.319529	0.962349	0.960617	0.953681	0.937966	0.916454	0.889733
0.52997	0.561365	0.530827	0.421205	0.521636	0.510429	0.494419	0.476188	0.456533	0.436834
1.13853	0.740939	1.13971	0.402411	1.1378	1.1327	1.1232	1.11164	1.09688	1.07757
0.985522	1.10802	0.987304	0.398034	0.983145	0.978875	0.968967	0.95048	0.924101	0.891747
1.0804	0.695557	1.07059	0.240319	1.05906	1.04044	1.01103	0.972578	0.929741	0.883572
1.17062	0.203418	1.16158	0.474757	1.15243	1.14202	1.12852	1.10983	1.08021	1.04026
0.880203	0.23041	0.873437	0.511804	0.864435	0.851981	0.836908	0.819403	0.800973	0.781243
1.34789	0.279112	1.32781	0.672661	1.3111	1.28923	1.26201	1.22778	1.18799	1.14136
1.00861	0.386116	0.98322	0.550029	0.948619	0.909389	0.867046	0.822787	0.776717	0.731602
0.681266	0.269922	0.696199	0.511684	0.696488	0.692456	0.682209	0.667341	0.64814	0.624981
0.785328	0.625622	0.791641	0.563579	0.782812	0.771069	0.753811	0.733071	0.709807	0.683647
0.632473	0.408189	0.654586	0.373836	0.642645	0.630309	0.617281	0.604092	0.590391	0.577034
1.06914	0.341334	1.11654	0.730153	1.09214	1.0541	1.00686	0.955345	0.900419	0.844058
0.625461	0.232802	0.609283	0.542408	0.606109	0.602353	0.598084	0.591518	0.582563	0.570838
1.13283	0.491126	1.23893	0.31859	1.22234	1.20323	1.18088	1.15695	1.1317	1.10547
0.782477	0.294585	0.822884	0.600413	0.808524	0.790052	0.765202	0.740591	0.715771	0.690591
0.831813	0.676773	0.830834	0.374445	0.822757	0.813108	0.80101	0.789178	0.77509	0.759358
1.15249	0.389517	1.12998	0.205759	1.11801	1.10606	1.0889	1.05883	1.0166	0.964546
0.85574	0.1863	0.860412	0.153668	0.848231	0.829107	0.801931	0.767828	0.728897	0.68686
1.10486	0.247552	1.0912	1.21797	1.10125	1.10548	1.0977	1.07413	1.03663	0.989152
0.176752	0.998455	0.204843	0.35297	0.197254	0.19021	0.182831	0.175999	0.170828	0.167538
0.863926	0.359029	0.869621	0.644393	0.876815	0.883821	0.884734	0.880655	0.865945	0.842727
1.00522	0.39915	0.996257	0.357773	0.96307	0.926983	0.886932	0.846091	0.806491	0.769036
1.36792	0.29035	1.41034	0.286441	1.40335	1.39353	1.38218	1.36899	1.35367	1.33488
0.860993	0.433164	0.862495	0.419627	0.869171	0.87756	0.88348	0.887126	0.88615	0.879534
1.10928	0.30818	1.18544	0.541295	1.15599	1.12275	1.08191	1.03657	0.987116	0.935244
0.890434	0.0432099	0.866235	0.601302	0.83606	0.802677	0.766208	0.728301	0.690985	0.653043
0.68412	0.535754	0.708501	0.160672	0.680518	0.652217	0.623025	0.592865	0.561735	0.531741
1.31322	0.405463	1.30566	0.239008	1.2845	1.26019	1.23294	1.20468	1.1763	1.14635
1.58882	0.352602	1.5993	0.659544	1.59808	1.58838	1.569	1.5374	1.49591	1.44525
1.08238	0.380584	1.07543	1.37737	1.06918	1.06199	1.05197	1.03556	1.0144	0.99186
0.640504	0.368194	0.642858	0.446189	0.652493	0.665839	0.678144	0.688533	0.694351	0.693887
0.63164	0.234656	0.581258	0.382211	0.556762	0.537971	0.528667	0.519466	0.501561	0.46967
1.05749	0.29687	1.07077	0.339517	1.06393	1.05223	1.03828	1.01978	0.991116	0.953097
0.657169	0.559686	0.630048	0.601572	0.599913	0.569522	0.541296	0.513762	0.485202	0.451093
0.688056	0.37166	0.717477	0.506158	0.701951	0.685128	0.667365	0.650301	0.633861	0.617763
0.962643	0.547513	0.989939	0.506635	0.975515	0.966103	0.95992	0.953679	0.934629	0.898908
0.845337	0.561891	0.826455	0.264034	0.833595	0.842245	0.846044	0.842671	0.830612	0.81069
0.934063	0.380469	0.958974	0.390356	0.938	0.915439	0.890962	0.865111	0.838761	0.81366
0.912222	0.321681	1.15999	0.76855	1.13453	1.10848	1.07951	1.04922	1.01947	0.989278
[truncated: 9,011 more rows]
