# Supplementary material for: Spontaneous emergence of rudimentary music detectors in deep neural networks
Source: Nat Commun. 2024 Jan 2;15:148. doi: 10.1038/s41467-023-44516-0 (PMC10761941; doi:10.1038/s41467-023-44516-0)
Supplement: Supplementary file 3 — Source Data [file 41467_2023_44516_MOESM3_ESM.zip › Source data/S6.xlsx]

## Sheet: Sheet1
Network trained without music	Network trained with music
0.585597	0.595542
0.605042	0.712965
0.633256	0.599096
0.686803	0.697093
0.707388	0.757796
0.712827	0.71984
0.720025	0.716482
0.722205	0.760124
0.742234	0.757418
0.74241	0.741423
0.743261	0.748272
0.746843	0.800646
0.746906	0.765906
0.761847	0.801458
0.762847	0.813225
0.764167	0.796416
0.766542	0.844388
0.774055	0.849112
0.779638	0.846714
0.785319	0.825487
0.788489	0.857258
0.797125	0.790138
0.799701	0.813346
0.820704	0.868252
0.821798	0.813852
