# Supplementary material for: Spontaneous emergence of rudimentary music detectors in deep neural networks
Source: Nat Commun. 2024 Jan 2;15:148. doi: 10.1038/s41467-023-44516-0 (PMC10761941; doi:10.1038/s41467-023-44516-0)
Supplement: Supplementary file 3 — Source Data [file 41467_2023_44516_MOESM3_ESM.zip › Source data/4bc.xlsx]

## Sheet: Sheet1
4b. Music
	Segment size [ms]	50	100	200	400	800	1600	Ori.
		0.619964	0.663064	0.716501	0.743565	0.751493	0.74979	0.748791
		0.639422	0.668125	0.709329	0.734696	0.742189	0.74433	0.736906
		0.505967	0.593457	0.69125	0.740041	0.74942	0.744994	0.745628
		0.610001	0.672545	0.758044	0.808404	0.81614	0.810446	0.804648
		0.618469	0.679983	0.764583	0.8096	0.813811	0.807733	0.80299
4b. Non-music
		0.383441	0.384508	0.402264	0.410731	0.414908	0.413957	0.407328
		0.389846	0.390651	0.402983	0.416873	0.422547	0.425199	0.415539
		0.269139	0.290438	0.334473	0.355671	0.358772	0.355281	0.352417
		0.374951	0.386018	0.416613	0.434381	0.435881	0.431425	0.422602
		0.371302	0.385915	0.416978	0.436695	0.43851	0.434397	0.424164
4c. Music
		0.276142	0.26904	0.256202	0.252366	0.249187	0.25292	0.247046
		0.264729	0.269684	0.27353	0.27732	0.27967	0.264536	0.277834
		0.299977	0.283998	0.264294	0.267118	0.268452	0.264396	0.268405
		0.165242	0.156506	0.145413	0.147442	0.150945	0.154271	0.151466
		0.254942	0.255437	0.253473	0.25514	0.252949	0.249094	0.2515
4c. Non-music
		0.445903	0.438424	0.430513	0.427669	0.424391	0.424474	0.41547
		0.452241	0.456417	0.464774	0.46503	0.462689	0.438768	0.446065
		0.587913	0.577438	0.556263	0.553681	0.548741	0.539485	0.538839
		0.324176	0.332559	0.326213	0.33537	0.342375	0.347655	0.345716
		0.442003	0.45253	0.457394	0.45747	0.452149	0.442545	0.438914
