# Supplementary material for: Spontaneous emergence of rudimentary music detectors in deep neural networks
Source: Nat Commun. 2024 Jan 2;15:148. doi: 10.1038/s41467-023-44516-0 (PMC10761941; doi:10.1038/s41467-023-44516-0)
Supplement: Supplementary file 3 — Source Data [file 41467_2023_44516_MOESM3_ESM.zip › Source data/S12.xlsx]

## Sheet: Sheet1
	S12c																S12d
	Vehicle		Non-vehicle		Animal		Non-animal		Water		Non-water							Vehicle								Animal								Water
	Train	Test	Train	Test	Train	Test	Train	Test	Train	Test	Train	Test					net1	0.515627	0.486014	0.485568	0.520267	0.541299	0.554545	0.564033		0.448201	0.453477	0.463494	0.474625	0.477446	0.479064	0.470615		0.343237	0.336513	0.331283	0.338218	0.344613	0.351265	0.348047
	0.355296	0.429287	0.199607	0.290198	0.933926	0.725776	0.201748	0.424286	0.995695	0.489263	0.266179	0.376161					net2	0.56577	0.526024	0.531972	0.574684	0.599745	0.611982	0.623272		0.491646	0.497451	0.516284	0.524775	0.52479	0.520053	0.51596		0.438338	0.405397	0.393569	0.398878	0.403078	0.398495	0.401688
	0.160972	0.404511	0.251121	0.538589	0.831808	0.609293	0.546116	0.499819	0.811248	0.675866	0.506747	0.372428					net3	0.504902	0.468519	0.469045	0.498577	0.522596	0.530917	0.547272		0.440917	0.451532	0.469937	0.475382	0.478508	0.47207	0.472293		0.397744	0.362497	0.343446	0.351305	0.36181	0.361091	0.369234
	0.601846	0.251936	0.313121	0.346995	0.606166	0.651887	0.279231	0.336921	0.613867	0.347362	0.413887	0.398672					net4	0.493629	0.478057	0.497141	0.538185	0.554821	0.555258	0.569698		0.486494	0.482681	0.506923	0.51693	0.513807	0.504676	0.50634		0.345753	0.338543	0.344889	0.361095	0.3716	0.368924	0.376857
	0.390682	0.314417	0.158527	0.677119	0.210611	0.648053	0.724155	0.4079	0.799342	0.834149	0.632041	0.281435					net5	0.497863	0.482048	0.497889	0.524446	0.544986	0.551136	0.561854		0.40576	0.425698	0.443517	0.451551	0.452063	0.444408	0.444694		0.399528	0.361508	0.34459	0.350426	0.35262	0.349719	0.351047
	0.207967	0.481299	0.505197	0.163227	0.60421	0.794425	0.419248	0.215114	0.665786	0.595238	0.463662	0.269495						Non-vehicle								Non-animal								Non-water
	0.255751	0.476264	0.186464	0.109312	0.609625	0.510811	0.490527	0.300087	0.603782	0.54963	0.335011	0.310555					net1	0.372131	0.341341	0.328308	0.341516	0.356315	0.36655	0.368855		0.324191	0.324368	0.325682	0.333084	0.334165	0.333391	0.324143		0.568205	0.558943	0.561496	0.568527	0.573604	0.57996	0.578696
	0.266964	0.10009	0.160814	0.377629	0.542128	0.446766	0.417867	0.477676	0.637232	0.71323	0.433115	0.344711					net2	0.414093	0.375934	0.367851	0.387831	0.403863	0.410788	0.414544		0.35031	0.34844	0.356155	0.364901	0.362798	0.357106	0.350362		0.609588	0.590784	0.586578	0.594636	0.60024	0.591428	0.602128
	0.165228	0.513985	0.212619	0.0677371	0.689088	0.446432	0.433002	0.529429	0.819259	0.466075	0.224809	0.271731					net3	0.356283	0.321758	0.312883	0.326722	0.340371	0.345094	0.352968		0.319955	0.324606	0.330918	0.335408	0.335449	0.329187	0.325711		0.615199	0.593141	0.581527	0.592847	0.602166	0.601357	0.617209
	0.292744	0.410069	0.418725	0.333315	0.706099	0.59251	0.577857	0.321341	0.13945	0.52375	0.443791	0.380114					net4	0.380183	0.350822	0.353856	0.374497	0.385588	0.383361	0.390752		0.359418	0.347186	0.35979	0.368328	0.366252	0.35545	0.354132		0.575784	0.569611	0.575277	0.593666	0.601157	0.596121	0.606584
	0.562038	0.424193	0.21153	0.615605	0.379394	0.719958	0.417075	0.250122	0.712772	0.281145	0.607722	0.324054					net5	0.371392	0.343561	0.342314	0.358731	0.370774	0.373043	0.379893		0.277304	0.288732	0.300947	0.308625	0.3061	0.299053	0.295032		0.580793	0.560069	0.550786	0.557671	0.557901	0.555642	0.558003
	0.407131	0.532805	0.282304	0.389197	0.512235	0.629658	0.530148	0.319596	0.958937	0.653585	0.476168	0.284807
	0.580916	0.558686	0.473136	0.173857	0.482387	0.363292	0.681897	0.25428	0.485124	1.09546	0.544806	0.510993
	0.776352	0.480549	0.350396	0.516741	0.243402	0.890311	0.206658	0.19431	0.380054	0.99156	0.199024	0.33394
	0.299175	0.288115	0.11924	0.197956	0.472857	0.648125	0.436182	0.316951	0.711078	0.79315	0.51196	0.201436
	0.369749	0.343978	0.359993	0.216737	0.654246	0.444737	0.242939	0.562966	0.425665	0.611737	0.338467	0.539351
	0.12863	0.17411	0.231601	0.394985	0.686685	0.560445	0.377797	0.63719	0.472416	0.461985	0.372848	0.479606
	0.379074	0.371786	0.474355	0.214698	0.55576	0.614533	0.245277	0.34806	0.797378	0.792238	0.345723	0.424233
	0.28619	0.698716	0.136184	0.137239	0.695588	0.286049	0.385295	0.511642	0.57614	0.856794	0.359443	0.399935
	0.773448	0.96211	0.420063	0.102485	0.351684	0.452827	0.441978	0.25555	0.693368	0.596406	0.274713	0.230731
	0.839593	0.206506	0.096784	0.314854	0.580759	0.793208	0.185178	0.504539	0.575023	0.904999	0.359874	0.380251
	0.308021	0.748901	0.172459	0.334604	0.701714	0.741758	0.451358	0.428541	0.733458	0.858393	0.142604	0.277753
	0.452044	0.661686	0.280366	0.327851	0.809853	0.600362	0.867911	0.507834	0.666691	0.662504	0.317974	0.430111
	0.834194	0.327192	0.0837068	0.376839	0.548918	0.565903	0.385075	0.445321	0.579795	0.589234	1.06783	0.418492
	0.213237	0.324875	0.159702	0.121927	0.522446	0.538477	0.427957	0.213522	0.819854	0.287266	0.146287	0.201376
	0.271339	0.404193	0.122818	0.331519	0.271486	0.424278	0.283786	0.315094	0.315904	0.763665	0.236944	0.668378
	0.435246	0.257217	0.144955	0.287435	0.256489	0.206852	0.142426	0.828825	0.45304	0.226519	0.274693	0.487521
	0.362153	0.447785	0.173015	0.157508	0.846146	0.479745	0.92184	0.298617	0.643768	0.762497	0.116522	0.30316
	0.454977	0.523696	0.39893	0.691356	0.84713	0.470319	0.53155	0.454242	0.46426	0.266276	0.634645	0.579685
	0.336592	0.511693	0.56355	0.340748	0.795548	0.643366	0.326695	0.727707	1.06238	0.256964	0.622927	0.392308
	0.301833	0.223012	0.283718	0.137719	0.72917	0.593803	0.252828	0.322215	0.683813	0.616768	0.235462	0.286456
	0.485795	0.538607	0.491452	0.193922	0.563717	0.636802	0.436618	0.570826	0.989873	0.775962	0.622629	0.425075
	1.14031	0.207868	0.373582	0.307799	0.292367	0.485529	0.304397	0.332962	0.631224	0.618653	0.506417	0.291898
	0.35124	0.802934	0.334054	0.08509	0.570487	0.28915	0.40816	0.441963	0.517832	0.641915	0.307889	0.527312
	0.354009	0.526244	0.176333	0.298979	0.777782	0.782973	0.61576	0.508577	0.660946	0.463883	0.279768	0.362788
	0.364527	0.486913	0.230801	0.266855	0.394522	0.305148	0.63325	0.430901	0.774811	0.561875	0.489659	0.236498
	0.384658	0.54611	0.256604	0.194325	0.52356	0.76518	0.370654	0.7465	0.683931	0.21006	0.206521	0.17542
	0.261479	0.411324	0.504956	0.114862	0.460719	0.743356	0.466762	0.362403	0.912082	0.945036	0.240452	0.519875
	0.886652	0.486568	0.608244	0.148737	0.498647	0.633262	0.273927	0.506816	0.342266	0.695753	0.656069	0.224051
	0.669719	0.434826	0.268133	0.219715	0.385368	0.426085	0.569681	0.574974	0.591596	0.717251	0.419771	0.213016
	0.751027	0.323272	0.258047	0.115848	0.61767	0.477928	0.227666	0.295014	0.890033	1.11732	0.415897	0.423545
	0.351968	0.265024	0.237163	0.105216	0.641292	0.302986	0.6666	0.385497	0.697707	0.485463	0.490152	0.301362
	0.357778	0.582225	0.380388	0.210939	0.638604	0.763539	0.245783	0.66438	1.09105	0.360501	0.337507	0.362465
	0.922443	0.422427	0.23115	0.375744	0.454968	0.519486	0.387095	0.420762	0.216662	0.869236	0.362263	0.297384
	0.633731	0.610655	0.153027	0.257585	0.561091	0.662484	0.321574	0.187883	1.16951	0.423247	0.131265	0.255295
	0.84051	0.225746	0.0759969	0.37176	0.352301	0.731959	0.258139	0.368598	0.63909	0.549848	0.167116	0.144725
	0.388719	0.573262	0.0938392	0.0885304	0.758868	0.611103	0.766357	0.528097	0.489201	0.264322	0.323244	0.455985
	0.227514	0.456247	0.416729	0.0753168	0.919568	0.506378	0.378282	0.577684	0.931148	0.310425	0.232894	0.576392
	0.410253	0.589303	0.447653	0.262812	0.441964	0.939324	0.2959	0.324456	0.329734	0.412132	0.111434	0.320816
	0.326425	0.471276	0.22195	0.247028	0.697089	0.531278	0.386835	0.528003	0.485076	0.601193	0.639594	0.470651
	0.38927	0.436258	0.554977	0.427255	0.410922	0.621932	0.280536	0.634455	0.699593	0.78078	0.389573	0.428959
	0.277287	0.423755	0.0662136	0.251507	0.551311	1.01932	0.546322	0.446697	0.163054	0.766323	0.114194	0.399903
	0.791513	0.25765	0.287497	0.123347	0.258323	0.634862	0.379422	0.263478	0.702016	0.29033	0.342164	0.288261
	0.296375	0.766162	0.343759	0.356872	0.467729	0.343156	0.350081	0.510745	0.832918	0.599862	0.0913309	0.186548
	0.604851	1.06532	0.623282	0.153182	0.605857	0.306428	0.406304	0.689829	0.70234	0.58097	0.299409	0.460123
	0.701243	0.419019	0.237316	0.331516	0.352998	0.649323	0.500482	0.69194	0.598493	0.44128	0.352434	0.512405
	0.289383	0.479197	0.642964	0.128727	0.632095	0.473129	0.256791	0.214879	0.735125	0.191929	0.313262	0.605434
	0.249608	0.3434	0.261402	0.289541	0.55294	0.569995	0.375767	0.436677	1.13506	0.722743	0.413271	0.182419
	0.928311	0.189992	0.0864925	0.161479	0.691882	0.537809	0.426671	0.562318	0.611527	0.409193	0.61952	0.381682
	0.746084	0.423764	0.579228	0.442447	0.562645	0.746114	0.441448	0.34256	0.8513	0.593332	0.419772	0.401839
	0.255105	0.464705	0.206157	0.129701	0.303854	0.44523	0.540545	0.354944	0.477534	0.759817	0.534416	0.386667
	0.342427	0.54227	0.316513	0.569981	0.562288	0.42581	0.349547	0.320013	0.442013	0.40491	0.139325	0.17743
	0.319706	0.459702	0.207182	0.465051	0.662751	0.852719	0.482912	0.546407	0.788925	0.382039	0.326349	0.296329
	0.32807	0.325166	0.202773	0.0931673	0.624019	0.43761	0.273739	0.409145	0.537334	0.904692	0.206513	0.757625
	0.877091	0.303669	0.127611	0.102034	0.691911	0.398023	0.360328	0.636755	0.403242	0.728871	0.581209	0.37492
	0.224678	0.377163	0.20734	0.134845	0.801749	0.730012	0.45964	0.360803	0.464189	0.336845	0.320405	0.409895
	0.273367	0.341127	0.116509	0.603706	0.848666	0.333456	0.647287	0.211963	1.05573	0.420094	0.415781	0.4635
	0.122841	0.504267	0.195156	0.350263	0.674909	0.880765	0.204967	0.331969	0.484768	0.620386	0.209586	0.399277
	0.396381	0.376809	0.103723	0.378064	0.511356	0.567994	0.322547	0.391426	0.592786	0.668857	0.326689	0.144664
	0.336319	0.386438	0.284115	0.254292	0.673777	0.389466	0.39412	0.233592	0.290328	0.454538	0.528752	0.506289
	0.699798	0.325943	0.481313	0.323295	0.751481	0.420306	0.509143	0.452817	0.493334	0.560405	0.178114	0.252577
	0.17886	0.205823	0.242055	0.276644	0.746191	0.661528	0.431516	0.523842	0.566996	0.397975	0.276506	0.274145
	0.387842	0.720995	0.285433	0.0790512	0.558915	0.433593	0.477464	0.30356	0.863703	0.469594	0.534974	0.535723
	0.433737	0.377193	0.198374	0.101311	0.658929	0.552252	0.438959	0.421939	0.766641	0.698106	0.302571	0.83884
	0.413705	0.333617	0.525221	0.312473	0.597636	0.572374	0.437548	0.187271	0.592158	0.584534	0.296008	0.606853
	0.423895	0.656792	0.0907973	0.248854	0.850523	0.560785	0.41583	0.602106	0.487059	0.773239	0.448	0.361856
	0.181378	0.167554	0.562217	0.162824	0.669337	0.526083	0.441301	0.594729	0.522095	0.343136	0.325887	0.285912
	0.682749	0.376314	0.532485	0.232687	0.331958	0.708584	0.566097	0.239735	0.227546	0.862597	0.770708	0.174032
	0.303518	0.399338	0.120386	0.161884	0.608081	0.737874	0.64333	0.650667	0.359822	0.526812	0.574612	0.607253
	0.271205	0.881126	0.141081	0.0530223	0.356088	0.565445	0.38234	0.367255	0.868005	0.387949	0.362146	0.383872
	0.613656	0.471062	0.200108	0.488506	0.623129	0.517791	0.445269	0.609692	0.552103	0.994535	0.237549	0.338906
	0.328423	0.0646815	0.504582	0.197066	0.53063	0.768116	0.48842	0.49153	0.842581	0.397591	0.180629	0.285582
	0.454397	0.312558	0.0881095	0.19632	0.601147	0.688044	0.287012	0.501811	0.56116	0.541799	0.355045	0.292063
	0.759659	0.173412	0.108737	0.217094	0.519613	0.297556	0.341139	0.201279	0.330473	0.755145	0.394176	0.260067
	0.789439	0.368834	0.125466	0.259874	0.365222	0.327912	0.882407	0.390155	0.671097	1.19705	0.27585	0.409067
	0.461058	0.343559	0.0573787	0.232366	0.682562	0.776091	0.384947	0.484573	0.484276	0.566509	0.483284	0.395394
	0.0852021	0.268299	0.291444	0.33002	0.162447	0.356995	0.246316	0.323144	0.685963	0.772656	0.279739	0.541143
	0.446198	0.31947	0.562174	0.297338	0.525895	0.613559	0.448944	0.793371	0.762693	0.563316	0.35121	0.525396
	0.218375	0.462146	0.395569	0.268514	0.56893	0.72221	0.29474	0.403308	0.685559	0.713633	0.293	0.198179
	0.152098	0.488457	0.186147	0.378657	0.413312	0.653878	0.405066	0.222763	0.816844	0.559697	0.355639	0.290015
	0.583796	0.271436	0.33929	0.383678	0.582985	0.543044	0.346744	0.493131	0.459442	0.576385	0.325752	0.268144
	0.295697	0.539088	0.183656	0.375091	0.486926	0.576568	0.37989	0.511437	0.447961	0.881925	0.221915	0.443599
	0.595506	0.255688	0.262577	0.270898	0.692568	0.753413	0.301064	0.434323	0.660191	0.471637	0.609183	0.198935
	0.777904	0.435457	0.522295	0.326853	0.538332	0.740548	0.38991	0.476348	0.518355	0.797792	0.441579	0.259801
	0.330238	0.262686	0.106627	0.326936	0.723036	0.861331	0.361008	0.28423	0.364179	0.853652	0.312113	0.543708
	0.562007	0.364439	0.0910619	0.237304	0.668575	0.328718	0.29926	0.404041	0.451285	0.808324	0.280242	0.550027
	0.544994	0.38852	0.168977	0.274836	0.681631	0.727045	0.572765	0.245447	0.263499	0.673598	0.317022	0.373497
	0.464301	0.455238	0.152474	0.144681	0.545413	0.568126	0.417674	0.251576	0.776582	0.764537	0.412301	0.360187
	0.344521	0.479067	0.342702	0.381528	0.427721	0.510789	0.260805	0.533281	0.285859	0.578332	0.358912	0.420103
	0.804336	0.324738	0.111049	0.285839	0.697077	0.642279	0.555583	0.534611	0.910493	0.437611	0.353313	0.310599
	0.167207	0.228374	0.552795	0.485691	0.595517	0.509647	0.48058	0.708407	0.526195	0.430829	0.183137	0.185438
	0.383473	0.508992	0.401909	0.280201	0.377922	0.54916	0.176831	0.288215	0.591586	0.545115	0.298631	0.350068
	0.442948	0.62505	0.379882	0.259663	0.58798	0.281118	0.37047	0.560207	0.837804	0.785042	0.584361	0.288386
	0.337514	0.263732	0.38538	0.226288	0.770037	0.733646	0.271225	0.337989	0.556637	0.440228	0.155677	0.442663
	0.702611	0.545558	0.348759	0.104083	0.294141	0.494948	0.236628	0.401047	0.835676	0.70401	0.299313	0.319213
	0.308152	0.278356	0.268235	0.651991	0.434832	0.456619	0.258669	0.324367	0.214521	0.688253	0.292855	0.656192
	0.538716	0.361507	0.416453	0.307302	0.673824	1.09708	0.235886	0.546103	0.628819	0.361672	0.353181	0.634857
	0.459508	0.129807	0.244919	0.275453	0.766572	0.43257	0.701783	0.334951	0.559823	0.632121	0.309261	0.234811
	0.139232	0.304933	0.417021	0.105962	0.636795	0.746141	0.364846	0.379483	0.702045	0.461872	0.214697	0.193125
	0.319475	0.27912	0.346381	0.22289	0.476354	0.531496	0.418469	0.175959	0.706304	0.32205	0.546897	0.553025
	0.732297	0.281604	0.346552	0.309874	0.409594	0.88317	0.875507	0.389755	0.278548	0.544647	0.210572	0.388413
	0.32056	0.368391	0.165717	0.0941958	0.331307	0.385201	0.900671	0.448056	0.718977	0.567671	0.308225	0.478525
	0.174357	0.312774	0.251843	0.248412	1.08925	0.334059	0.634763	0.320117	0.593728	0.787328	0.459681	0.361269
	0.474111	0.409833	0.250796	0.117631	0.713934	0.45223	0.695387	0.407497	0.36007	0.367852	0.184372	0.246259
	0.468696	0.452408	0.711902	0.23983	0.718328	0.414631	0.436891	0.402105	0.470703	0.836373	0.232527	0.180153
	0.693526	0.42653	0.26256	0.190271	0.567323	0.717482	0.347557	0.409694	0.724382	0.549945	0.406227	0.36145
	0.40822	0.470246	0.611718	0.485168	0.699314	0.770222	0.427277	0.60719	0.584806	0.437941	0.328492	0.619594
	0.852112	0.435352	0.379642	0.345778	0.568829	0.684685	0.507614	0.718317	0.718241	0.657348	0.22819	0.443015
	0.501447	0.521619	0.185927	0.150545	0.829367	0.477183	0.234573	0.212144	0.863002	0.389636	0.825478	0.370311
	0.255676	0.653291	0.13568	0.55374	0.770679	0.694051	0.3082	0.382079	0.384694	0.531888	0.320975	0.193902
	0.758532	0.694068	0.0790487	0.552902	0.502838	0.674876	0.301633	0.31241	0.745688	0.736553	0.507702	0.194521
	0.259642	0.512417	0.0744496	0.220407	0.474613	0.691272	0.828245	0.461186	0.976734	0.703369	0.710054	0.509087
	0.275926	0.390761	0.157052	1.06246	0.792856	0.859398	0.292858	0.336264	0.503887	0.335664	0.632939	0.635325
	0.898264	0.175947	0.330525	0.358495	0.9902	0.691884	0.407353	0.354323	0.617355	0.697712	0.54988	0.342316
	1.44558	0.399206	0.437175	0.200502	0.456611	0.695695	0.263816	0.673708	0.791197	0.512315	0.457883	0.242955
	0.546043	0.316849	0.389123	0.347538	0.437789	0.743211	0.379712	0.44704	0.527589	0.599116	0.281346	0.203216
	0.424177	0.55829	0.613508	0.239405	0.978033	0.576409	0.321703	0.426966	0.42414	0.510539	0.273006	0.399474
	0.380669	0.105892	0.266187	0.183347	0.440612	0.735479	0.341424	0.780176	0.656084	0.698611	0.216706	0.265802
	0.161199	0.659098	0.209248	0.305276	0.723184	0.873699	0.226906	0.271552	1.05549	0.732763	0.228122	0.449007
	0.314523	0.807042	0.192506	0.439785	0.782774	0.547487	0.73608	0.195343	0.804479	1.1141	0.506418	0.864313
	0.199392	0.491824	0.221929	0.141376	0.606368	0.956061	0.338863	0.357936	0.862236	0.349123	0.397852	0.174409
	0.234958	0.277847	0.374878	0.236974	0.548236	0.587656	0.456408	0.478148	0.682127	0.410754	0.272892	0.42398
	0.557046	0.394521	0.236911	0.277752	0.591512	0.574223	0.347003	0.265978	0.828707	0.734708	0.275258	0.169595
	0.446977	0.42147	0.145345	0.474013	0.317588	0.599123	0.193707	0.274054	1.00709	0.611122	0.353862	0.962905
	0.341703	0.590117	0.204489	0.374312	0.688005	0.616955	0.30994	0.38082	0.6262	0.362162	0.255469	0.165357
	0.750134	0.627331	0.493384	0.188009	0.506083	0.503052	0.584199	0.420321	0.392042	0.519668	0.375912	0.440983
	0.367907	0.293934	0.556527	0.351756	0.748825	0.463193	0.278733	0.485754	0.329135	0.914987	0.365628	0.498768
	0.313513	0.385615	0.176997	0.488224	0.456493	0.505913	0.225616	0.535961	1.00252	0.500273	0.597013	0.368428
	0.251836	0.288617	0.147696	0.337387	0.79085	0.657376	0.292941	0.306064	0.950022	0.315068	0.213635	0.305606
	0.187902	0.538538	0.371168	0.637653	0.581362	1.00575	0.300482	0.296201	0.632926	0.796688	0.248161	0.192776
	0.25528	0.690036	0.180157	0.154487	0.542149	0.84205	0.483248	0.337654	0.599391	0.654196	0.159304	0.356661
	0.461264	0.495437	0.125838	0.194155	0.420351	0.701747	0.441145	0.429772	0.501065	0.709819	0.454341	0.33662
	0.342717	0.508927	0.298496	0.271689	1.03115	0.378714	0.391396	0.74812	0.856991	0.613675	0.378641	0.303715
	0.298369	0.107674	0.342668	0.354538	0.888822	0.706174	0.291885	0.198295	0.424083	0.966618	0.454657	0.183938
	0.507607	0.349302	0.0981036	0.345057	0.470173	0.56722	0.364244	0.516407	0.653576	0.492112	0.417902	0.565386
	0.280182	0.0522924	0.110168	0.199384	0.440128	0.280029	0.384706	0.209173	0.778285	0.590751	0.181645	0.667283
	0.638579	0.400725	0.33558	0.115559	0.795182	0.672332	0.427773	0.637157	0.294483	0.761935	0.45258	0.178142
	0.0873812	0.447942	0.292192	0.160823	0.714481	0.435502	0.47027	0.514177	0.63666	0.596542	0.282208	0.145223
	0.300793	0.446929	0.270691	0.41014	0.655995	0.526818	0.254356	0.424701	0.335081	0.687328	0.0618137	0.511165
	0.375904	0.160045	0.120953	0.439245	0.614826	0.652775	0.294835	0.52399	0.397191	0.3745	0.396146	0.648144
	0.739086	0.296132	0.366943	0.23888	0.567608	0.746035	0.239056	0.45405	0.397558	0.777596	0.200866	0.222816
	0.327361	0.669247	0.206713	0.144033	0.466001	0.521248	0.29712	0.372991	0.52798	0.743725	0.267366	0.508284
	0.413549	0.26729	0.097828	0.244756	0.629543	0.354042	0.379681	0.678677	0.415606	0.799137	0.214205	0.25475
	0.480525	0.265792	0.279773	0.583347	0.503467	0.555255	0.459386	0.164365	0.656753	0.708354	0.592919	0.505239
	0.245139	0.378875	0.0418834	0.298129	0.288041	0.597772	0.404131	0.374384	0.690731	1.13187	0.531315	0.492897
	0.256756	0.119682	0.24134	0.350366	0.352683	0.671348	0.396653	0.382406	0.958403	0.61833	0.237196	0.425007
	0.315134	0.666808	0.103183	0.132357	0.728926	0.437009	0.387744	0.358181	0.55713	0.160466	0.245343	0.408299
	0.522807	0.342243	0.29917	0.298526	0.278036	0.80208	0.600575	0.206735	0.42958	0.680091	0.270235	0.458592
	0.511574	0.288286	0.206495	0.376242	0.365319	0.497118	0.300648	0.563835	0.261739	0.615094	0.252948	0.320969
	1.13072	0.497232	0.0774765	0.302282	0.573239	0.419325	0.350551	0.443804	0.76649	0.355155	0.412488	0.160863
	0.345141	0.68789	0.408616	0.42076	0.824145	0.549482	0.40663	0.576895	0.853927	0.674391	0.362443	0.686711
	0.271909	0.506776	0.100375	0.311913	0.652684	0.56341	0.490832	0.398844	0.587509	0.372602	0.166713	0.180502
	0.335561	0.674804	0.293141	0.370988	0.515101	0.646204	0.184499	0.595435	0.620172	0.392124	0.346026	0.356782
	0.269621	0.513681	0.472375	0.209131	0.902344	0.44968	0.384742	0.632552	0.473968	0.363556	0.295094	0.145528
	0.580055	0.320378	0.409921	0.289118	0.554598	0.653205	0.288613	0.510126	0.628154	0.96566	0.370749	0.231921
	0.135516	0.74103	0.223844	0.275666	0.884517	0.827592	0.345408	0.354339	0.814423	0.755583	0.356399	0.515878
	0.378016	0.341067	0.265569	0.130027	0.766815	0.450029	0.403253	0.384193	0.873143	0.518325	0.277134	0.287901
	0.413655	0.552049	0.0961782	0.115198	0.809296	0.697213	0.377953	0.518235	0.837048	0.582546	0.276439	0.611755
	0.375445	0.712419	0.185427	0.190484	0.437507	0.482375	0.21092	0.581098	0.516177	0.42488	0.43134	0.411974
	0.497214	0.380705	0.20899	0.131163	0.392424	0.475072	0.135624	0.437383	0.891116	0.786873	0.216799	0.384913
	0.167094	0.424714	0.390364	0.417456	0.615995	0.668348	0.46012	0.214463	0.956177	0.924307	1.04494	0.353064
	0.158874	0.116971	0.258029	0.291503	0.381142	0.342867	0.439261	0.293312	0.829229	0.349446	0.154924	0.186707
	0.820188	0.273506	0.340229	0.430123	0.443799	0.666167	0.58731	0.340266	0.488104	0.770463	0.459638	0.454151
	0.273487	0.437796	0.408097	0.251695	0.592934	0.815121	0.211066	0.493785	0.508371	0.496534	0.604852	0.379168
	0.309832	0.627839	0.248757	0.624199	0.85991	0.545143	0.35309	0.375857	0.678545	0.959665	0.636745	0.239974
	0.615189	0.659004	0.211497	0.325335	0.543078	0.780278	1.01814	0.398529	0.760323	0.391476	0.36447	0.283157
	0.765101	0.376393	0.23178	0.315955	0.614361	0.618969	0.331753	0.390568	0.729816	0.633268	0.216159	0.52242
	0.572751	0.446545	0.416595	0.213146	0.705963	0.356357	0.549878	0.650998	0.710141	0.780109	0.210306	0.359922
	0.592324	0.436451	0.0744669	0.559712	0.639234	0.786176	0.580022	0.54179	0.902534	1.06739	0.412113	0.197648
	0.394572	0.632397	0.343349	0.22345	0.781167	0.521127	0.581005	0.367326	0.715835	0.892654	0.44897	0.324875
	0.252398	0.240826	0.298869	0.0902098	0.477611	0.483283	0.737874	0.182565	0.945675	0.659326	0.377306	0.458392
	0.511165	0.673757	0.149117	0.424967	0.592013	0.720006	0.542895	0.488129	0.524488	0.482674	0.185774	0.416551
	0.466895	0.599769	0.143236	0.283745	0.571634	0.676188	0.53412	0.770046	0.662121	0.286055	0.222968	0.35673
	0.373955	0.699461	0.27524	0.450629	0.52046	0.727656	0.775025	0.823925	0.899371	0.535204	0.111266	0.421849
	0.635051	0.213308	0.142334	0.388284	0.753681	0.641353	0.409865	0.361947	0.311743	0.606938	0.175691	0.620221
	0.344981	0.629518	0.498463	0.412361	0.638368	0.579514	0.558592	0.640981	0.564318	0.395414	0.662952	0.701656
	0.658107	0.221879	0.449792	0.0995421	0.723407	0.656077	0.555316	0.297287	0.439511	0.830313	0.244421	0.739035
	0.729485	0.674647	0.28541	0.171467	0.370366	0.626252	0.39552	0.439198	0.692727	0.81312	0.934118	0.559199
	0.523081	0.522687	0.634802	0.408072	0.548532	0.502847	0.568717	0.560689	0.753632	0.655278	0.26356	0.305659
	0.493624	0.222663	0.574453	0.353111	0.604367	0.455113	0.478596	0.446164	0.715944	0.821672	0.364585	0.301838
	0.584368	0.892653	0.092547	0.404698	0.700915	0.66182	0.290239	0.281668	0.779301	0.698394	0.515474	0.453189
	0.541014	0.592152	0.205583	0.316941	0.396193	0.395754	0.516975	0.529506	0.545942	0.626447	1.10102	0.860012
	0.911791	0.118984	0.643731	0.235904	0.204416	1.04476	0.234989	0.348269	0.441775	0.477759	0.598574	0.957861
	0.221904	0.389163	0.286736	0.326676	0.736308	0.830308	0.335664	0.468403	0.901597	0.689339	0.304301	0.44122
	0.422815	0.224903	0.285513	0.348102	0.853984	0.748692	0.390791	0.284697	0.677809	0.887507	0.639674	0.467038
	0.591124	0.231888	0.199429	0.565953	0.702958	0.757309	0.398526	0.713455	0.734653	0.447013	0.350312	0.308074
	0.269509	0.541034	0.475029	0.128173	0.706793	0.505308	0.800594	0.405357	0.681882	0.819168	0.488308	0.199076
	0.237411	0.455366	0.150059	0.234624	0.852446	0.391248	0.326611	0.341346	0.580164	0.695399	0.470238	0.611124
	0.479464	0.513175	0.190027	0.243614	0.879692	0.587021	0.290225	0.57634	0.76729	0.484494	0.287854	0.631814
	0.311539	0.204829	0.186545	0.40214	0.629046	0.72966	0.538758	0.886156	0.452796	0.723781	0.390088	0.541684
	0.494607	0.388468	0.197979	0.193888	0.411361	0.410366	0.464632	0.329037	0.661914	0.995073	0.312371	0.688678
	0.428909	0.522792	0.152119	0.1286	0.434319	0.608224	0.437775	0.646143	0.486431	0.562709	0.506845	0.29678
	0.456395	0.259227	0.107863	0.146849	0.571245	0.622407	0.479645	0.207197	0.29325	0.640511	0.22897	0.229451
	0.406296	0.674711	0.168558	0.155498	0.486943	0.517518	0.322255	0.658217	0.593406	0.669158	0.239901	0.360778
	0.385478	0.668269	0.267821	0.126902	0.480539	0.497715	0.36992	0.351412	0.574859	0.438556	0.374338	0.507904
	0.240873	0.433451	0.104425	0.0915805	0.477355	0.588327	0.242504	0.387965	0.615173	0.576651	0.473155	0.424753
	0.177036	0.372065	0.768988	0.114332	0.92039	0.755963	0.439504	0.485869	0.564937	0.608001	0.469643	0.310697
	0.648194	0.381687	0.209981	0.346526	0.554422	0.321599	0.284476	0.240733	0.634827	1.19715	0.405052	0.459205
	0.55242	0.321052	0.113304	0.156616	0.721166	0.468625	0.562185	0.273199	0.808029	1.01924	0.353879	0.79284
	0.710342	0.725869	0.437458	0.148008	0.771018	0.608765	0.454396	0.468145	0.58945	0.462488	0.739087	0.389446
	0.602299	0.57892	0.132136	0.324876	0.633466	0.645711	0.54104	0.207957	0.544335	0.722044	0.304717	0.378676
	0.652089	0.393685	0.225317	0.649546	0.706689	0.579674	0.486187	0.188853	1.00213	0.26939	0.500989	0.736119
	0.795979	0.355425	0.290417	0.178235	0.639872	0.528584	0.315833	0.340462	0.742111	0.445202	0.123828	0.313053
	0.327511	0.429487	0.300936	0.408207	0.624289	0.576156	0.555315	0.381668	0.687105	0.8502	0.637158	0.470841
	0.353271	0.467248	0.385668	0.442671	0.703723	0.666379	0.313472	0.647237	0.335516	0.674445	0.461065	0.259284
	0.538781	0.428492	0.233733	0.454316	0.292892	0.768506	0.337231	0.212806	0.65308	0.504376	0.172114	0.219191
	0.74316	0.600364	0.451163	0.245661	0.51293	0.663546	0.443097	0.429327	1.14023	0.601171	0.207999	0.218954
	0.473586	0.476178	0.212374	0.143822	0.592655	0.616251	0.313442	0.685472	0.445451	0.71258	0.226834	0.452316
	0.271255	0.450907	0.176743	0.481455	0.459454	0.660881	0.158119	0.393279	0.669121	0.672965	0.237669	0.174715
	0.360456	0.664301	0.308811	0.0750438	0.44827	0.52018	0.448912	0.393236	0.473171	0.788243	0.457391	0.180913
	0.439527	0.668123	0.366763	0.165725	0.502068	0.439434	0.501913	0.362084	0.300763	0.408126	0.370692	0.177477
	0.500581	0.212562	0.247007	0.175291	0.702678	0.363058	0.230626	0.223834	0.300814	0.816534	0.248229	0.386149
	0.52858	0.711489	0.0860061	0.510157	0.757891	0.547757	0.311428	0.327033	0.574083	0.357614	0.26111	0.237889
	0.598306	0.450346	0.171661	0.235937	0.551895	0.498558	0.431071	0.277599	0.454587	0.517639	0.323391	0.503351
	0.503329	0.244878	0.306046	0.197466	0.71127	0.609543	0.432844	0.293051	0.314266	0.695297	0.296644	0.40467
	0.253854	0.395238	0.332858	0.149305	0.403932	0.650896	0.178534	0.445937	0.732627	0.691885	0.509379	0.302334
	0.564362	0.485015	0.343435	0.519	0.561444	1.02518	0.710853	0.329497	0.399262	0.576905	0.310324	0.438034
	0.229871	0.441538	0.664316	0.26651	0.473098	0.557835	0.646212	0.554201	0.678723	0.772281	0.271213	0.45732
	0.363742	0.435752	0.184954	0.137836	0.559719	0.731778	0.417894	0.60193	0.602379	0.321292	0.41737	0.168761
	0.624029	0.458883	0.341247	0.16953	0.877747	0.427933	0.362996	0.360971	0.666522	0.88196	0.378605	0.344492
	0.724092	0.142788	0.489531	0.432694	0.746753	0.422624	0.40628	0.300174	0.416095	0.337872	0.31049	0.617508
	0.756567	0.545564	0.327073	0.295304	0.644039	0.550157	0.264652	0.407485	0.511965	0.301562	0.136505	0.197742
	0.366096	0.294398	0.664916	0.152998	0.857498	0.698023	0.481559	0.240362	0.778803	0.64941	0.311673	0.315445
	0.520412	0.127479	0.499461	0.17747	0.622545	0.612959	0.504713	0.298459	0.125115	0.521224	0.41119	0.392424
	0.983284	0.737753	0.24853	0.0717612	0.554396	0.517819	0.22792	0.483917	0.452813	0.861226	1.05731	0.209956
	0.34793	0.631627	0.142058	0.546564	0.728993	0.451903	0.330807	0.622634	0.560839	0.406384	0.412064	0.358074
	0.375596	0.348007	0.2199	0.221919	0.423288	0.122858	0.326757	0.283555	0.213672	0.568898	0.152902	0.280995
	0.29739	0.537868	0.212487	0.318877	0.667793	0.735318	0.221556	0.521119	0.489463	0.610654	0.25866	0.349782
	0.206969	0.998454	0.114533	0.394594	0.83057	0.697929	0.659571	0.218888	0.588921	0.726694	0.322229	0.201332
	0.714744	0.196872	0.254883	0.37749	0.640162	0.473005	0.780522	0.251948	0.823228	0.420289	0.559127	0.2916
	0.711731	0.175806	0.256962	0.139433	0.602878	0.551054	0.38982	0.474104	0.548364	0.585347	0.308193	0.683872
	0.181742	0.527066	0.263873	0.246041	0.416695	0.414425	0.378206	0.576159	1.11856	0.643629	0.539986	0.84272
	0.651078	0.280702	0.371102	0.374305	0.452461	0.42498	0.274885	0.648852	0.64309	0.64388	0.636932	0.246349
	0.93395	0.576075	0.286239	0.568178	0.425363	0.346795	0.421195	0.593434	0.336046	0.400566	0.78224	0.313783
	0.354563	0.375097	0.0728027	0.223949	0.263304	0.686722	0.232687	0.428019	0.781764	0.739791	0.387853	0.638203
	0.361171	0.602145	0.275632	0.211813	0.738446	0.337714	0.48603	0.819748	0.481771	0.456466	0.17941	0.212623
	0.467099	0.379914	0.266134	0.18918	0.536129	0.616519	0.21765	0.27802	0.820989	0.553125	0.40511	0.269474
	0.372545	0.3193	0.281255	0.513303	0.692938	0.419227	0.436818	0.326475	0.661025	0.408121	0.271819	0.400864
	0.57211	0.491912	0.399795	0.0435068	0.562595	0.704861	0.212177	0.259933	0.504759	0.454884	0.272818	0.359641
	0.469762	0.248693	0.306096	0.0977941	0.448948	0.393125	0.469698	0.388165	0.553086	0.471387	0.494686	0.290019
	0.148289	0.244086	0.118724	0.448548	0.636187	0.700113	0.313346	0.296949	0.928772	0.498088	0.145525	0.510376
	0.634972	0.380124	0.287801	0.429554	0.591475	0.614864	0.622556	0.382701	0.700841	0.41071	0.276873	0.274941
	0.267016	0.461922	0.331253	0.124266	0.535918	0.52073	0.435937	0.334322	0.921128	0.421134	0.238163	0.302624
	0.640059	0.34444	0.528382	0.220337	0.676853	0.718217	0.375357	0.365773	0.66217	0.702403	0.124796	0.504039
	0.714323	0.322948	0.128288	0.330554	0.659747	0.570887	0.484191	0.382216	0.847899	0.709993	0.580742	0.553259
	0.567658	0.516065	0.187588	0.26641	0.649193	0.596873	0.425183	0.295031	0.369445	0.588211	0.506381	0.621002
	0.461728	0.357058	0.516401	0.333208	0.534747	0.409889	0.40514	0.434494	0.636972	1.08873	0.36294	0.641289
	0.68317	0.264642	0.238199	0.144486	0.709868	0.44727	0.457506	0.248781	0.911797	0.775607	0.278812	0.350924
	0.114903	0.157616	0.238401	0.253784	0.469007	0.516789	0.823279	0.278218	0.784187	0.648869	0.289128	0.580314
	0.620353	0.534751	0.166422	0.545943	0.529112	0.534269	0.336141	0.384721	0.475132	0.459394	0.255058	0.258704
	0.539107	0.33916	0.615756	0.558067	1.05233	0.696291	0.393427	0.240525	0.67455	0.642655	0.368791	0.344601
	0.236339	0.532613	0.11	0.334957	0.812076	0.770594	0.444275	0.309853	0.792753	0.489771	0.296998	0.241019
	0.2687	0.317044	0.103413	0.409873	0.413508	0.702701	0.281849	0.724144	0.636148	0.796866	0.399659	0.150515
	0.20158	0.722922	0.399045	0.261192	0.536334	0.38136	0.45331	0.730927	0.881634	0.770581	0.277956	0.339412
	0.475767	0.536361	0.107754	0.463918	0.883433	0.69	0.535699	0.513205	0.866373	0.556606	0.397717	0.337118
	0.832106	0.401175	0.18692	0.306796	0.596477	0.328501	0.676769	0.299344		0.768815	0.211888	0.209669
	0.562744	0.481047	0.193712	0.312016	0.557014	0.457319	0.276346	0.393569		0.5288	0.285092	0.222166
	0.409376	0.431815	0.446454	0.160135	0.578017	0.677129	0.496845	0.469575		0.792081	0.487578	0.46736
	0.530066	0.279851	0.098555	0.510673	0.594968	0.776872	0.329667	0.36427		0.406031	0.460654	0.299386
	0.298096	0.381704	0.288351	0.226228	0.791494	0.505346	0.233446	0.24637		0.673884	0.53349	0.289179
	0.485917	0.378737	0.227039	0.471158	0.665813	0.511192	0.4571	0.509217		0.881808	0.174461	0.375624
	0.370368	0.533971	0.29559	0.33992	0.35489	0.496927	0.225116	0.174724		0.516755	0.375013	0.172502
	1.18009	0.290873	0.379604	0.245777	0.556654	0.414497	0.305596	0.584126		0.267191	0.203256	0.38519
	0.415854	0.611812	0.387188	0.736233	0.68432	0.651717	0.419855	0.695117		0.242217	0.635718	0.300834
	0.2781	0.317638	0.391865	0.297744	0.45923	0.540481	0.544603	0.227696		0.300072	0.324753	0.260052
	0.234558	0.452224	0.123036	0.423917	0.382049	0.724474	0.403589	0.252542		0.799136	0.577847	0.389372
	0.275703	0.92499	0.530616	0.293456	0.446711	0.387043	0.454527	0.62465		0.862298	0.0878786	0.492246
	0.613524	0.371227	0.49711	0.317698	0.880946	0.552067	0.716424	0.625998		0.835943	0.545544	0.628786
	0.186737	0.7797	0.148945	0.483257	0.568831	0.622783	0.603017	0.729797		0.639763	0.433868	0.275408
	0.465112	0.498515	0.255716	0.559695	0.770955	0.642488	0.206084	0.263833		0.396177	0.452206	0.312176
	0.371434	0.832707	0.307578	0.215458	0.600334	0.834848	0.446544	0.311323		0.835917	0.714773	0.173032
	0.186358	0.409073	0.132078	0.328715	0.519982	0.632894	0.259932	0.355277		0.820125	0.298444	0.342551
	0.297116	0.323634	0.174388	0.127455	0.780823	0.831522	0.385383	0.262299		0.259939	0.274103	0.174612
	0.367652	0.537763	0.497696	0.317105	0.489376	0.839955	0.385564	0.442514		0.858815	0.501422	0.452399
	0.87035	0.342426	0.273294	0.191293	0.666063	0.817794	0.645813	0.172989		0.382785	0.430288	0.11832
	0.593846	0.176975	0.383199	0.137398	0.265112	0.705749	0.435763	0.560483		0.738802	0.502541	0.480215
	0.238711	0.332925	0.0514891	0.271824	0.822472	0.50718	0.177927	0.483463		0.55435	0.296869	0.372191
	0.163936	0.407836	0.27424	0.105471	0.474165	0.465826	0.483077	0.560455		0.48128	0.659619	0.686519
	0.30889	1.06124	0.432745	0.377348	0.650163	0.772738	0.562602	0.245518		0.701668	0.281976	0.236347
	0.466152	0.723567	0.344264	0.24709	0.48639	0.819196	0.58216	0.543695		0.396532	0.304732	0.312199
	0.579735	0.117532	0.294316	0.133352	0.704719	0.535883	0.677356	0.31503			0.532027	0.372453
	0.909964	0.308885	0.58714	0.305404	0.561645	0.637226	0.537102	0.449231			0.268541	0.4314
	0.482841	0.355658	0.46571	0.305869	0.333366	0.685784	0.322293	0.379592			0.364525	0.962201
	0.264375	0.492304	0.345394	0.250617	0.519896	0.569836	0.246354	0.27829			0.678993	0.296519
	0.567876	0.712803	0.233155	0.0651412	0.723617	0.409791	0.399153	0.662785			0.435115	0.399289
	0.453867	0.355245	0.313896	0.185117	0.732118	0.360686	0.312477	0.462156			0.429396	0.377132
	0.420953	0.232679	0.367032	0.295899	0.664312	0.70865	0.32809	0.322059			0.62386	0.288003
	0.747427	0.478355	0.239992	0.546391	0.546912	0.973659	0.367317	0.406766			0.481755	0.383119
	0.804317	0.456058	0.0761179	0.173146	0.720941	0.148358	0.281294	0.210573			0.159851	0.245224
	0.594116	0.314277	0.342066	0.220029	0.652924	0.676458	0.613384	0.346758			0.375644	0.363832
	0.439259	0.419795	0.517726	0.122818	0.551443	0.707502	0.279514	0.704474			0.352667	0.229489
	0.152713	0.387154	0.73937	0.247261	0.824815	0.592625	0.320663	0.512599			0.487863	0.196267
	0.256572	0.647572	0.208413	0.158468	0.635796	0.279529	0.460652	0.203319			0.43976	0.334545
	0.305568	0.657129	0.779095	0.175931	0.534807	0.941154	0.608863	0.588532			0.214554	0.152532
	0.319763	0.383007	0.170405	0.146226	0.459479	0.701403	0.365934	0.350454			0.39601	0.515666
	0.308025	0.544579	0.3451	0.296829	0.365754	0.833979	0.281361	0.25952			0.662425	0.451897
	0.788714	0.694827	0.345673	0.488186	0.495943	0.682688	0.496279	0.490279			0.56072	0.205931
	0.499007	0.205019	0.294292	0.317995	0.756784	0.28919	0.732951	0.252389			0.137127	0.394769
	0.602913	0.573319	0.303668	0.273873	0.656737	0.607297	0.495077	0.260553			0.450264	0.310828
	0.50948	0.404256	0.253184	0.0674417	0.655292	0.695852	0.265889	0.35717			0.291059	0.648462
	0.175563	0.194174	0.53474	0.168136	0.375138	0.809572	0.347986	0.386382			0.397448	0.318043
	0.470122	0.386434	0.358728	0.150173	0.715725	0.300193	0.579388	0.445575			0.666547	0.126524
	0.428918	0.568181	0.26945	0.436886	1.02884	0.673708	0.362482	0.419431			0.503715	0.233722
	0.92428	0.666209	0.416943	0.360953	0.804978	0.696637	0.431286	0.441788			0.296141	0.16921
	0.555386	0.312134	0.105702	0.333767	0.884371	0.291285	0.200224	0.782798			0.171994	0.732414
	0.519121	0.650192	0.39018	0.103629	0.621591	0.312702	0.351457	0.25895			0.648739	0.54676
	0.348443	0.293675	0.559103	0.15717	1.09506	0.311753	0.164713	0.33022			0.289116	0.317078
	0.667873	0.363478	0.319188	0.168754	0.649881	0.535874	0.344705	0.592059			0.486967	0.645063
	0.417659	0.610725	0.400321	0.178688	0.708623	0.456028	0.249229	0.787117			0.258404	0.557225
	0.293577	0.526742	0.348171	0.203021	0.594396	0.511677	0.329309	0.33005			0.320139	0.322138
	0.761072	0.229789	0.363252	0.217671	0.637108	0.827649	0.427688	0.311106			0.213492	0.233271
	0.496418	0.462928	0.336801	0.26184	0.726137	0.516848	0.252814	0.598432			0.514286	0.186014
	0.332636	0.774646	0.286537	0.187221	0.431811	0.535241	0.192286	0.196603			0.317342	0.192257
	0.538541	0.309034	0.332267	0.260591	0.541323	0.388221	0.551844	0.415723			0.250814	0.280846
	0.339365	0.268605	0.15102	0.403225	0.74778	0.673013	0.246671	0.439306			0.601793	0.292472
	0.25014	0.665691	0.220978	0.240225	0.582878	0.462537	0.317274	0.482327			0.446163	0.348864
	0.460643	0.286217	0.165394	0.486278	0.590672	0.538363	0.34591	0.262163			0.304537	0.215054
	0.201504	0.442453	0.248225	0.313119	0.536473	0.664411	0.299515	0.405985			0.323141	0.457113
	0.384784	0.175158	0.152528	0.372905	0.761197	0.82524	0.214024	0.400926			0.414963	0.240013
	0.237709	0.98551	0.281491	0.404354	0.444427	0.674916	0.295273	0.747032			0.416976	0.259539
	0.327812	0.335428	0.30409	0.314623	0.516641	0.487368	0.219471	0.585391			0.484135	0.709233
	0.267772	0.567318	0.221934	1.415	0.562251	0.70608	0.522303	0.515312			0.370768	0.193411
	0.612306	0.426461	0.247675	0.366552	0.425624	0.370167	0.534406	0.710809			0.508941	0.341416
	0.621721	0.370144	0.0975744	0.212181	0.510286	0.428566	0.606347	0.42953			0.269847	0.405583
	0.506242	0.225453	0.580218	0.313784	0.77495	0.565368	0.330681	0.405106			0.46684	0.699947
	0.337196	0.419657	0.177134	0.366202	0.794238	0.620058	0.135936	0.245065			0.438842	0.35392
	0.738789	0.393197	0.695883	0.24109	0.751137	0.525091	0.702933	0.593418			0.652068	0.290863
	0.15286	0.651285	0.122731	0.31279	0.558835	0.685061	0.373043	0.211499			0.3523	0.607937
	0.317221	0.49299	0.168303	0.447115	0.731344	0.217489	0.172994	0.339966			0.433142	0.120229
	0.615068	0.401961	0.526276	0.264585	0.768052	0.665522	0.471175	0.647904			0.176949	0.400027
	0.892771	0.567933	0.298013	0.613902	0.704589	0.540114	0.512085	0.360677			0.469485	0.536677
	0.329457	0.424084	0.142364	0.450708	0.708965	0.355099	0.429754	0.433799			0.22577	0.504059
	0.544898	0.385228	0.500053	0.229434	0.377802	0.535649	0.53316	0.387745			0.489411	0.509302
	0.135958	0.288849	0.405749	0.071834	0.582744	0.684473	0.31298	0.258488			0.179126	0.203835
	0.49201	0.162354	0.475904	0.143535	0.50121	0.632793	0.341309	0.453616			0.249874	0.281086
	0.900015	1.15213	0.217258	0.221731	0.393662	0.78629	0.337262	0.397587			0.209795	0.261228
	0.482162	0.498344	0.325209	0.255942	0.504989	0.254595	0.33219	0.392147			0.571865	0.34417
	0.274406	1.20259	0.365171	0.340704	0.589532	0.720667	0.373637	0.381856			0.259036	0.411883
	0.378972	0.179099	0.269241	0.139155	0.525705	0.732088	0.328716	0.58443			0.391103	0.52543
	0.722051	0.245428	0.263128	0.28286	0.622087	0.779984	0.404031	0.258457			0.330102	0.357092
	0.0752186	0.429237	0.575667	0.297218	0.824307	0.791542	0.324926	0.400825			0.655329	0.370718
	0.565636	0.707226	0.353407	0.316978	0.466873	0.680276	0.174117	0.300728			0.250776	0.151485
	0.578979	0.580018	0.423312	0.567325	0.672094	0.602407	0.408602	0.795409			0.274766	0.709568
	0.231555	0.309059	0.270075	0.359571	0.396771	0.559589	0.452845	0.345216			0.231122	0.156792
	0.157809	0.160899	0.171253	0.432712	0.422691	0.189281	0.46224	0.414512			0.518622	0.192268
	0.389482	0.582987	0.253685	0.186427	0.606801	0.935833	0.381032	0.440979			0.661006	0.587746
	0.550763	0.368043	0.452997	0.277758	0.700479	0.334647	0.260446	0.294228			0.331399	0.465
	0.247246	0.417724	0.234999	0.105339	0.95441	0.746037	0.45154	0.706854			0.312463	0.182775
	0.325937	0.305368	0.148463	0.274777	0.674843	0.62388	0.168134	0.660707			0.125873	0.359156
	0.432802	0.323302	0.169402	0.184024	0.29822	0.506163	0.529062	0.434825			0.502879	0.393459
	0.452832	0.481389	0.193181	0.314626	0.43357	0.822316	0.284565	0.415796			0.15862	0.403929
	0.136573	0.478397	0.074406	0.239334	0.817902	0.615556	0.452548	0.448072			0.347554	0.348829
	0.296934	0.548526	0.19985	0.111038	0.625914	0.701567	0.468943	0.323668			0.345825	0.547449
	0.527768	0.412955	0.369134	0.514168	0.60025	0.685589	0.324369	0.286337			0.329391	0.481171
	0.320418	0.434881	0.381086	0.486911	0.440736	0.651673	0.337491	0.351425			0.260866	0.348376
	0.181025	0.288077	0.594327	0.143614	0.708376	0.30565	0.623209	0.189012			0.780078	0.322636
	0.120062	0.270404	0.215268	0.450528	1.02586	0.37023	0.492665	0.212856			0.403121	0.712943
	0.623088	0.767451	0.232377	0.119328	0.407599	0.591285	0.431869	0.586797			0.220134	0.398327
	0.497638	0.37669	0.331296	0.137388	0.56664	0.730805	0.571979	0.414947			0.451546	0.245835
	0.325214	0.143434	0.37841	0.2902	0.646719	0.854656	0.375323	0.416848			0.372239	0.198901
	0.275579	0.33909	0.40755	0.12978	0.847135	0.453014	0.523925	0.486668			0.373841	0.308167
	1.05192	0.358667	0.47573	0.182652	0.608873	0.518588	0.416247	0.496361			0.592082	0.203612
	1.0083	0.725206	0.485589	0.400359	0.545598	0.414368	0.38485	0.383684			0.358109	0.967683
	0.88902	0.379016	0.327827	0.119026	0.841859	0.505897	0.403531	0.47971			0.343291	0.50201
	0.251293	0.199509	0.149114	0.219427	0.574379	0.332806	0.325794	0.382482			0.227747	0.432406
	0.580804	0.184825	0.352173	0.247851	0.430237	0.773331	0.385665	0.357149			0.729253	0.357633
	0.572445	0.117062	0.411212	0.246277	0.295347	0.592861	0.430535	0.199864			0.532761	0.430046
	0.0522924	0.38418	0.106248	0.0919601	0.67544	0.782027	0.318998	0.599777			0.321441	0.251449
	0.210065	0.538196	0.500007	0.184727	0.62322	0.647644	0.168244	0.541213			0.320626	0.531928
	0.506059	0.571543	0.241092	0.139105	0.6405	0.678584	0.242077	0.312818			0.38335	0.64568
	0.217407	0.259589	0.491706	0.205921	0.806205	0.528298	0.592793	0.267215			0.475585	0.363949
	0.816943	0.438694	0.548065	0.258939	0.397664	0.334613	0.532995	0.26606			0.151421	0.219893
	0.427625	0.454539	0.114601	0.637583	0.752774	0.670772	0.615387	0.283502			0.477577	0.168471
	0.315045	0.382946	0.196224	0.0630778	0.517525	0.748967	0.379469	0.402864			0.1831	0.29763
	0.867299	0.442915	0.471238	0.227525	0.567474	0.485052	0.357488	0.337057			0.155356	0.289751
	0.586932	0.575618	0.282626	0.204912	0.450695	0.386322	0.325097	0.265753			0.513447	0.266839
	0.782908	0.575397	0.225276	0.456926	0.771381	0.504842	0.377406	0.377088			0.297556	0.0924316
	0.412402	0.290726	0.313245	0.298242	0.395961	0.400679	0.252881	0.309049			0.537322	0.442433
	0.682998	0.496399	0.285455	0.121571	0.564008	0.50714	0.270888	0.265594			0.323809	0.436433
	0.257472	0.257335	0.252797	0.225712	0.657336	0.565442	0.446297	0.319644			0.525693	0.397292
	0.407112	0.338829	0.441097	0.312575	0.823366	0.572227	0.649672	0.312033			0.338865	0.528124
	0.238475	0.625222	0.244118	0.312872	0.572651	0.274672	0.41576	0.478994			0.323765	0.464809
	0.343088	0.333559	0.499324	0.471585	0.755205	0.473855	0.20554	0.19975			0.509061	0.340989
	0.570622	0.652525	0.317543	0.491971	0.448236	0.612848	0.618697	0.236911			0.432738	0.165803
	0.506444	0.505523	0.177984	0.306172	0.180586	0.651543	0.503628	0.42784			0.347036	0.513199
	0.298621	1.18913	0.451822	0.180338	0.541822	0.591938	0.392243	0.349902			0.356478	0.627532
	0.540905	0.14796	0.0967317	0.35628	0.610466	0.56091	0.55716	0.271239			0.517489	0.194692
	0.48565	0.29737	0.0564481	0.178242	0.63666	0.462526	0.384989	0.413862			0.456511	0.531442
	0.551156	0.349709	0.261257	0.333746	0.595191	0.464629	0.371962	0.385677			0.434097	0.101739
	0.254769	0.327036	0.318035	0.176355	0.719615	0.509746	0.244815	0.412033			0.350701	0.556203
	0.77308	0.646382	0.175706	0.111366	0.352764	0.53894	0.227408	0.496652			0.315079	0.469415
	0.386418	0.252847	0.244478	0.351607	0.31654	0.363717	0.485161	0.482927			0.147479	0.270739
	0.538731	0.314674	0.38012	0.519561	0.53398	0.280932	0.564551	0.329856			0.416775	0.177582
	0.412085	0.506128	0.460374	0.101106	0.474519	0.609189	0.298669	0.387786			0.726643	0.152233
	0.247576	0.312292	0.271362	0.163411	0.680511	0.662102	0.768448	0.752461			0.418515	0.190467
	0.163829	0.747878	0.168907	0.271566	0.716608	0.663433	0.481841	0.469146			0.60828	0.437184
	0.575942	0.638873	0.076373	0.174008	0.366832	0.679736	0.506939	0.5007			0.53737	0.368396
	0.364194	0.718243	0.298802	0.188789	0.705093	0.458638	0.367745	0.321859			0.271862	0.420611
	0.609383	0.60826	0.113914	0.177098	0.545253	0.426586	0.395258	0.459415			0.391265	0.323594
	0.234651	0.474592	0.376013	0.37315	0.744664	0.602364	0.427858	0.256597			0.399093	0.232238
	0.54862	0.449164	0.29151	0.190355	0.707917	0.527214	0.240485	0.86364			0.173727	0.226872
	0.627877	0.397445	0.102511	0.513854	0.505542	0.741121	0.270304	0.396478			0.271694	0.25448
	0.383628	0.406986	0.187005	0.662253	0.539662	0.511553	0.369491	0.330034			0.358077	0.305845
	0.245576	0.23975	0.0657135	0.216737	0.944222	0.652033	0.839703	0.471867			0.528854	0.212959
	0.306388	0.123242	0.229459	0.17547	0.690757	0.655503	0.484626	0.182055			0.491779	0.191905
	0.494786	0.281805	0.4679	0.391282	0.407714	0.426944	0.323015	0.409946			0.272221	0.189079
	0.417777	0.279963	0.297693	0.186988	0.607937	0.392935	0.34246	0.677721			0.209756	0.606616
	0.312031	0.137258	0.140186	0.162116	0.672364	0.679014	0.386778	0.511642			0.469176	0.322436
	0.245619	0.380336	0.379289	0.471796	0.887948	0.750938	0.250721	0.476566			0.523759	0.32108
	0.569685	0.489902	0.29037	0.606801	0.72442	0.232057	0.385425	0.366348			0.785432	0.330237
	0.228587	0.292249	0.522109	0.4043	0.358913	0.432249	0.123363	0.373046			0.382787	0.456989
	0.402729	0.518173	0.0959421	0.352901	0.672139	0.395722	0.314755	0.348594			0.493844	0.344616
	0.362285	0.175418	0.144191	0.335193	0.533031	0.55533	0.410876	0.433606			0.52462	0.191977
	0.513676	0.392584	0.410221	0.0924919	0.781	0.484244	0.290717	0.387065			0.417633	0.391386
	0.357584	0.385422	0.416471	0.121763	0.71508	0.895952	0.363304	0.573033			0.181832	0.468405
	0.276088	0.569271	0.0615687	0.123394	0.46809	0.775368	0.240729	0.366303			0.230608	0.368631
	0.15765	0.436607	0.152464	0.208372	0.613823	0.815666	0.230177	0.289429			0.200694	0.391785
	0.135093	0.319818	0.0828786	0.344027	0.716586	0.878	0.60227	0.504363			0.44576	0.416355
	0.728523	0.152934	0.322833	0.48118	0.380629	0.581163	0.263252	0.291853			0.373358	0.333387
	0.790102	0.476769	0.277626	0.0699362	0.285722	0.389966	0.302338	0.291986			0.797621	0.654393
	0.506216	0.859581	0.242087	0.0656256	0.744956	0.661878	0.492704	0.453842			0.641029	0.208308
	0.351966	0.304071	0.271942	0.162577	0.52758	0.67934	0.256688	0.44402			0.466906	0.554658
	0.435128	0.320839	0.324418	0.214725	0.487681	0.403382	0.500519	0.244908			0.327723	0.289713
	0.363817	0.226017	0.496913	0.259389	0.841148	0.635789	0.737905	0.439646			0.422649	0.469958
	0.200285	0.366984	0.192641	0.256811	0.722161	0.81937	0.261587	0.349351			0.14393	0.493013
	0.211589	0.422687	0.9495	0.213729	0.781161	0.382506	0.390808	0.37706			0.739683	0.439334
	0.436914	0.357161	0.191115	0.302945	0.381469	0.657286	0.825595	0.485465			0.412217	0.11199
	0.230904	0.297242	0.154915	0.0619609	0.41506	0.864455	0.394324	0.703774			0.383098	0.555417
	0.490657	0.241686	0.230268	0.323683	0.465873	0.605994	0.586914	0.303862			0.141652	0.639897
	0.374688	0.309622	0.345773	0.0668239	0.668924	0.791199	0.355559	0.362972			0.408588	0.399935
	0.313027	0.403924	0.385737	0.110397	0.608839	0.603518	0.417108	0.339377			0.271913	0.408057
	0.244002	0.365295	0.251596	0.346787	0.529443	0.464296	0.500759	0.302043			0.220762	0.249473
	0.53684	0.64878	0.038218	0.507493	0.639837	0.434983	0.233417	0.35638			0.107143	0.298374
	0.30652	0.397291	0.226642	0.14208	0.524487	0.698726	0.281324	0.397768			0.232684	0.255832
	0.299491	0.821797	0.274776	0.331164	0.514443	0.434754	0.354683	0.373505			0.142699	0.365146
	0.471013	0.411462	0.186952	0.273353	0.893232	0.478175	0.403711	0.395183			0.254736	0.269276
	0.414699	0.732988	0.172512	0.583871	0.464842	0.604273	0.412385	0.347886			0.171514	0.588594
	0.746048	0.345126	0.336111	0.251817	0.523852	0.483893	0.487304	0.331042			0.355451	0.523935
	0.393581	0.417155	0.115568	0.0929593	0.535976	0.586587	0.418108	0.417332			0.180416	0.348195
	0.411888	0.437409	0.155013	0.176468	0.269826	0.82256	0.343556	0.609172			0.336861	0.702337
	0.784001	0.580097	0.396518	0.277595	0.617967	0.674286	0.34238	0.317023			0.325986	0.423109
	0.573964	0.441501	0.269286	0.248562	0.613633	0.454192	0.249527	0.384774			0.204749	0.201975
	0.41467	1.46295	0.0984973	0.367651	0.730647	0.12682	0.601656	0.393088			0.361067	0.26251
	0.265311	0.272109	0.404564	0.377949	0.220282	0.560908	0.234495	0.246409			0.35042	0.510834
	0.23811	0.52124	0.302963	0.10838	0.507448	0.744318	0.402853	0.184637			0.383537	0.488107
	0.314512	0.952812	0.3799	0.0522924	0.481759	0.337009	0.36738	0.275002			0.522665	0.315675
	0.560367	0.534039	0.0522924	0.362773	0.693251	0.664506	0.282522	0.140997			0.240847	0.332948
	0.270642	0.325366	0.187618	0.156023	0.525192	0.602038	0.31611	0.234362			0.38085	0.263506
	0.531864	0.32326	0.366779	0.0639386	0.691142	0.909193	0.613171	0.471859			0.378383	0.379257
	0.236435	0.14915	0.0435222	0.26615	0.686421	0.406742	0.632551	0.305124			0.519859	0.510294
	0.347319	0.39461	0.193107	0.466238	0.536178	0.348998	0.298106	0.350954			0.291975	0.611672
	0.337958	0.223558	0.112811	0.169447	0.589306	0.718013	0.376582	0.487373			0.466012	0.208339
	0.177614	0.363546	0.328626	0.106986	0.855751	0.329486	0.495714	0.543243			0.243342	0.404267
	0.567932	0.297888	0.4794	0.190727	0.434405	0.490393	0.403876	0.302693			0.39626	0.448274
	0.445135	0.591801	0.168301	0.213098	0.765226	0.694054	0.292712	0.289917			0.567705	0.315925
	0.302906	0.123474	0.227968	0.372294	0.475154	0.689568	0.455655	0.612448			0.147786	0.154404
	0.329827	0.481828	0.53473	0.23614	0.434362	0.359584	0.290419	0.301982			0.294319	0.181807
	0.253679	0.21974	0.276875	0.183627	0.4846	0.58232	0.556118	0.449726			0.181875	0.149784
	0.491249	0.580714	0.626325	0.236542	0.801889	0.851245	0.25681	0.260509			0.511207	0.304839
	0.457733	0.74974	0.244444	0.105693	0.903785	0.901645	0.101693	0.321568			0.698178	0.566935
	0.525846	0.177083	0.125796	0.214691	0.899918	0.663734	0.40332	0.338916			0.358783	0.469207
	0.233731	0.132643	0.149532	0.151938	0.670262	0.969479	0.311542	0.385923			0.425307	0.353789
	0.754863	0.64957	0.40192	0.299422	0.55266	0.461198	0.341968	0.648087			0.291726	0.345818
	0.545215	0.360833	0.432702	0.363835	0.964838	0.694886	0.387083	0.166607			0.185849	0.119607
	0.568739	0.337798	0.118159	0.186192	0.741829	0.862642	0.400953	0.451074			0.382814	0.313298
	0.281123	0.268094	0.265264	0.363835	0.680141	0.48359	0.302251	0.261297			0.21626	0.486365
	0.353367	0.599791	0.129398	0.0948888	0.513023	0.507385	0.393175	0.339363			0.578669	0.410785
	0.477727	0.389714	0.121461	0.271763	0.600384	0.378118	0.343995	0.633212			0.338726	0.309377
	0.324106	0.555912	0.356539	0.339798	0.629417	0.348039	0.3484	0.39394			0.170663	0.294984
	0.197446	0.703305	0.394785	0.263516	0.826571	0.794261	0.605655	0.230508			0.318672	0.193173
	0.641199	0.270591	0.465518	0.170666	0.489551	0.565462	0.85478	0.426822			0.307011	0.307185
	0.643864	0.506105	0.640437	0.0746288	0.563276	0.544693	0.341692	0.778473			0.272038	0.288553
	0.412849	0.589972	0.223234	0.141067	0.406011	0.863638	0.286458	0.218745			0.608492	0.433785
	0.569375	0.785323	0.164325	0.299446	0.493911	0.948781	0.426091	0.402381			0.734644	0.156894
	0.218254	0.178561	0.0656981	0.227616	0.517787	0.817507	0.422269	0.356302			0.465361	0.0746659
	0.245544	0.347713	0.293174	0.447927	0.909255	0.479396	0.367441	0.322118			0.341567	0.229768
	0.402341	0.545414	0.226456	0.359713	0.681035	0.833284	0.164696	0.659034			0.28241	0.378631
	0.57217	0.237639	0.226593	0.711985	0.42751	0.47097	0.205204	0.395865			0.278744	0.419241
	0.372736	0.331218	0.173189	0.160176	0.55233	0.724127	0.25607	0.467012			0.310473	0.42701
	0.935178	0.60777	0.321251	0.320268	0.308074	0.520054	0.291828	0.277363			0.358432	0.464082
	0.165052	0.510316	0.220409	0.325467	0.570863	0.7829	0.454158	0.460128			0.420682	0.491699
	0.188825	0.23288	0.356721	0.477644	0.526775	0.842682	0.327277	0.349992			0.0746659	0.783998
	0.549501	0.335483	0.226318	0.320368	0.143947	1.10042	0.582375	0.271013			0.382062	0.456044
	0.320414	0.349504	0.101405	0.380212	0.660703	0.585294	0.607422	0.27915			0.378563	0.334516
	0.657399	0.877539	0.541357	0.390059	0.482445	0.407402	0.314273	0.581301			0.278292	0.408511
	0.300583	0.950128	0.152243	0.264316	0.729237	0.447576	0.361491	0.445404			0.289633	0.259997
	0.390068	0.251496	0.416025	0.20924	0.777026	0.354361	0.233261	0.562423			0.463574	0.489428
	0.272968	0.488664	0.613542	0.459627	0.492861	0.67721	0.698945	0.359797			0.299722	0.226512
	0.680751	0.0770922	0.16361	0.145362	0.873438	0.667943	0.279447	0.256329			0.445648	0.269267
	0.464289	0.509372	0.209449	0.383229	0.61089	0.7418	0.436148	0.2954			0.414429	0.655216
	0.489703	0.358281	0.0769132	0.353521	0.821783	0.562681	0.508455	0.575623			0.374871	0.206887
	0.62924	0.461981	0.164114	0.29388	0.758827	0.799668	0.448069	0.248505			0.547882	0.638017
	0.509303	0.171009	0.382088	0.121749	1.02209	0.974301	0.46455	0.525814			0.868243	0.215656
	0.36297	0.206148	0.478456	0.531705	0.891293	0.463198	0.37795	0.335243			0.404968	0.289016
	0.16131	0.562954	0.168413	0.245546	0.561629	0.773592	0.304956	0.382517			0.425381	0.32808
	0.225251	0.651852	0.398012	0.383958	0.480432	0.678678	0.270365	0.31282			0.416901	0.81139
	0.555841	0.362948	0.467483	0.367385	0.68074	0.492875	0.544334	0.274091			0.576059	0.371277
	0.318178	0.177646	0.507346	0.139997	0.605158	0.689084	0.580967	0.235371			0.553825	0.278528
	0.348374	0.79098	0.424332	0.374334	0.747868	0.720261	0.394457	0.282775			0.265101	0.154628
	0.364093	0.75533	0.798782	0.267242	0.745222	0.456483	0.209838	0.38158			0.158032	0.946578
	0.467275	0.350082	0.356966	0.23001	0.515956	0.618061	0.368005	0.442263			0.19689	0.203045
	0.261867	0.437071	0.5536	0.386207	0.400543	0.381225	0.650658	0.425117			0.322781	0.460844
	0.363886	0.318865	0.752345	0.284071	0.768356	0.624994	0.25577	0.295161			0.361226	0.108622
	0.663936	0.130986	0.314786	0.441562	0.749265	0.6187	0.361534	0.334954			0.232643	0.159519
	0.516386	0.414038	0.250145	0.298362	0.635997	0.501697	0.328226	0.319646			0.494957	0.432641
	0.199481	0.266226	0.223877	0.217228	0.568912	0.437036	0.371238	0.274641			0.440613	0.325696
	0.25203	0.464215	0.357833	0.369092	0.59638	0.573719	0.544601	0.447267			0.172094	0.387801
	0.564717	0.451849	0.277537	0.393959	0.722818	0.520743	0.581353	0.410191			0.52163	0.325362
	0.435922	0.52287	0.502864	0.416971	0.615323	0.471044	0.436176	0.358037			0.334424	0.368833
	0.713963	0.57362	0.247737	0.254694	0.667755	0.72345	0.460942	0.471569			0.410321	0.197062
	0.349129	0.484313	0.211087	0.222551	0.658392	0.314338	0.707915	0.344431			0.625218	0.300649
	0.554649	0.606897	0.186927	0.30607	0.526497	0.757921	0.182049	0.682965			0.355325	0.300531
	0.723365	0.16702	0.251419	0.54734	0.420675	1.09345	0.250341	0.427955			0.199564	0.543683
	0.219542	0.461615	0.509675	0.460107	0.615909	0.194721	0.239601	0.482619			0.288502	0.279969
	0.264536	0.135636	0.15724	0.167704	0.785404	0.669643	0.458607	0.393689			0.260886	0.19226
	0.631058	0.320025	0.145395	0.237258	0.978961	0.418703	0.227071	0.390794			0.300422	0.18711
	0.622569	0.429363	0.272409	0.160083	0.644359	0.923292	0.321004	0.413642			0.245682	0.623981
	0.337652	0.231521	0.501417	0.0794866	0.520338	0.595073	0.268926	0.330332			0.317199	0.288049
	0.375407	0.306749	0.326824	0.0878885	0.185894	0.369111	0.94537	0.55694			0.303974	0.381174
	0.284747	0.509865	0.203515	0.233765	0.887682	0.246743	0.708461	0.23955			0.62097	0.391088
	0.555738	0.530451	0.180495	0.312469	0.586733	0.634183	0.248639	0.239468			0.371014	0.430974
	0.645049	0.294195	0.155294	0.361168	0.787554	0.627251	0.324532	0.284193			0.566009	0.179661
	0.624177	0.470899	0.304236	0.23819	0.731795	0.263891	0.692376	0.27684			0.284538	0.297319
	0.696796	0.544416	0.450166	0.122138	0.668486	0.279723	0.533084	0.356625			0.416236	0.0953049
	0.440811	0.449881	0.142167	0.141604	0.484614	0.711384	0.528064	0.319179			0.114841	0.39515
	0.791105	0.397154	0.164067	0.645394	0.663502	0.381307	0.517325	0.346518			0.346797	0.340583
	0.543512	0.590517	0.134227	0.125916	0.482055	0.399479	0.446274	0.263544			0.390749	0.342537
	0.475115	0.457979	0.296533	0.359597	0.812992	0.723716	0.252152	0.448606			0.538269	0.381832
	0.354027	0.784147	0.205845	0.124475	1.11434	0.468342	0.551548	0.208642			0.660182	0.190291
	0.352008	0.777762	0.483938	0.193349	0.755827	0.947785	0.269873	0.356426			0.368063	0.340369
	0.56351	0.530134	0.421016	0.33643	0.552443	0.909991	0.365019	0.495866			0.322138	0.192658
	0.610913	0.771511	0.428355	0.153734	0.328708	0.820205	0.545866	0.327802			0.457126	0.489046
	0.271085	0.270756	0.155665	0.488869	0.88167	0.509266	0.426494	0.558807			0.252695	0.427773
	0.528899	0.377609	0.27438	0.450151	0.343537	0.710522	0.364368	0.195757			0.608624	0.247489
	0.276408	0.342227	0.187811	0.163681	0.593224	0.474652	0.240187	0.475489			0.207078	0.270856
	0.695639	0.392918	0.247671	0.204049	0.447794	0.652937	0.287316	0.532356			0.233006	0.673967
	0.325466	0.0430757	0.208839	0.182734	0.803796	0.646899	0.906739	0.505262			0.358207	0.70183
	0.480258	0.248545	0.218236	0.399402	0.413987	0.46664	0.313197	0.354746			0.357988	0.354302
	0.548605	0.388923	0.159069	0.148682	0.566551	0.77337	0.423381	0.498226			0.205463	0.369364
	0.249717	0.559779	0.162528	0.124686	0.701311	0.748647	0.482281	0.290633			0.511344	0.242045
	0.627768	0.400609	0.397146	0.236787	0.545528	0.560969	0.655457	0.315946			0.243112	0.338314
	0.358813	0.799352	0.211092	0.521356	0.58641	0.525044	0.466554	0.261891			0.317705	0.339312
	0.534911	0.495183	0.16021	0.196901	0.626381	0.749963	0.384143	0.390825			0.686982	0.680016
	0.233791	0.291341	0.186846	0.208594	0.553438	0.521917	0.717729	0.152258			0.81295	0.170719
	0.409747	0.45868	0.122117	0.213724	0.331898	0.55015	0.304918	0.426832			0.479334	0.168071
	0.450335	0.0951554	0.30484	0.189037	0.467756	0.813258	0.374256	0.501589			0.209663	0.331399
	0.839773	0.231967	0.326764	0.23925	0.633928	0.601511	0.347528	0.43172			0.382625	0.401718
	0.320645	0.754836	0.189148	0.386273	0.479377	0.658947	0.254067	0.893398			0.675804	0.338007
	0.532018	0.32764	0.288222	0.55965	0.666366	0.728958	0.732384	0.343237			0.631145	0.484006
	0.446462	0.405123	0.446275	0.308966	0.790811	0.783689	0.621626	0.658755			0.317721	0.392677
	0.360366	0.33537	0.266795	0.249205	0.605976	0.637175	0.33707	0.456417			0.401069	0.135782
	0.453314	0.737753	0.334752	0.0718433	0.494618	0.444187	0.24849	0.607452			0.170579	0.174757
	0.41841	0.501358	0.446588	0.488932	0.550265	0.454813	0.493934	0.333853			0.34104	0.436888
	0.42086	0.330365	0.191447	0.320187	0.555234	0.283712	0.465892	0.371575			0.271113	0.188957
	0.435035	0.681003	0.149831	0.421514	0.786587	0.348687	0.409974	0.313246			0.387394	0.316036
	0.724531	0.313225	0.137778	0.20248	0.425194	0.506783	0.369379	0.235833			0.493023	0.666795
	0.385865	0.286982	0.240421	0.27458	0.624734	0.619984	0.367904	0.37375			0.3727	0.32861
	0.433145	0.251392	0.475697	0.286853	0.747305	0.62014	0.412952	0.303234			0.745639	0.503872
	0.494167	0.852902	0.296572	0.459924	0.680434	0.813357	0.661276	0.307602			0.317983	0.14686
	0.741523	0.253293	0.366497	0.101238	0.704561	0.506119	0.369	0.445132			0.500157	0.687623
	0.387617	0.225343	0.232106	0.367976	0.26534	0.905756	0.335214	0.43564			0.370759	0.348907
	0.398688	0.444133	0.207676	0.24296	0.509954	0.666762	0.423048	0.643824			0.236375	0.423764
	0.311883	0.27934	0.146004	0.187017	0.733484	0.641231	0.217338	0.369096			0.311634	0.130031
	0.453314	0.50706	0.297105	0.157839	0.805588	0.795127	0.444274	0.324584			0.716658	0.28232
	0.566314	0.195122	0.16678	0.253265	0.538243	0.630584	0.377778	0.367372			0.533612	0.33288
	0.160198	0.842078	0.185943	0.437873	0.400477	0.771122	0.399845	0.269458			0.521699	0.297839
	0.614475	0.478684	0.187692	0.303526	0.358606		0.33809	0.618641			0.250126	0.140808
	0.409874	0.241302	0.106309	0.376141	0.26829		0.289687	0.426799			0.501883	0.346701
	0.371602	0.295757	0.0663377	0.831713	0.744968		1.09063	0.350451			0.558621	0.166569
	0.505304	0.398431	0.386142	0.0891801	0.26294		0.412275	0.280552			0.391667	0.529163
	0.499839	0.623629	0.359079	0.197965	0.561433		0.313593	0.31645			0.269579	0.239759
	0.744632	0.362666	0.133416	0.0867149	0.554038		0.258611	0.455893			0.381548	0.612303
	0.56118	0.662672	0.390013	0.257404	0.469291		0.336764	0.336245			0.786991	0.252435
	0.311198	0.598318	0.158172	0.39603	0.288486		0.505949	0.410843			0.204304	0.380768
	0.726478	0.354787	0.22041	0.0720425	0.98146		0.23314	0.342208			0.248882	0.37749
	0.712887	0.411027	0.388462	0.301638	0.536463		0.464511	0.281581			0.357221	0.588752
	0.279716	0.294024	0.176246	0.161457	0.705571		0.26787	0.596136			0.42373	0.425725
	0.439844	0.265249	0.292552	0.334417	0.418183		0.329359	0.386366			0.101447	0.552306
	1.01934	0.234026	0.380907	0.111089	0.645293		0.228247	0.493853			0.389927	0.199987
	0.624482	0.476175	0.493986	0.112577	0.414053		0.297554	0.344041			0.369865	0.249484
	0.304369	0.381718	0.582601	0.158295	0.653867		0.69516	0.227629			0.182943	0.552916
	0.38685	0.371028	0.36592	0.332047	0.50891		0.496372	0.260835			0.205788	0.361575
	0.333055	0.446546	0.225572	0.435887	0.536977		0.365866	0.419671			0.231261	0.164227
	0.555238	0.215767	0.112027	0.294955	0.723401		0.563312	0.382983			0.173813	0.189521
	0.836825	0.421984	0.296783	0.561753	0.753682		0.368695	0.54538			0.503098	0.24717
	0.311316	0.406369	0.376577	0.284394	0.620272		0.750268	0.245357			0.537605	0.446259
	0.548015	0.278661	0.167899	0.517847	0.971358		0.488776	0.407936			0.571933	0.654036
	0.247874	0.579519	0.425354	0.259929	0.589324		0.24519	0.268899			0.262218	0.402578
	0.101655	0.345771	0.126335	0.140217			0.560673	0.58051			0.296405	0.248482
	0.400494	0.358255	0.288913	0.402821			0.377253	0.412859			0.201528	0.333367
	0.661178	0.403981	0.784948	0.0792295			0.340805	0.577829			0.164853	0.888839
	0.447633	0.258639	0.728276	0.298299			0.273581	0.295204			0.323375	0.261897
	0.351893	0.182335	0.164054	0.161037			0.41037	0.435804			0.265549	0.249573
	0.432161	0.294092	0.279347	0.276675			0.485199	0.82896			0.344272	0.337715
	0.498813	0.228693	0.291132	0.683958			0.532845	0.454868			0.404679	0.3357
	0.587528	0.343766	0.140276	0.29563			0.259527	0.332391			0.948367	0.151128
	0.318314	0.452796	0.596765	0.334711			0.363422	0.541691			0.342439	0.156112
	0.304392	0.400391	0.374867	0.223211			0.408617	0.363407			0.183917	0.342662
	0.677974	0.234171	0.128888	0.54267			0.219857	0.332012			0.389296	0.296735
	0.721205	0.421857	0.144757	0.285651			0.274926	0.644553			0.451454	0.383321
	0.237938	0.254866	0.0796779	0.405345			0.272454	0.809346			0.217338	0.31936
	0.322224	0.180115	0.234205	0.347239			0.281256	0.274539			0.169282	0.310804
	0.620604	0.167075	0.0845708	0.301637			0.423546	0.416398			0.234039	0.346449
	0.406673	0.581186	0.127206	0.201668			0.537433	0.624395			0.317306	0.585857
	0.312356	0.367243	0.351916	0.173579			0.50214	0.457286			0.341257	0.349909
	0.755757	0.207414	0.235735	0.258501			0.299599	0.305353			0.197013	0.330589
	0.64062	0.34306	0.0727234	0.138051			0.251444	0.325901			0.367305	0.229254
	0.352054	0.291943	0.302891	0.202443			0.533926	0.258286			0.437009	0.471738
	0.323963	0.377908	0.329316	0.207341			0.515564	0.352208			0.231658	0.315862
	0.435097	0.141724	0.53904	0.0929734			0.490353	0.610469			0.534225	0.339771
	0.328795	0.988264	0.23287	0.28019			0.199044	0.534638			0.337315	0.366738
	0.640284	0.242318	0.157313	0.317099			0.353946	0.581997			0.329771	0.456359
	0.575373	0.512717	0.191465	0.0994519			0.444184	0.311194			0.658064	0.262346
	0.293745	0.370521	0.403679	0.110061			0.309815	0.388276			0.313046	0.254146
	0.892463	0.218317	0.544572	0.277686			0.412082	0.509529			0.356527	0.154892
	0.546185	0.465609	0.293279	0.203571			0.633985	0.608997			0.19117	0.463392
	0.771837	0.492037	0.23209	0.12648			0.781383	0.429944			0.347053	0.203021
	0.813396	0.923239	0.218598	0.170931			0.356851	0.625078			0.275423	0.340284
	0.420406	0.267139	0.327687	0.458554			0.214642	0.406561			0.26316	0.397121
	0.553494	0.637176	0.216827	0.344686			0.744903	0.357606			0.805206	0.594322
	0.199246	0.307189	0.280647	0.332146			0.268981	0.603941			0.502698	0.522256
	0.588806	0.687019	0.157705	0.219154			0.396158	0.310286			0.301407	0.3044
	0.505447	0.259116	0.640237	0.345609			0.43223	0.337234			0.362538	0.354536
	0.489538	0.5371	0.230873	0.153337			0.517509	0.465762			0.402352	0.31626
	0.374086	0.593349	0.2878	0.219279			0.449748	0.475155			0.180862	0.644541
	0.575026	0.331166	0.382868	0.312678			0.235951	0.310975			0.275507	0.527044
	0.492801	0.397633	0.300433	0.266221			0.512174	0.270383			0.356931	0.208077
	0.32693	0.29509	0.688243	0.245586			0.680255	0.250306			0.342953	0.474304
	0.589432	0.473994	0.477103	0.181834			0.174672	0.16228			0.458069	0.290105
	0.589867	0.594146	0.177592	0.118674			0.391403	0.359965			0.567322	0.404246
	0.413786	0.707155	0.306716	0.377497			0.579798	0.336367			0.230794	0.51816
	0.429156	0.189701	0.307072	0.421613			0.464946	0.365868			0.254829	0.327362
	0.584739	0.365063	0.106705	0.239196			0.559544	0.189808			0.641822	0.36741
	0.149022	0.558585	0.216059	0.579949			0.317935	0.505481			0.277917	0.702043
	0.290694	0.273604	0.352913	0.343707			0.618429	0.506716			0.347058	0.473786
	0.579888	0.459569	0.212129	0.204348			0.533941	0.515104			0.376772	0.476083
	0.514587	0.509556	0.220121	0.830941			0.270943	0.464762			0.358303	0.117997
	0.896665	0.319657	0.60914	0.1992			0.405089	0.330617			0.39545	0.625091
	0.417016	0.324166	0.185586	0.222768			0.248247	0.458107			0.459468	0.332858
	0.580321	0.487773	0.220302	0.227304			0.284669	0.400743			0.656123	0.368365
	0.241273	0.289024	0.0522924	0.269898			0.497043	0.377612			0.574874	0.546756
	0.44827	0.440324	0.479796	0.241903			0.452756	0.387767			0.64709	0.35087
	0.377444	0.287126	0.219841	0.492363			0.498176	0.663694			0.407172	0.193822
	0.395406	0.527973	0.194521	0.31082			0.57839	0.386347			0.20617	0.316485
	0.442775	0.198325	0.292178	0.433032			0.307231	0.271715			0.631803	0.49341
	0.315607	0.341518	0.245413	0.317973			0.372538	0.527754			0.320991	0.407293
	1.40234	0.29744	0.280301	0.126624			0.406664	0.584145			0.389721	0.478701
	0.500144	0.675453	0.106319	0.20084			0.465135	0.363738			0.380263	0.120937
	0.811147	0.288774	0.197346	0.278329			0.338436	0.206907			0.202233	0.542024
	0.342763	0.522669	0.175408	0.303875			0.320336	0.357685			0.152335	0.479642
	0.564987	0.355938	0.273832	0.424191			0.296082	0.446971			0.576432	0.478703
	1.0218	0.328081	0.263686	0.153542			0.556173	0.460475			0.565861	0.392141
	0.362495	0.313592	0.532024	0.256468			0.313072	0.439026			0.214286	0.238744
	0.408482	0.550306	0.138824	0.2361			0.395698	0.221143			0.399903	0.326502
	0.308307	0.398721	0.218068	0.190592			0.251821	0.480466			0.438057	0.270014
	0.383811	0.352511	0.173115	0.249007			0.489713	0.338412			0.696646	0.464029
	0.486423	0.59341	0.0546677	0.16576			0.516002	0.252552			0.589858	0.389219
	0.380984	0.289604	0.346805	0.377885			0.509883	0.394013			0.365356	0.417702
	0.182962	0.557576	0.226526	0.288594			0.110099	0.563962			0.268598	0.400842
	0.315739	0.909075	0.433054	0.185029			0.255818	0.586457			0.5483	0.234612
	0.484026	0.360618	0.414248	0.241182			0.297416	0.457073			0.199695	0.105083
	0.387548	0.688459	0.30714	0.157746			0.311789	0.224614			0.524638	0.184541
	0.440243	0.427859	0.42866	0.660565			0.35006	0.374764			0.340351	0.212111
	0.459258	0.280383	0.110117	0.202693			0.101693	0.3018			0.536596	0.259506
	0.146676	0.23154	0.218401	0.308225			0.729118	0.238203			0.663591	0.253115
	0.644803	0.691134	0.386651	0.424383			0.607822	0.842551			0.284053	0.439148
	0.527823	0.374856	0.254442	0.290515			0.382434	0.486324			0.645982	0.527789
	0.129761	0.418976	0.135814	0.165804			0.439807	0.384182			0.447887	0.354734
	0.414958	0.61488	0.280904	0.409039			0.357068	0.352239			0.135462	0.571322
	0.246485	0.52446	0.165524	0.317144			0.301958	0.286211			0.432166	0.438338
	0.397454	0.358497	0.405818	0.203737			0.239292	0.416768			0.353485	0.383186
	0.353958	0.238462	0.379262	0.2545			0.328844	0.253722			0.480709	0.666512
	0.437171	0.28242	0.230826	0.184045			0.385722	0.290673			0.340202	0.461519
	0.70556	0.290389	0.356299	0.0955086			0.228504	0.60837			0.196718	0.439178
	0.628569	0.474027	0.623057	0.28421			0.435534	0.236748			0.310777	0.523946
	0.369663	0.553356	0.174276	0.13362			0.229762	0.420524			0.395516	0.390966
	0.535428	0.352189	0.109725	0.251363			0.255785	0.397059			0.527577	0.279923
	0.351289	0.691627	0.402257	0.246468			0.114628	0.148554			0.198435	0.464225
	0.337734	0.44762	0.195788	0.395892			0.556712	0.48341			0.610905	0.341483
	0.634657	0.630526	0.361738	0.519903			0.30412	0.493611			0.377767	0.401606
	0.489638	0.0811938	0.23828	0.146291			0.209731	0.730601			0.263037	0.391922
	0.666583	0.205371	0.262916	0.129301			0.252003	0.269993			0.441273	0.355704
	0.142726	0.498867	0.166738	0.391908			0.398852	0.72069			0.9207	0.278107
	0.378106	0.347853	0.256285	0.0622143			0.393071	0.232142			0.653345	0.46358
	0.430539	0.301832	0.309501	0.301739			0.194796	0.369326			0.150345	0.380864
	0.4032	0.449998	0.309465	0.244448			0.657535	0.430388			0.445717	0.236071
	0.567066	0.207206	0.22223	0.169878			0.285972	0.687975			0.349713	0.686193
	0.380047	0.345881	0.0995712	0.658304			0.219224	0.476456			0.49214	0.317224
	0.59902	0.17306	0.513193	0.356412			0.41676	0.489914			0.265502	0.228535
	0.358133	0.690999	0.0967741	0.124372			0.217511	0.400942			0.325654	0.224203
	0.658575	0.321414	0.333044	0.214938			0.278115	0.293815			0.0746659	0.181156
	0.472279	0.580761	0.377156	0.313778			0.62218	0.449635			0.554296	0.341318
	0.308502	0.166123	0.349379	0.406513			0.34483	0.395419			0.44102	0.508807
	0.396234	0.254045	0.271117	0.438315			0.283515	0.60733			0.428985	0.286416
	0.373193	0.69048	0.228116	0.199371			0.37866	0.29876			0.314012	0.370782
	0.352196	0.204341	0.443564	0.447049			0.455656	0.873437			0.445517	0.505435
	0.325547	0.487233	0.336554	0.242472			0.433741	0.333385			0.267606	0.494198
	0.134136	0.300269	0.141696	0.320948			0.479832	0.564921			0.298066	0.229199
	0.741209	0.51753	0.396761	0.156685			0.318492	0.340686			0.217909	0.464936
	0.326342	0.391529	0.242973	0.272011			0.449423	0.19249			0.413757	0.255298
	0.495876	0.646317	0.0909546	0.201776			0.630114	0.482845			0.200782	0.146125
	0.523517	0.195284	0.136291	0.056319			0.44342	0.251719			0.394727	0.674428
	0.255312	0.591878	0.282122	0.322358			0.406844	0.482785			0.162977	0.495127
	0.227367	0.359319	0.404585	0.185099			0.392029	0.27051			0.285189	0.238762
	0.475839	0.263388	0.263285	0.13362			0.284408	0.363561			0.657283	0.465188
	0.689437	0.484938	0.192006	0.143162			0.380003	0.259802			0.0855839	0.35091
	0.58784	0.536567	0.280809	0.3913			0.366901	0.36048			0.529321	0.20674
	0.34728	0.450723	0.127132	0.120878			0.362368	0.629976			0.406697	0.405402
	0.386846	0.616627	0.318782	0.651493			0.458746	0.452975			0.457239	0.293458
	0.273912	0.469358	0.247538	0.564468			0.544609	0.370632			0.225164	0.554174
	0.422372	0.936836	0.126212	0.316922			0.288738	0.344407			0.209894	0.260507
	0.59124	0.546338	0.241371	0.451525			0.427123	0.271735			0.40431	0.244203
	0.551555	0.61497	0.452621	0.262507			0.162801	0.369874			0.36628	0.430219
	0.487588	0.5243	0.00520584	0.293289			0.628213	0.50124			0.269683	0.0630438
	0.708924	0.16927	0.183902	0.318134			0.314524	0.90081			0.225413	0.295968
	0.338468	0.385606	0.269495	0.194954			0.611458	0.442181			0.755454	0.359306
	0.280673	0.62842	0.281933	0.521119			0.280699	0.460674			0.176515	0.131809
	0.221154	0.85131	0.191385	0.07868			0.358726	0.651601			0.563351	0.114736
	0.535823	0.321553	0.234086	0.346373			0.535464	0.121935			0.357633	0.411508
	0.588061	0.537466	0.483734	0.375962			0.232321	0.607207			0.157258	0.428282
	0.503595	0.394122	0.410722	0.387275			0.445983	0.287502			0.419981	0.443198
	0.266636	0.225808	0.344694	0.23575			0.273002	0.446181			0.369847	0.5574
	0.488516	0.523413	0.093557	0.300238			0.336106	0.581934			0.372152	0.552504
	0.551052	0.16661	0.181222	0.267101			0.404089	0.19032			0.648818	0.360114
	0.15937	0.136837	0.381684	0.241596			0.563059	0.538787			0.368452	0.356112
	0.938211	0.296218	0.166791	0.447666			0.433313	0.779224			0.241188	0.450255
	0.398898	0.669214	0.269494	0.232869			0.32488	0.335231			0.235343	0.393384
	0.252529	0.410531	0.161353	0.439465			0.603857	0.296875			0.220931	0.659228
	1.0477	0.130393	0.305032	0.264432			0.351848	0.372928			0.51692	0.172984
	0.403549	0.302974	0.566256	0.110177			0.36825	0.416158			0.352112	0.180108
	0.533321	0.658529	0.237372	0.236602			0.518885	0.3976			0.366304	0.52134
	0.717299	0.351795	0.0956357	0.430407			0.621275	0.419108			0.391443	0.517013
	0.311654	0.597491	0.215042	0.168095			0.331578	0.994983			0.491702	0.207523
	0.525463	0.402401	0.417929	0.0692572			0.628492	0.327993			0.384349	0.269053
	0.177654	0.470221	0.161203	0.206771			0.342859	0.554944			0.380972	0.462061
	0.488552	0.188544	0.23045	0.587837			0.701095	0.373077			0.174299	0.170033
	0.492265	0.314303	0.291781	0.62616			0.551881	0.858698			0.42131	0.251877
	0.293732	0.719163	0.322342	0.432987			0.488429	0.82015			0.437634	0.305005
	0.675784	0.208388	0.099421	0.150686			0.222064	0.179686			0.353375	0.343923
	0.243457	0.384028	0.312668	0.224628			0.477864	0.408304			0.366742	0.705973
	0.35775	0.794337	0.0791346	0.295646			0.406583	0.373196			0.39023	0.337493
	0.175619	0.618094	0.502052	0.221976			0.694628	0.451194			0.284455	0.426972
	0.171458	0.717892	0.39063	0.259164			0.191275	0.347794			0.143414	0.251375
	0.205776	0.686181	0.110749	0.2235			0.285355	0.363005			0.180945	0.194307
	0.446097	0.373515	0.642084	0.398546			0.34152	0.342802			0.500087	0.32049
	0.427551	0.492761	0.179261	0.263241			0.387289	0.435427			0.416733	0.412273
	0.350548	0.328223	0.28736	0.197091			0.526132	0.284736			0.273186	0.607591
	0.685779	0.40894	0.131612	0.354105			0.378232	0.472641			0.518081	0.428587
	0.566354	0.386645	0.316791	0.202779			0.456281	0.528779			0.351082	0.467198
	0.610039	0.141119	0.430359	0.239561			0.327697	0.590687			0.327487	0.697423
	0.391578	0.403808	0.506292	0.30177			0.455916	0.37332			0.50359	0.0925843
	0.580728	0.346464	0.309602	0.322161			0.255256	0.58929			0.256657	0.580059
	0.1402	0.519171	0.173387	0.150969			0.582721	0.366157			0.287813	0.307839
	0.0812981	0.134384	0.173795	0.158855			0.396623	0.156759			0.22133	0.577015
	0.414611	0.586742	0.552257	0.241366			0.362522	0.347237			0.231276	0.463698
	0.513441	0.410326	0.230969	0.165565			0.195537	0.401363			0.666866	0.781433
	0.354002	0.346959	0.499121	0.256222			0.673118	0.981108			0.64812	0.506072
	0.42019	0.248045	0.245061	0.184421			0.526439	0.68824			0.21946	0.158581
	0.233008	0.628791	0.326791	0.16579			0.654335	0.270174			0.637322	0.435335
	0.382201	0.677536	0.39612	0.196363			0.637038	0.403993			0.204906	0.5003
	0.283823	0.363486	0.212493	0.349325			0.420709	0.534861			0.639485	0.428578
	0.403472	0.433012	0.120819	0.158046			0.509756	0.382385			0.261989	0.298681
	0.901252	0.712922	0.349929	0.123502			0.49885	0.230532			0.293577	0.370824
	0.364825	0.580464	0.134793	0.123359			0.293005	0.60916			0.400136	0.406281
	0.650526	0.167493	0.522382	0.303614			0.463026	0.470947			0.376676	0.475107
	0.454689	0.483436	0.492281	0.265218			0.515527	0.243837			0.552841	0.441512
	0.274371	0.732504	0.428404	0.127663			0.182891	0.709055			0.184524	0.882046
	0.515182	0.219251	0.373484	0.372396			0.256753	0.176481			0.331501	0.473707
	0.52436	0.403707	0.274895	0.443044			0.511962	0.559806			0.472972	0.42794
	0.378149	0.263617	0.119479	0.200895			0.425134	0.342201			0.431365	0.652764
	0.777103	0.379551	0.150879	0.50361			0.471455	0.474465			0.421742	0.532681
	0.655927	0.0561254	0.500654	0.302841			0.238669	0.24399			0.141488	0.736687
	0.382265	0.359658	0.182491	0.448031			0.24432	0.251907			0.363761	0.877991
	0.300123	0.217613	0.039992	0.370415			0.336021	0.375987			0.340021	0.613136
	0.203566	0.495348	0.338427	0.444432			0.402808	0.163242			0.543092	0.220429
	0.579661	0.481038	0.215906	0.35205			0.423999	0.253654			0.207054	0.345358
	0.872314	0.363883	0.114668	0.128073			0.277044	0.273394			0.191382	0.251282
	0.657837	0.56161	0.235306	0.216617			0.645833	0.216251			0.508151	0.499041
	0.317476	0.232396	0.19507	0.225729			0.257656	0.554203			0.413844	0.451138
	0.297712	0.415419	0.073515	0.296159			0.422708	0.181004			0.486605	0.381085
	0.368265	0.872603	0.31317	0.263593			0.505921	0.319277			0.472627	0.362481
	0.547827	0.445537	0.28115	0.28846			0.66118	0.417655			0.249373	0.27485
	0.702046	0.834051	0.411938	0.195514			0.519021	0.391335			0.697995	0.35666
	0.525931	0.458423	0.550158	0.341266			0.346417	0.451326			0.409611	0.260069
	0.228292	0.350313	0.228229	0.324494			0.567609	0.320158			0.299689	0.423606
	0.194726	0.426985	0.177376	0.162686			0.441818	0.463112			0.235447	0.529428
	0.0378578	0.758424	0.253079	0.0652926			0.445754	0.20723			0.385371	0.418281
	0.654315	0.287029	0.133249	0.119315			0.285449	0.275676			0.604165	0.447958
	0.369042	0.312435	0.153504	0.111154			0.482567	0.824998			0.266777	0.381718
	0.371493	0.521305	0.373093	0.475387			0.333247	0.539682			0.148263	0.123812
	0.524895	0.20202	0.147353	0.0820577			0.450457	0.744545			0.338151	0.33003
	0.621863	0.610147	0.444355	0.176261			0.517159	0.319238			0.303671	0.455725
	0.995161	0.203044	0.2066	0.207944			0.441096	0.301937			0.442229	0.663991
	0.454189	0.262698	0.485022	0.391535			0.268326	0.421832			0.65487	0.541131
	0.533056	0.129542	0.191659	0.354962			0.26097	0.418553			0.335846	0.245311
	0.446657	0.206323	0.255606	0.121025			0.602658	0.861628			0.463358	0.53765
	0.323474	0.353759	0.0936598	0.538923			0.420463	0.644676			0.540062	0.316382
	0.185064	0.416173	0.186024	0.235948			0.385862	0.451815			0.133132	0.288582
	0.450291	0.207064	0.536067	0.163902			0.340142	0.563028			0.324526	0.178468
	0.302557	0.245332	0.256528	0.107505			0.507702	0.500532			0.319572	0.165994
	0.478025	0.443786	0.370051	0.172049			0.520257	0.496965			0.269298	0.265513
	0.0780379	0.573948	0.0916976	0.276325			0.372781	0.577402			0.420659	0.357036
	0.0889598	0.722217	0.36875	0.225597			0.372652	0.340071			0.564469	0.581951
	0.354474	0.459654	0.470722	0.586281			0.231651	0.47589			0.323985	0.361272
	0.562512	0.129783	0.46918	0.282947			0.454167	0.607266			0.531965	0.185154
	0.450897	0.353973	0.103524	0.332155			0.337896	0.2518			0.230071	0.1567
	0.431151	0.603433	0.186255	0.429327			0.423937	0.282204			0.0820845	0.132911
	0.77564	0.443273	0.0484104	0.393961			0.323633	0.806167			0.200563	0.374876
	0.281054	0.690623	0.328572	0.420971			0.3009	0.248308			0.501012	0.14418
	0.598459	0.202076	0.32017	0.181528			0.373531	0.423757			0.332062	0.262755
	0.411229	0.115316	0.327069	0.162007			0.337655	0.305953			0.292736	0.208575
	0.358919	0.199707	0.629004	0.397933			0.397895	0.317483			0.605597	0.203919
	0.847006	0.539115	0.261511	0.0469774			0.371628	0.492073			0.193828	0.131526
	0.52147	0.334448	0.384912	0.252973			0.679019	0.299605			0.339734	0.280511
	0.483841	0.201838	0.161044	0.441493			0.354572	0.39053			0.542655	0.179306
	0.278719	0.804768	0.246376	0.281322			0.57539	0.446505			0.56044	0.285039
	0.250477	0.220263	0.284466	0.0906787			0.414469	0.426117			0.179809	0.425876
	0.505024	0.251808	0.481566	0.232086			0.435481	0.306071			0.382386	0.160062
	0.544513	0.209894	0.2748	0.529865			0.402796	0.473739			0.492291	0.349834
	0.342005	0.568449	0.338815	0.405828			0.46438	0.490596			0.284832	0.21074
	0.208061	0.25855	0.157854	0.185069			0.53444	0.766331			0.53319	0.405284
	0.357836	0.308204	0.0708014	0.178097			0.305798	0.820948			0.218193	0.868432
	0.467594	0.517698	0.310367	0.217199			0.510869	0.19691			0.769708	0.475075
	0.555785	0.417137	0.269558	0.271084			0.574497	0.47667			0.419345	0.468363
	0.446065	0.204213	0.188934	0.199952			0.671994	0.822265			0.365469	0.697886
	0.365139	0.398148	0.256843	0.420463			0.254752	0.748902			0.218992	0.382174
	0.518128	0.758094	0.0855375	0.400139			0.33694	0.271218			0.23133	0.255953
	0.274209	0.87365	0.454478	0.104582			0.4865	0.625818			0.220277	0.343158
	0.460054	0.525085	0.737925	0.214131			1.04399	0.702418			0.437012	0.361101
	0.366017	0.581917	0.240947	0.0965172			0.900769	0.309454			0.306184	0.649886
	0.301605	0.313739	0.643966	0.157651			0.404525	0.907024			0.317831	0.548963
	0.810389	0.469365	0.213767	0.320891			0.320782	0.354219			0.398934	0.440924
	0.389729	0.626514	0.0941853	0.231344			0.516391	0.214778			0.414295	0.3925
	0.409254	0.340076	0.410779	0.192718			0.448687	0.35451			0.381355	0.415196
	0.25254	0.606746	0.178014	0.397624			0.337993	0.421124			0.210097	0.336743
	0.0998912	0.357358	0.328587	0.139154			0.565681	0.647101			0.295736	0.502983
	0.246487	0.246274	0.19703	0.178793			0.670057	0.268206			0.282257	0.518552
	0.49706	0.594658	0.266521	0.144187			0.377614	0.230553			0.606411	0.450711
	0.131022	0.197695	0.247059	0.153285			0.408817	0.483399			0.24467	0.316439
	0.294466	0.89184	0.223567	0.0858602			0.15924	0.299584			0.582272	0.15685
	0.369121	0.44944	0.627536	0.237505			0.457177	0.220876			0.348046	0.611096
	0.284258	0.333311	0.477937	0.490305			0.378572	0.406946			0.252814	0.224769
	0.29418	0.268607	0.323512	0.132615			0.43617	0.411916			0.465567	0.422543
	0.467654	0.60895	0.523215	0.136243			0.393235	0.375492			0.391913	0.27391
	0.260952	0.150059	0.187495	0.223743			0.412897	0.27882			0.3551	0.123943
	0.740358	0.517546	0.220602	0.0533302			0.473709	0.343958			0.339286	0.498235
	0.241888	0.406125	0.514856	0.355855			0.525791	0.396642			0.23423	0.302682
	0.360636	0.366961	0.377365	0.250259			0.229231	0.119104			0.581181	0.508464
	0.764082	0.422778	0.807331	0.147382			0.691216	0.538925			0.204409	0.626764
	0.473224	0.272284	0.152789	0.216985			0.41924	0.477727			0.588124	0.171752
	0.576324	0.644257	0.338774	0.417542			0.234701	0.255917			0.381125	0.420066
	0.752329	0.762187	0.281986	0.231771			0.59485	0.47087			0.307925	0.651743
	0.405116	0.275636	0.191243	0.24257			0.205745	0.320849			0.286976	0.187802
	0.394101	0.293769	0.306797	0.237753			0.296062	0.506453			0.255604	0.471738
	0.302284	0.477379	0.115054	0.103106			0.452221	0.545856			0.144287	1.05204
	0.341867	0.392784	0.282719	0.161428			0.298041	0.265589			0.545844	0.252033
	0.642175	0.454302	0.398283	0.385497			0.252711	0.828264			0.47745	0.597216
	0.396082	0.448093	0.280306	0.348989			0.671104	0.735066			0.655463	0.495967
	0.16828	0.420371	0.110899	0.189632			0.441322	0.405237			0.376223	0.237135
	0.781736	0.43981	0.451742	0.213051			0.425206	0.352701			0.170422	0.353461
	0.530135	0.164361	0.156358	0.260444			0.436762	0.494934			0.37015	0.0811987
	0.505719	0.230318	0.227895	0.186887			0.418434	0.413999			0.872094	0.577651
	0.408781	0.332254	0.174165	0.272224			0.410649	0.423783			1.07341	0.296998
	0.111816	0.758389	0.236896	0.176814			0.473585	0.708172			0.153896	0.223011
	0.42001	0.502172	0.30349	0.458874			0.597125	0.510323			0.404673	0.238241
	0.447072	0.942381	0.141149	0.617628			0.358832	0.531189			0.375128	0.271333
	0.581999	0.567563	0.109213	0.346366			0.389827	0.347108			0.253985	0.332756
	0.312044	0.377	0.222582	0.128706			0.354358	0.429222			0.327604	0.186871
	0.58113	0.238564	0.0694251	0.530112			0.309605	0.37062			0.713997	0.337973
	0.599249	0.341192	0.0892236	0.0860053			0.148808	0.49407			0.3364	0.362707
	0.640066	0.202401	0.245751	0.421445			0.327426	0.452498			0.481522	0.283116
	0.8555	0.516522	0.352657	0.286062			0.519453	0.461492			0.19834	0.371432
	0.514204	0.623883	0.184621	0.354176			0.430942	0.743955			0.618727	0.372826
	0.261125	0.462718	0.292432	0.162743			0.377012	0.779729			0.43931	0.366818
	0.658913	0.411407	0.308346	0.495114			0.288903	0.314609			0.472923	0.295285
	0.329731	0.891349	0.636229	0.194205			0.516784	0.328394			0.439658	0.0730339
	0.591104	0.304377	0.0545939	0.227603			0.446687	0.14789			0.427881	0.0945627
	0.58652	0.31151	0.112748	0.352882			0.494372	0.220553			0.386912	0.401827
	0.915494	0.393699	0.379898	0.214698			0.636731	0.420479			0.234533	0.712162
	0.562452	0.481301	0.230737	0.124656			0.316587	0.533607			0.183494	0.125159
	0.310358	0.277797	0.350208	0.858935			0.242403	0.227194			0.213675	0.53471
	0.792414	0.461023	0.0986197	0.492919			0.341376	0.928974			0.393029	0.269261
	0.397264	0.565987	0.166187	0.416632			0.526586	0.756506			0.341904	0.525773
	0.57345	0.519101	0.0784771	0.608225			0.347681	0.268628			0.19442	0.322383
	0.482385	1.21494	0.594261	0.20426			0.307716	0.376807			0.734678	0.195369
	0.678115	0.376019	0.102309	0.518137			0.249358	0.231122			0.232642	0.83846
	0.2774	0.293062	0.810641	0.127084			0.310369	0.488606			0.326203	0.792067
	0.468424	0.456583	0.109073	0.352804			0.550979	0.384311			0.225317	0.499712
	0.733617	0.673027	0.207852	0.352701			0.221051	0.766579			0.27954	0.442274
	0.377465	0.222996	0.113172	0.236688			0.498962	0.464137			0.156985	0.343995
	0.368721	0.476176	0.404057	0.368215			0.599713	0.372784			0.559776	0.504147
	0.250746	0.891145	0.281305	0.0922581			0.403835	0.326576			0.436539	0.247093
	0.498533	0.163299	0.107179	0.0890041			0.213476	0.212666			0.43055	0.253986
	0.571613	0.278708	0.36929	0.136872			0.359252	0.52647			0.381807	0.225007
	0.0786864	0.705204	0.370689	0.0967498			0.207747	0.623589			0.394106	0.546008
	0.54201	1.11621	0.283493	0.203714			0.345295	0.325613			0.302985	0.181574
	0.465155	0.373251	0.176033	0.220743			0.558692	0.504539			0.215549	0.335418
	0.807309	0.37322	0.43045	0.277487			0.62714	0.572933			0.43558	0.397876
	0.720814	0.464428	0.234973	0.257364			0.411986	0.528313			0.328683	0.32187
	0.318581	0.223462	0.789347	0.219953			0.42655	0.537645			0.292919	0.245009
	0.617006	0.332415	0.133051	0.239585			0.29434	0.263344			0.537615	0.386724
	0.686073	0.493003	0.132094	0.0875451			0.279832	0.226991			0.281035	0.599512
	0.557271	0.499322	0.159375	0.210789			0.434147	0.286649			0.0941396	0.381383
	0.538129	0.515607	0.515645	0.385877			0.280597	0.367965			0.482389	0.429605
	0.510703	0.34946	0.158426	0.364984			0.338203	0.619984			0.456776	0.706437
	0.442333	0.145449	0.313505	0.305725			0.487783	0.398058			0.312665	0.334443
	0.729078	0.507646	0.218068	0.333749			1.03666	0.282248			0.267319	0.203574
	0.783641	0.168298	0.169854	0.1398			0.373075	0.354239			0.382726	0.196762
	0.270601	0.347944	0.206967	0.316991			0.430771	0.365843			0.446247	0.184156
	0.396813	0.496409	0.223204	0.172284			0.433168	0.53411			0.663464	0.403918
	0.147643	0.360331	0.246925	0.46862			0.286517	0.330759			0.652666	0.260892
	0.381142	0.606447	0.271681	0.0931417			0.43219	0.518347			0.561645	0.484954
	0.129857	0.400487	0.440776	0.0871467			0.171463	0.182411			0.207431	0.181279
	0.255765	0.827416	0.130261	0.280699			0.399399	0.497666			0.342279	0.673873
	0.265758	0.760714	0.613999	0.335258			0.624611	0.341345			0.493572	0.765814
	0.337775	0.444949	0.101202	0.0770996			0.543135	0.351438			0.288519	0.234848
	0.500381	0.468109	0.0976724	0.126956			0.567795	0.598874			0.360741	0.328443
	0.483326	0.392804	0.155621	0.0988726			0.550871	0.229887			0.235707	0.301389
	0.205567	0.309586	0.151308	0.251715			0.68856	0.462302			0.387046	0.273092
	0.530449	0.388881	0.229152	0.197242			0.282911	0.354702			0.300759	0.444906
	0.413653	0.13693	0.291702	0.335924			0.406398	0.497591			0.257457	0.710962
	0.396274	0.232869	0.214936	0.143554			0.28911	0.333231			0.298108	0.389948
	0.362575	0.197259	0.416369	0.176751			0.277822	0.272168			0.343238	0.217077
	0.718682	0.216111	0.297953	0.30514			0.377418	0.497898			0.301362	0.675835
	0.311385	0.58284	0.376471	0.220767			0.248756	0.4595			0.264977	0.264158
	0.318717	0.610763	0.401723	0.295406			0.32434	0.285813			0.180988	0.33766
	0.516845	0.791712	0.324295	0.154289			0.388487	0.674423			0.18663	0.229296
	0.410763	0.464106	0.091108	0.0935104			0.474152	0.483363			0.208791	0.380251
	0.495326	1.30279	0.180875	0.176308			0.616925	0.464338			0.223263	0.584997
	0.301131	0.278082	0.103489	0.161103			0.208398	0.352514			0.300178	0.607341
	0.255283	0.468559	0.332737	0.373514			0.456045	0.367807			0.665656	0.216273
	0.838867	0.316908	0.143864	0.491806			0.276127	0.275978			0.5328	0.310283
	0.308279	0.440433	0.144121	0.151252			0.261376	0.120709			0.34133	0.173569
	0.577524	0.537161	0.164639	0.111205			0.625491	0.291374			0.548575	0.656529
	0.633553	0.523362	0.422328	0.208673			0.551348	0.677979			0.4066	0.173986
	0.42427	0.328399	0.555304	0.171075			0.3701	0.298785			0.179545	0.719637
	0.496293	0.47917	0.214653	0.263522			0.488911	0.38885			0.179664	0.545698
	0.116015	0.380415	0.270041	0.356409			0.23489	0.249407			0.193237	0.295964
	0.306027	0.398969	0.391898	0.247911			0.237814	0.627342			0.338171	0.178104
	0.28713	0.360893	0.274522	0.255148			0.281632	0.39679			0.217426	0.279497
	0.379006	0.144389	0.316785	0.485675			0.35221	0.280003			0.692679	0.346124
	0.581242	0.552992	0.24962	0.134022			0.210583	0.203537			0.469457	0.403495
	0.388696	0.397692	0.227649	0.239559			0.188501	0.566154			0.443653	0.320951
	0.550114	0.22929	0.113385	0.115434			0.443628	0.525769			0.302739	0.239689
	0.551042	0.223527	0.124178	0.331633			0.23665	0.348168			0.236185	0.273829
	0.192793	0.468633	0.222515	0.246933			0.594541	0.243407			0.236196	0.380479
	0.438645	0.380068	0.253465	0.394725			0.470867	0.427036			0.165698	0.215368
	0.475477	0.261231	0.239895	0.531671			0.651439	0.422658			0.208021	0.540487
	0.576198	0.219552	0.403457	0.176101			0.554689	0.286425			0.602163	0.425603
	0.348648	0.286888	0.278112	0.157855			0.293845	0.283681			0.382327	0.132367
	0.333495	0.627573	0.273419	0.269014			0.55491	0.363279			0.268407	0.509082
	0.183865	0.312828	0.410909	0.307202			0.262495	0.219327			0.388439	0.574154
	0.610894	0.423639	0.235076	0.234906			0.608325	0.247621			0.413825	0.447501
	0.634064	0.769584	0.408927	0.251822			0.464067	0.374472			0.119161	0.3704
	0.985612	0.418487	0.101294	0.225301			0.484502	0.232784			0.259446	0.662398
	0.463955	0.213987	0.191181	0.228835			0.334323	0.446614			0.321794	0.254857
	0.425345	0.423136	0.0479881	0.583243			0.33388	0.25546			0.198624	0.37685
	0.426332	0.192484	0.137369	0.319689			0.480081	0.590011			0.253213	0.695466
	0.322689	0.236867	0.319272	0.428994			0.275022	0.509788			0.32772	0.526794
	0.186252	0.29954	0.601073	0.311235			0.594692	0.186819			0.348501	0.271688
	0.236397	0.91167	0.122319	0.151363			0.611544	0.297545			0.230052	0.199135
	0.13608	0.530348	0.528278	0.343867			0.410347	0.42465			0.493705	0.177826
	0.667422	0.197581	0.309306	0.380319			0.527235	0.1782			0.355433	0.547199
	0.72416	0.275347	0.354009	0.224063			0.394136	0.321167			0.539608	0.312645
	0.570911	0.313117	0.158782	0.117962			0.603737	0.413539			0.168832	0.0820023
	0.574083	0.549501	0.314796	0.156094			0.45396	0.719999			0.743149	0.57609
	0.738134	0.527645	0.240613	0.480388			0.476128	0.737499			0.362224	0.323176
	0.254291	0.243571	0.256272	0.207809			0.67376	0.623605			0.248481	0.37785
	0.512236	0.232185	0.568596	0.21454			0.446857	0.376436			0.169402	0.733236
	0.502347	0.507579	0.149982	0.570551			0.373961	0.265416			0.626725	0.243634
	0.781895	0.361742	0.161691	0.252643			0.471668	0.399505			0.285019	0.31363
	0.619084	0.538091	0.509505	0.207855			0.277856	0.273595			0.231973	0.202609
	0.610859	0.319842	0.144001	0.211433			0.488318	0.313174			0.272363	0.292702
	0.235159	0.387801	0.248939	0.111964			0.674349	0.428532			0.102736	0.135431
	0.191382	0.485441	0.408484	0.105624			0.454634	0.414515			0.206635	0.447415
	0.332782	0.616849	0.165483	0.146886			0.382116	0.418375			0.265252	0.450975
	0.463069	0.146998	0.133442	0.342474			0.227882	0.435177			0.244467	0.298134
	0.10349	0.661994	0.351699	0.113754			0.596887	0.181958			0.206391	0.13978
	0.212693	0.199695	0.373203	0.26621			0.371274	0.406319			0.390934	0.306045
	0.338298	0.43119	0.0988881	0.337638			0.459075	0.299542			0.318786	0.276219
	0.434311	0.826454	0.402068	0.528369			0.891808	0.285447			0.278985	0.364654
	0.304494	0.381843	0.13596	0.310469			0.756377	0.512909			0.370189	0.34664
	0.0927091	0.340632	0.177211	0.394309			0.397869	0.502447			0.415307	0.24979
	0.269891	0.340615	0.142974	0.0775646			0.296795	0.496767			0.373131	0.185174
	0.523632	0.382283	0.213937	0.110212			0.193665	0.436678			0.178647	0.485805
	0.533136	0.55237	0.197056	0.170006			0.46471	0.528723			0.13242	0.473063
	0.366576	0.31668	0.29739	0.483004			0.441078	0.417886			0.401796	0.439461
	0.691825	0.582472	0.355643	0.376775			0.360849	0.423828			0.395987	0.392902
	0.549399	0.430677	0.532079	0.134663			0.204232	0.456988			0.618202	0.174745
	0.348072	0.585435	0.102696	0.516362			0.505094	0.470939			0.333796	0.314998
	0.350725	0.489389	0.391176	0.234386			0.220888	0.532059			0.208117	0.184277
	0.416842	0.256794	0.172752	0.40948			0.424119	0.864718			0.309245	0.572928
	0.218737	0.819397	0.291014	0.203874			0.55452	0.289279			0.311291	0.249757
	0.160812	0.420867	0.180738	0.256303			0.299465	0.260922			0.621105	0.134744
	0.454581	0.189441	0.385449	0.200563			0.60914	0.326815			0.729493	0.433986
	0.59554	0.677603	0.362746	0.548871			0.298006	0.630361			0.656236	0.652406
	0.406651	0.768124	0.157076	0.39844			0.384648	0.633987			0.496124	0.1872
	0.329752	0.392689	0.190047	0.281003			0.524355	0.226209			0.199283	0.305484
	0.451	0.496073	0.250371	0.313304			0.28787	0.202684			0.554288	0.374931
	0.503319	0.291669	0.224758	0.216737			0.437211	0.602908			0.202615	0.807184
	0.777191	0.480653	0.339008	0.0919901			0.317166	0.243521			0.616931	0.676735
	0.15134	0.574632	0.238104	0.252472			0.233874	0.297303			0.727701	0.418783
	0.481989	0.536762	0.0461493	0.299723			0.515137	0.787348			0.391081	0.419302
	0.545594	0.358805	0.666102	0.188089			0.424925	0.455593			0.372654	0.241758
	0.286535	0.520624	0.43934	0.234489			0.475825	0.548677			0.292492	0.234545
	0.625004	0.424374	0.405376	0.218417			0.220978	0.399795			0.665504	0.610451
	0.716019	0.496063	0.139526	0.46724			0.355735	0.36166			0.45674	0.21121
	0.301768	0.488646	0.293439	0.207785			0.49198	0.31657			0.359267	0.358433
	0.256008	0.6023	0.0616496	0.177063			0.376734	0.182224			0.317995	0.602393
	0.202813	0.849748	0.221633	0.132393			0.302936	0.26461			0.636698	0.428179
	0.926516	0.255387	0.27729	0.169961			0.184147	0.342837			0.121117	0.216498
	0.523116	0.303089	0.295243	0.322197			0.421708	0.62618			0.768403	0.363154
	0.426163	0.315541	0.100253	0.148557			0.928195	0.43449			0.310133	0.291794
	0.512802	0.376573	0.267026	0.424324			0.576371	0.321627			0.199243	0.582482
	0.0661751	0.613597	0.0794616	0.620845			0.450792	0.30537			0.74436	0.185887
	0.543924	0.546158	0.469096	0.243698			0.404039	0.511642			0.613693	0.230618
	0.484182	0.673624	0.0915204	0.303546			0.494113	0.202425			0.476093	0.276274
	0.453806	0.719523	0.248725	0.278396			0.133725	0.51836			0.630394	0.473928
	0.400768	0.218908	0.230532	0.367178			0.451469	0.263412			0.38624	0.377716
	0.721175	0.190498	0.421271	0.221082			0.171798	0.220539			0.201884	0.214306
	0.210485	0.67052	0.187553	0.0943069			0.318597	0.243488			0.40713	0.65116
	0.289155	0.31499	0.411123	0.445788			0.311104	0.483633			0.326278	0.446225
	0.131483	0.0880244	0.425904	0.487651			0.326441	0.352806			0.294415	0.501056
	0.190831	0.559532	0.322852	0.214662			0.716057	0.261712			0.130508	0.522796
	0.452138	0.601903	0.302704	0.294445			0.185148	0.490825			0.484779	0.200567
	0.704081	0.405057	0.225306	0.226773			0.584131	0.384698			0.262691	0.196253
	0.268742	0.748324	0.444211	0.334341			0.439256	0.352678			0.207871	0.256596
	0.606153	0.447538	0.224334	0.261976			0.339951	0.653116			0.507795	0.616271
	0.565484	0.228978	0.13052	0.362874			0.375798	0.580806			0.195527	0.423522
	0.204446	0.338197	0.193668	0.427443			0.213585	0.292292			0.502229	0.523243
	0.402752	0.140971	0.354988	0.178225			0.577741	0.365821			0.225809	0.342227
	0.666335	0.551042	0.342778	0.248746			0.610373	0.23396			0.464079	0.39814
	0.479329	0.532522	0.125357	0.105163			0.488519	0.722127			0.156664	0.597467
	0.340739	0.230849	0.129579	0.521782			0.318847	0.404439			0.316977	0.162561
	0.662873	0.577363	0.198897	0.328093			0.695102	0.272283			0.392174	0.201574
	0.45709	0.275871	0.43095	0.465315			0.427809	0.454356			0.391116	0.67461
	0.605653	0.564071	0.103271	0.702983			0.370827	0.381696			0.142281	0.371593
	0.29418	0.331638	0.131161	0.308696			0.601551	0.411948			0.526048	0.309442
	0.504431	0.19609	0.162017	0.388581			0.42663	0.40149			0.358483	0.744233
	0.273118	1.10148	0.193616	0.32354			0.50766	0.866689			0.73703	0.302611
	0.854339	0.596568	0.116147	0.500617			0.37083	0.290318			0.254511	0.590163
	0.295608	0.401501	0.130339	0.169655			0.440407	0.414119			0.573384	0.392791
	0.518501	0.466568	0.196189	0.355968			0.462366	0.211771			0.233133	0.387312
	0.351219	0.642719	0.107059	0.0872669			0.280317	0.364751			0.246048	0.550947
	0.639506	0.211499	0.13486	0.16856			0.436036	0.304153			0.448353	0.167299
	0.402326	0.227911	0.0908224	0.216849			0.48597	0.599712			0.153488	0.232973
	0.694416	0.541096	0.31641	0.112069			0.21978	0.883587			0.580524	0.541684
	0.450151	0.20402	0.220972	0.18847			0.495526	0.486389			1.01293	0.411093
	0.379175	0.439078	0.387839	0.155191			0.481376	0.270299			0.466787	0.371359
	0.515821	0.378824	0.247854	0.253206			0.676123	0.441983			0.173775	0.563117
	0.345012	0.601014	0.153792	0.259642			0.55194	0.326069			0.341089	0.233834
	0.886812	0.141905	0.166917	0.351088			0.467316	0.616497			0.599337	0.399935
	0.637192	0.549534	0.250512	0.396159			0.36221	0.307783			0.0966556	0.205576
	0.325045	0.135702	0.322736	0.388267			0.312864	0.501642			0.710179	0.341011
	0.333552	0.356334	0.239535	0.276958			0.274682	0.405203			0.136721	0.37729
	0.21533	0.139429	0.31619	0.233888			0.431682	0.266825			0.228582	0.12554
	0.377542	0.452068	0.283196	0.108589			0.352169	0.319339			0.580235	0.222647
	0.466818	0.431776	0.31337	0.273545			0.344131	0.313719			0.60802	0.261475
	0.491856	0.285385	0.212665	0.142149			0.377172	0.699358			0.164748	0.505042
	0.38753	0.6194	0.213674	0.318723			0.267573	0.447545			0.118528	0.345304
	0.208959	0.37024	0.127902	0.172191			0.229065	0.286653			0.778044	0.161544
	0.542494	0.464902	0.345986	0.382864			0.420023	0.298974			0.159239	0.426659
	0.396809	1.04354	0.347274	0.13789			0.344474	0.36201			0.571425	0.259633
	0.38249	0.126612	0.143048	0.26607			0.382927	0.64999			0.226893	0.649244
	0.379554	0.670302	0.183373	0.626823			0.21511	0.717119			0.266384	0.408955
	0.303462	0.258255	0.213972	0.177945			0.272053	0.384766			0.487482	0.628381
	0.246766	0.320869	0.0721297	0.216965			0.339116	0.245421			0.26723	0.551742
	0.370935	0.614899	0.491659	0.107238			0.578903	0.221283			0.446818	0.363773
	0.345298	0.313768	0.175368	0.27018			0.504919	0.213411			0.575688	0.200999
	0.525922	0.200296	0.184693	0.564256			0.347668	0.300956			0.419594	0.243906
	0.44659	0.523286	0.0833765	0.262944			0.299803	0.367201			0.282339	0.810351
	0.573176	0.765606	0.137961	0.405168			0.774582	0.373373			0.319676	0.323355
	0.83181	0.229372	0.28622	0.216512			0.613685	0.261212			0.854921	0.692709
	0.218803	0.359549	0.394202	0.295191			0.643954	0.472045			0.518872	0.299256
	0.398063	0.318598	0.0888633	0.0762612			0.455932	0.291367			0.632362	0.187186
	0.376138	0.261562	0.147778	0.399294			0.263496	0.332128			0.313434	0.288364
	0.663842	0.454674	0.184143	0.153761			0.709585	0.304911			0.271867	0.226679
	0.51849	0.392985	0.232464	0.507685			0.256695	0.401344			0.361855	0.337531
	0.245646	0.294819	0.46301	0.331647			0.393629	0.51592			0.355	0.220517
	0.287709	0.902932	0.254792	0.391319			0.51852	0.250196			0.553213	0.332526
	0.803175	0.169953	0.180748	0.404309			0.557527	0.324831			0.569452	0.276993
	0.248877	0.38294	0.772141	0.32078			0.208634	0.616364			0.342752	0.306726
	0.347114	0.513266	0.185327	0.196561			0.186432	0.730698			0.256927	0.430544
	0.502564	1.03351	0.267179	0.223828			0.427018	0.428798			0.367778	0.420373
	0.450498	0.381202	0.233262	0.0843577			0.582502	0.305641			0.271515	0.735054
	0.382662	0.944121	0.222713	0.228741			0.339069	0.419876			0.427853	0.236402
	0.458339	0.23524	0.12105	0.0671953			0.364732	0.282227			0.411951	0.255444
	0.273426	0.518806	0.162867	0.473068			0.432761	0.337937			0.595747	0.455077
	0.310309	0.352772	0.184352	0.243861			0.261712	0.410075			0.525363	0.202355
	0.203227	0.216807	0.244442	0.263977			0.779263	0.449614			0.21335	0.464265
	0.450135	0.121929	0.130341	0.216581			0.699115	0.72462			0.412308	0.627366
	0.716755	0.458473	0.226078	0.542091			0.317973	0.287493			0.24311	0.510446
	0.441952	0.476614	0.106115	0.163387			0.297107	0.497909			0.26495	0.555708
	0.284753	0.500856	0.148551	0.190268			0.485804	0.148187			0.233023	0.296311
	0.609369	0.24275	0.299339	0.0768263			0.197667	0.745925			0.266945	0.255336
	0.32062	0.484468	0.514424	0.297014			0.240941	0.396302			0.501861	0.558886
	0.230002	0.554288	0.247707	0.15677			0.392529	0.188674			0.328303	0.415629
	0.378195	0.18388	0.190946	0.172031			0.366557	0.31041			0.254313	0.705266
	0.403474	0.452109	0.567009	0.196236			0.303829	0.640983			0.220589	0.297274
	0.523294	0.510393	0.221677	0.176628			0.384877	0.299501			0.40516	0.386366
	0.50873	0.223248	0.185424	0.549887			0.214395	0.555054			0.378782	0.145114
	0.518032	0.985279	0.412143	0.238565			0.39342	0.371991			0.297175	0.491512
	0.209909	0.479345	0.452122	0.118085			0.339604	0.704299			0.386075	0.26337
	0.359882	0.493538	0.341796	0.0696994			0.582644	0.646276			0.23409	0.649013
	0.203013	0.502755	0.292223	0.187138			0.329716	0.212906			0.0917476	0.703857
	0.518114	0.448051	0.245498	0.047814			0.777315	0.42526			0.349705	0.799599
	0.591804	0.43029	0.254629	0.403564			0.45372	0.410649			0.406572	0.379678
	0.445933	0.295186	0.290933	0.31579			0.424412	0.529194			0.434277	0.250969
	0.368252	0.274012	0.357878	0.177148			0.855333	0.293901			0.52356	0.174391
	0.564111	0.559762	0.196345	0.19618			0.245978	0.219928			0.289794	0.284592
	0.240106	0.588117	0.224659	0.190387			0.391967	0.223018			0.260932	0.377446
	0.493905	0.401498	0.215185	0.289467			0.260811	0.318257			0.601122	0.361582
	0.518496	0.31115	0.546833	0.102613			0.270168	0.220974			0.428218	0.390431
	0.48615	0.306978	0.380917	0.120367			0.457874	0.55332			0.51497	0.245467
	0.441961	0.229409	0.285286	0.572186			0.574916	0.37217			0.318399	0.259757
	0.133675	0.252155	0.223051	0.57987			0.580004	0.644204			0.420444	0.29448
	0.769632	0.610342	0.105393	0.256691			0.691189	0.448838			0.355104	0.463181
	0.353871	0.893635	0.203166	0.218287			0.441592	0.335572			0.379558	0.266273
	0.332293	0.449353	0.529507	0.441249			0.347883	0.421054			0.234966	0.388726
	0.259733	0.232039	0.121811	0.314206			0.406041	0.458576			0.45532	0.310213
	0.261216	0.488971	0.162679	0.262575			0.283744	0.473641			0.159493	0.30686
	0.271388	0.572315	0.405526	0.242188			0.317775	0.37215			0.358025	0.243869
	0.875188	0.12774	0.228265	0.296237			0.47877	0.123139			0.374596	0.281558
	0.461024	0.347116	0.254013	0.280668			0.377777	0.469319			0.331822	0.394356
		0.523338	0.412028	0.207272			0.374697	0.45268			0.188475	0.383156
		0.279686	0.190178	0.367535			0.454757	0.300608			0.11565	0.395405
		0.455273	0.114358	0.387903			0.394015	0.686161			0.317794	0.438066
		0.349305	0.277483	0.201496			0.457029	0.250594			0.289887	0.473729
		0.345503	0.316357	0.29841			0.478778	0.924367			0.199749	0.249059
		0.261192	0.230923	0.310871			0.294004	0.715039			0.651007	0.43926
		0.372579	0.359804	0.236118			0.39906	0.479221			0.283571	0.448489
		0.316924	0.210016	0.175558			0.46771	0.306599			0.427081	0.376248
		0.876691	0.180995	0.270922			0.169931	0.521361			0.482881	0.604431
		0.297075	0.0851297	0.584283			0.41485	0.55162			0.52063	0.41197
		0.44343	0.52798	0.18969			0.209007	0.333825			0.217783	0.439803
		0.385064	0.117391	0.457542			0.467596	0.474523			0.141291	0.372737
		0.308564	0.228503	0.616405			0.398754	0.301403			0.382218	0.107847
		0.580426	0.18284	0.293211			0.450139	0.303116			0.394128	0.455323
		0.357726	0.478404	0.306659			0.549054	0.427546			0.11239	0.262902
		0.551803	0.06611	0.149617			0.280558	0.343208			0.164028	0.21534
		0.575493	0.697217	0.333133			0.375679	0.303643			0.327023	0.320017
		0.375701	0.679574	0.091333			0.287509	0.751963			0.36509	0.997139
		0.400489	0.21414	0.142305			0.233722	0.253586			0.448162	0.373721
		0.477497	0.264898	0.193132			0.241723	0.597346			0.333924	0.241095
		0.500609	0.177706	0.127347			0.519536	0.461886			0.276461	0.578708
		0.794689	0.288122	0.366042			0.293901	0.205406			0.250743	0.404107
		0.213966	0.162591	0.39161			0.414231	0.350561			0.393698	0.142097
		0.508265	0.0829809	0.307382			0.466594	0.334411			0.173282	0.40072
		0.349429	0.414756	0.40651			0.428199	0.34553			0.630016	0.388501
		0.740019	0.269483	0.0508054			0.507574	0.622485			0.269813	0.410317
			0.0855785	0.368308			0.401685	0.650403			0.815296	0.795531
			0.431027	0.300817			0.42026	0.222769			0.444282	0.230358
			0.277236	0.477915			0.374515	0.598872			0.317444	0.228407
			0.448814	0.0325807			0.401822	0.369558			0.660528	0.331004
			0.107003	0.252307			0.649034	0.33541			0.249768	0.146789
			0.154604	0.301772			0.311215	0.568962			0.239502	0.30687
			0.299329	0.657439			0.388934	0.266071			0.226318	0.274447
			0.391213	0.507226			0.272831	0.494416			0.513896	0.469245
			0.0749268	0.0878377			0.329773	0.364107			0.291316	0.598033
			0.348542	0.188944			0.48258	0.332747			0.463453	0.263212
			0.76892	0.337935			0.403929	0.459355			0.636018	0.200897
			0.402968	0.639336			0.671383	0.439005			0.713662	0.336399
			0.365114	0.386861			0.304782	0.321913			0.74594	0.529217
			0.15628	0.216774			0.540671	0.240935			0.450327	0.381125
			0.149054	0.214109			0.362705	0.693506			0.230457	0.133749
			0.091175	0.286376			0.277397	0.38756			0.309563	0.362196
			0.183441	0.329426			0.325479	0.245418			0.389921	0.509399
			0.290826	0.302431			0.798774	0.498942			0.420036	0.2318
			0.202102	0.334798			0.378559	0.442966			0.354261	0.586379
			0.527548	0.112766			0.5963	0.307898			0.247369	0.260388
			0.362906	0.366806			0.683138	0.510725			0.176638	0.409218
			0.285365	0.24946			0.290713	0.393066			0.140477	0.639334
			0.483332	0.249426			0.504529	0.466951			0.452451	0.264201
			0.177437	0.456735			0.383742	0.359601			0.472551	0.275808
			0.0824896	0.600846			0.211974	0.312071			0.53413	0.763915
			0.19817	0.309198			0.522004	0.473383			0.264675	0.657186
			0.27384	0.222573			0.313673	0.443184			0.282579	0.279308
			0.195539	0.291892			0.378619	0.343801			0.279589	0.186354
			0.327794	0.426028			0.476107	0.269563			0.129042	0.394644
			0.100624	0.125828			0.305461	0.694471			0.169412	0.342161
			0.21043	0.362389			0.273391	0.130826			0.205946	0.425301
			0.260947	0.187599			0.307729	0.375112			0.387036	0.342372
			0.314935	0.298602			0.163847	0.525273			0.368814	0.157932
			0.146095	0.525989			0.497984	0.529446			0.18749	0.765569
			0.115915	0.149798			0.393436	0.69177			0.271691	0.279831
			0.288636	0.290343			0.385021	0.536768			0.447915	0.592358
			0.0397367	0.452748			0.464231	0.215244			0.158973	0.196827
			0.234561	0.181528			0.773211	0.327693			0.244896	0.349238
			0.47387	0.186646			0.203571	0.591653			0.315948	0.273895
			0.192478	0.123329			0.261767	0.474118			0.308957	0.497068
			0.47721	0.30391			0.471254	0.591869			0.224315	0.425778
			0.245993	0.194036			0.525029	0.362519			0.378098	0.341678
			0.473675	0.058073			0.386667	0.515876			0.597918	0.366645
			0.283807	0.170096			0.363614	0.661192			0.383847	0.555804
			0.0742468	0.133342			0.546816	0.434099			0.411242	0.659109
			0.61633	0.246877			0.499917	0.575172			0.594136	0.25879
			0.326639	0.516028			0.464271	0.38879			0.373635	0.525371
			0.16984	0.182424			0.538419	0.245472			0.440824	0.277914
			0.151235	0.114482			0.440143	0.449219			0.284903	0.228227
			0.157055	0.183186			0.415914	0.459547			0.527781	0.376685
			0.183816	0.386772			0.300769	0.589981			0.335275	0.365977
			0.508595	0.245542			0.3202	0.284026			0.36328	0.361068
			0.232573	0.323311			0.259087	0.341103			0.193833	0.40551
			0.110774	0.251093			0.317161	0.329432			0.466101	0.460954
			0.182521	0.312592			0.308512	0.226705			0.418991	0.505602
			0.0901219	0.199956			0.372908	0.258457			0.350104	0.219416
			0.489596	0.232689			0.401368	0.280568			0.375871	0.777322
			0.0250591	0.167457			0.481131	0.25564			0.283478	0.562847
			0.179088	0.358073			0.251002	0.445759			0.490032	0.127929
			0.43027	0.364081			0.670162	0.712435			0.377709	0.351842
			0.136361	0.488517			0.303743	0.422737			0.271751	0.574256
			0.430296	0.361898			0.253997	0.601492			0.217577	0.32702
			0.173848	0.128121			0.376391	0.18163			0.585825	0.334119
			0.374431	0.116701			0.517279	0.301118			0.249232	0.349341
			0.593449	0.411645			0.287803	0.305872			0.322141	0.507009
			0.556257	0.16171			0.40704	0.341055			0.122497	0.393188
			0.281611	0.489847			0.399659	0.553017			0.973322	0.25648
			0.12356	0.332428			0.535503	0.283537			0.242795	0.328662
			0.412414	0.456339			0.479697	0.220854			0.338775	0.563584
			0.290892	0.427585			0.372252	0.206877			0.342086	0.541188
			0.290924	0.172748			0.40879	0.304346			0.650487	0.374505
			0.26738	0.320508			0.308292	0.209717			0.262893	0.397276
			0.128431	0.11115			0.188986	0.697975			0.258334	0.252354
			0.2302	0.0528134			0.323822	0.507444			0.203801	0.766757
			0.47506	0.163722			0.423223	0.456006			0.435118	0.304121
			0.0992917	0.0912744			0.455084	0.316349			0.233415	0.551882
			0.414316	0.486562			0.54788	0.336236			0.275232	0.507393
			0.294957	0.531924			0.235875	0.395259			0.133537	0.255723
			0.21785	0.194807			0.269239	0.42814			0.488089	0.575042
			0.284374	0.504			0.257528	0.50124			0.506639	0.3702
			0.175242	0.187193			0.529091	0.491904			0.145409	0.489614
			0.120539	0.332539			0.248396	0.350454			0.29237	0.139139
			0.231745	0.104544			0.598886	0.526803			0.162415	0.321471
			0.27221	0.329384			0.543963	0.322278			0.309358	0.920023
			0.368261	0.285574			0.223273	0.413587			0.297452	0.551122
			0.551541	0.21646			0.321004	0.502432			0.241092	0.560391
			0.265584	0.240903			0.536319	0.296754			0.442965	0.556949
			0.17217	0.336107			0.463502	0.238387			0.871138	0.520484
			0.20768	0.292955			0.421493	0.528916			0.156637	0.266387
			0.252402	0.243154			0.426621	0.301061			0.483552	0.490796
			0.346071	0.137361			0.695483	0.174324			0.213853	0.348823
			0.48413	0.241532			0.312545	0.242399			0.392331	0.30053
			0.116421	0.21695			0.567024	0.412366			0.494224	0.244388
			0.0774301	0.417294			0.397965	0.415245			0.347943	0.491776
			0.161946	0.113902			0.304598	0.358534			0.224038	0.697691
			0.505808	0.136447			0.391303	0.308456			0.326468	0.216202
			0.257904	0.0945721			0.223333	0.215932			0.614715	0.407997
			0.370657	0.344757			0.638541	0.439552			0.459259	0.526802
			0.279388	0.193684			0.49979	0.517236			0.23336	0.200281
			0.182607	0.379579			0.364035	0.302376			0.45161	0.249838
			0.354426	0.126333			0.396524	0.37471			0.514615	0.430971
			0.202953	0.28901			0.49933	0.443525			0.205648	0.395749
			0.219603	0.587493			0.259562	0.367561			0.168485	0.594569
			0.302157	0.0505607			0.392863	0.557091			0.202579	0.223895
			0.140809	0.411751			0.38067	0.457675			0.242052	0.438415
			0.373147	0.104305			0.447973	0.347669			0.305642	0.281363
			0.623825	0.128912			0.473451	0.398023			0.322876	0.435932
			0.150111	0.44113			0.430622	0.644484			0.383371	0.138432
			0.518997	0.294955			0.28273	0.329306			0.462673	0.287892
			0.234706	0.172435			0.388693	0.486482			0.581009	0.138399
			0.395131	0.353698			0.286549	0.288697			0.429249	0.1514
			0.244281	0.390711			0.596054	0.390804			0.27915	0.276896
			0.074644	0.446169			0.805512	0.229617			0.107055	0.500292
			0.286114	0.416698			0.278938	0.504962			0.261636	0.153459
			0.108111	0.78251			0.387717	0.235637			0.235676	0.576727
			0.223371	0.164608			0.233776	0.40185			0.370349	0.628487
			0.156303	0.131911			0.509162	0.354976			0.231228	0.586297
			0.626073	0.406305			0.572946	0.269794			0.40866	0.225236
			0.303362	0.161026			0.565141	0.494708			0.290927	0.250387
			0.184307	0.322174			0.271569	0.297179			0.337321	0.418665
			0.0811897	0.403352			0.369839	0.352483			0.131989	0.282755
			0.100634	0.21953			0.372952	0.332182			0.174341	0.443341
			0.270259	0.238221			0.734941	0.270458			0.181811	0.382149
			0.124396	0.475729			0.397296	0.473806			0.331843	0.202632
			0.12744	0.208974			0.651746	0.392015			0.515676	0.47866
			0.154433	0.234636			0.450691	0.317945			0.491222	0.382499
			0.37653	0.352115			0.394593	0.380184			0.278894	0.512915
			0.284929	0.113451			0.562144	0.465113			0.149904	0.338244
			0.452016	0.625358			0.190228	0.550503			0.333652	0.537599
			0.124338	0.396668			0.365123	0.504972			0.615934	0.465402
			0.22947	0.21493			0.342558	0.361577			0.165996	0.394142
			0.603905	0.366565			0.380737	0.536608			0.346817	0.338292
			0.207846	0.192356			0.277015	0.330007			0.391706	0.262432
			0.270609	0.140582			0.500453	0.382472			0.2354	0.234349
			0.426058	0.144972			0.341563	0.521441			0.3318	0.286473
			0.137329	0.527842			0.232243	0.218689			0.555496	0.590354
			0.460789	0.300478			0.343331	0.350333			0.343647	0.451266
			0.192916	0.272809			0.238822	0.496123			0.501208	0.276652
			0.172732	0.501552			0.594823	0.475799			0.822734	0.328422
			0.139768	0.172574			0.293624	0.397012			0.805598	0.375148
			0.224615	0.0897466			0.403152	0.196043			0.547866	0.422133
			0.235561	0.104758			0.176941	0.529835			0.186345	0.332622
			0.493993	0.185272			0.612059	0.29916			0.270011	0.470341
			0.189141	0.394078			0.356683	0.517703			0.426826	0.523201
			0.213576	0.237103			0.5243	0.45703			0.148758	0.30802
			0.441697	0.554216			0.518633	0.242583			0.333461	0.293082
			0.263004	0.166856			0.777627	0.485485			0.291579	0.553466
			0.473241	0.148878			0.274241	0.269982			0.645957	0.303459
			0.261804	0.272658			0.195909	0.533971			0.182125	0.590113
			0.282195	0.551936			0.428402	0.412275			0.510287	0.191922
			0.342161	0.140764			0.308021	0.432263			0.56951	0.323392
			0.200264	0.161131			0.405287	0.31943			0.27697	0.380994
			0.27037	0.305395			0.217744	0.357502			0.431641	0.313651
			0.0427421	0.137541			0.383869	0.429037			0.229195	0.490829
			0.105374	0.16973			0.605812	0.592811			0.265531	0.905315
			0.289018	0.823294			0.187229	0.332894			0.592185	0.305426
			0.405638	0.200123			0.235534	0.542678			0.279289	0.310098
			0.20789	0.461256			0.260738	0.31792			0.408006	0.531803
			0.319794	0.127131			0.308702	0.635632			0.0757679	0.26139
			0.173299	0.240356			0.334259	0.384355			0.52684	0.366333
			0.338216	0.283619			0.346401	0.380461			0.20882	0.678272
			0.101344	0.164233			0.256168	0.329216			0.379488	0.158139
			0.194307	0.159922			0.391313	0.509332			0.281541	0.33842
			0.23885	0.170494			0.467508	0.567709			0.322807	0.253792
			0.141634	0.274937			0.349	0.66013			0.30047	0.193034
			0.308431	0.403924			0.308535	0.237226			0.378526	0.372493
			0.294554	0.237479			0.444833	0.406782			0.213698	0.222818
			0.161978	0.217523			0.316667	0.285721			0.288327	0.301041
			0.201832	0.192217			0.468264	0.484089			0.485947	0.365764
			0.311643	0.0677939			0.4738	0.385553			0.762494	0.580262
			0.147625	0.211159			0.34099	0.667785			0.423997	0.412205
			0.325709	0.485952			0.257903	0.314357			0.650659	0.408764
			0.141964	0.140039			0.442133	0.659393			0.339876	0.486955
			0.401507	0.421231			0.25591	0.292016			0.151685	0.416106
			0.437468	0.291965			0.419253	0.496292			0.535555	0.354859
			0.45239	0.113657			0.329448	0.299489			0.185626	0.121826
			0.137881	0.153065			0.345476	0.449189			0.163186	0.381504
			0.350381	0.207265			0.451351	0.544363			0.357185	0.317819
			0.299746	0.0877548			0.313157	0.285924			0.220947	0.445337
			0.190119	0.100284			0.322218	0.381682			0.309219	0.417306
			0.312027	0.120736			0.200946	0.332782			0.26305	0.432887
			0.515004	0.157516			0.370871	0.773458			0.650698	0.489996
			0.570075	0.211233			0.494768	0.258579			0.372112	0.363183
			0.101543	0.173257			0.539445	0.636794			0.220344	0.384155
			0.378868	0.302428			0.23402	0.264435			0.348893	0.432635
			0.0919764	0.119988			0.372171	0.43499			0.176772	0.262035
			0.127504	0.218379			0.530034	0.340574			0.321779	0.325035
			0.371787	0.235158			0.360408	0.6627			0.531571	0.513091
			0.432055	0.314224			0.463458	0.347029			0.234106	0.551074
			0.122199	0.212422			0.290903	0.413166			0.584032	0.347973
			0.228832	0.227676			0.379279	0.643475			0.349461	0.500513
			0.16113	0.111147			0.408246	0.229317			0.395963	0.237764
			0.0639515	0.463739			0.302807	0.170984			0.227217	0.417078
			0.207567	0.141165			0.410137	0.427981			0.793559	0.306157
			0.339035	0.25918			0.759511	0.429247			0.325868	0.168522
			0.223119	0.513689			0.25684	0.345294			0.224142	0.552679
			0.199914	0.35758			0.433313	0.568301			0.388712	0.253336
			0.48546	0.377341			0.368372	0.58766			0.32468	0.507159
			0.10323	0.229213			0.419362	0.435462			0.277427	0.317213
			0.10195	0.16815			0.235813	0.292704			0.322559	0.550485
			0.164683	0.211933			0.404941	0.524858			0.48455	0.804394
			0.338844	0.227059			0.263815	0.353398			0.219405	0.26739
			0.207329	0.157076			0.178664	0.315305			0.173067	0.27598
			0.104033	0.387878			0.631586	0.529245			0.20779	0.254289
			0.381517	0.13613			0.374548	0.340888			0.219213	0.224552
			0.317093	0.152222			0.342094	0.373865			0.283088	0.349962
			0.257586	0.297258			0.257668	0.512307			0.40448	0.307046
			0.334374	0.405288			0.665662	0.310273			0.324185	0.250255
			0.225525	0.378836			0.406745	0.493368			0.647269	0.250274
			0.191508	0.337196			0.30901	0.309145			0.408571	0.440892
			0.220993	0.305531			0.522707	0.487339			0.317081	0.312897
			0.132821	0.0935195			0.327469	0.544587			0.421029	0.334858
			0.301015	0.262232			0.450718	0.352255			0.2704	0.176792
			0.532369	0.209501			0.293883	0.353088			0.180409	0.584443
			0.222082	0.430219			0.341489	0.370402			0.246067	0.608254
			0.133201	0.109007			0.348389	0.267624			0.234765	0.665964
			0.493429	0.169701			0.448258	0.302302			0.513538	0.180572
			0.129305	0.150472			0.550491	0.36569			0.294764	0.218092
			0.30294	0.100224			0.356325	0.617822			0.379026	0.426747
			0.23981	0.246235			0.219599	0.433521			0.552623	0.533639
			0.108921	0.256456			0.340392	0.665611			0.233137	0.403554
			0.397833	0.149854			0.3417	0.690035			0.431088	0.312452
			0.280256	0.71455			0.54384	0.379492			0.545286	0.365063
			0.137835	0.179748			0.477226	0.529191			0.203397	0.263275
			0.694744	0.593328			0.584601	0.332717			0.183453	0.729733
			0.097333	0.107543			0.185802	0.396964			0.323709	0.260384
			0.230284	0.168216			0.270999	0.473704			0.474373	0.427396
			0.134029	0.267949			0.525538	0.230464			0.134185	0.40548
			0.209286	0.347198			0.406692	0.240202			0.212531	0.578202
			0.147114	0.346787			0.413644	0.255608			0.478473	0.717722
			0.231045	0.205396			0.736044	0.241855			0.305704	0.37439
			0.237501	0.127936			0.448516	0.37025			0.60671	0.277918
			0.218835	0.350267			0.229598	0.245068			0.254788	0.706537
			1.03789	0.407892			0.494034	0.829602			0.405214	0.283014
			0.425586	0.496147			0.288382	0.447657			0.475104	0.419659
			0.252332	0.551332			0.437992	0.26008			0.107312	0.494628
			0.186373	0.217008			0.805906	0.307569			0.285755	0.169118
			0.235721	0.437611			0.588643	0.268038			0.334604	0.442876
			0.761967	0.198573			0.446488	0.668903			0.29337	0.213085
			0.192329	0.128373			0.369768	0.224308			0.338281	0.503657
			0.453604	0.0878996			0.467449	0.503083			0.581331	0.562936
			0.188765	0.291144			0.281568	0.763483			0.468711	0.45893
			0.442214	0.345647			0.311859	0.283303			0.658986	0.32549
			0.146508	0.290582			0.353337	0.305594			0.386834	0.177924
			0.54238	0.293484			0.438519	0.29987			0.207727	0.307709
			0.265282	0.13991			0.341941	0.543257			0.430894	0.101732
			0.273155	0.0896347			0.465033	0.260369			0.315407	0.14283
			0.501952	0.553279			0.402488	0.397098			0.242323	0.380023
			0.757418	0.345545			0.44711	0.335313			0.282619	0.132123
			0.729142	0.312352			0.382716	0.321273			0.300199	0.271184
			0.0841631	0.0795831			0.297504	0.300463			0.209335	0.36823
			0.310505	0.376549			0.669402	0.422243			0.57627	0.540058
			0.147867	0.211572			0.447508	0.41759			0.375702	0.428252
			0.485236	0.0753275			0.434227	0.464755			0.534528	0.445739
			0.113119	0.0357232			0.611639	0.34544			0.246772	0.312354
			0.320512	0.148449			0.327071	0.342585			0.45029	0.330584
			0.436379	0.180041			0.358278	0.629098			0.321921	0.565716
			0.0972083	0.282775			0.363717	0.427556			0.568315	0.214236
			0.706451	0.181457			0.287473	0.368947			0.219977	0.384703
			0.212319	0.0652235			0.403345	0.42854			0.172587	0.207514
			0.452374	0.253379			0.414203	0.561494			0.444312	0.297537
			0.167071	0.257694			0.223529	0.410614			0.354345	0.360597
			0.112119	0.195266			0.492642	0.321717			0.182358	0.250616
			0.560402	0.26857			0.431092	0.302511			0.275325	0.194703
			0.157055	0.385226			0.443361	0.338877			0.28273	0.455275
			0.243983	0.432023			0.197902	0.368927			0.183146	0.453818
			0.323317	0.111148			0.283509	0.521286			0.617091	0.567444
			0.314773	0.120557			0.434018	0.364774			0.271678	0.383218
			0.346357	0.185681			0.296789	0.355319			0.350262	0.384653
			0.182346	0.398975			0.324586	0.26357			0.20302	0.315086
			0.904047	0.316224			0.408316	0.194242			0.478364	0.412286
			0.311292	0.140587			0.208786	0.401471			0.381208	0.35856
			0.487785	0.225829			0.273807	0.409329			0.594793	0.638435
			0.231191	0.128659			0.280834	0.381971			0.321595	0.258283
			0.242416	0.0946667			0.558881	0.490358			0.245483	0.626685
			0.107785	0.396523			0.404649	0.369929			0.242203	0.351783
			0.398894	0.317245			0.569543	0.562716			0.288526	0.515245
			0.350879	0.312546			0.320226	0.302322			0.25495	0.444968
			0.155288	0.3525			0.442851	0.658923			0.627714	0.34672
			0.340502	0.331804			0.352061	0.520721			0.619266	0.536171
			0.364825	0.5587			0.488422	0.273493			0.412752	0.308405
			0.16317	0.325455			0.181143	0.504507			0.346665	0.229575
			0.200412	0.0535855			0.749352	0.406332			0.480587	0.310813
			0.251002	0.179328			0.291966	0.522639			0.129028	0.373562
			0.419322	0.181515			0.474044	0.262582			0.315648	0.30647
			0.523421	0.187628			0.802673	0.327287			0.558187	0.38407
			0.0891088	0.200674			0.227032	0.387627			0.24856	0.205905
			0.226744	0.330221			0.458892	0.455505			0.448858	0.511403
			0.140751	0.20866			0.407498	0.460905			0.51903	0.537431
			0.594478	0.205313			0.569841	0.181687			0.724855	0.529678
			0.214723	0.315159			0.641338	0.410083			0.396462	0.352647
			0.140528	0.107922			0.28318	0.431705			0.346837	0.576712
			0.429724	0.102073			0.477995	0.397613			0.518202	0.299057
			0.408723	0.522963			0.202536	0.210098			0.427102	0.177892
			0.665102	0.227339			0.322446	0.22551			0.196822	0.365875
			0.0806109	0.0722622			0.313282	0.437147			0.28175	0.656
			0.284716	0.319128			0.508336	0.505649			0.236529	0.288991
			0.346429	0.248368			0.390893	0.486473			0.319789	0.445539
			0.220317	0.0953445			0.228377	0.479906			0.236535	0.580973
			0.237262	0.246603			0.425612	0.432005			0.298559	0.34717
			0.139774	0.412945			0.529095	0.266103			0.303448	0.129501
			0.207048	0.445616			0.275917	0.502739			0.334682	0.27434
			0.164936	0.584508			0.290895	0.23971			0.314402	0.255558
			0.416994	0.418437			0.341428	0.424819			0.193724	0.611513
			0.591836	0.156315			0.479316	0.555228			0.648799	0.320956
			0.444693	0.170762			0.208195	0.374412			0.469961	0.210021
			0.238178	0.159453			0.303646	0.216334			0.327433	0.278711
			0.115179	0.492829			0.205394	0.405728			0.296067	0.363147
			0.400097	0.259991			0.487109	0.297221			0.345664	0.380951
			0.243939	0.413321			0.344252	0.403688			0.478646	0.613068
			0.255375	0.265612			0.660088	0.369666			0.190987	0.329649
			0.242052	0.495293			0.266244	0.306707			0.179811	0.406007
			0.188724	0.0643922			0.654945	0.367689			0.260359	0.649781
			0.708455	0.149464			0.308787	0.33895			0.710616	0.311663
			0.203827	0.24791			0.295011	0.517998			0.175824	0.385968
			0.279196	0.331208			0.633454	0.580732			0.41326	0.274489
			0.293944	0.296375			0.35414	0.544859			0.338318	0.585305
			0.213681	0.156698			0.307942	0.199508			0.364352	0.527795
			0.166502	0.220152			0.431689	0.441868			0.285823	0.341554
			0.258381	0.328957			0.349178	0.331664			0.179543	0.368435
			0.0977761	0.210777			0.356865	0.251111			0.226645	0.249407
			0.0805786	0.229736			0.653441	0.501537			0.211668	0.342103
			0.164865	0.228186			0.538564	0.157286			0.288254	0.38407
			0.394438	0.260325			0.730162	0.692325			0.355522	0.468111
			0.478232	0.177922			0.466047	0.20922			0.263943	0.711073
			0.24811	0.273717			0.285286	0.314791			0.209336	0.407682
			0.106366	0.324242			0.134739	0.764823			0.138503	0.319978
			0.171935	0.193864			0.369303	0.340749			0.444037	0.314943
			0.443172	0.144616			0.265262	0.375588			0.183763	0.465742
			0.25731	0.692563			0.335018	0.247334			0.315964	0.283951
			0.574696	0.333204			0.581994	0.268247			0.131965	0.425162
			0.391089	0.145474			0.336677	0.448851			0.243903	0.271193
			0.157001	0.180947			0.566647	0.471473			0.513098	0.506414
			0.0648448	0.121341			0.382161	0.259525			0.127272	0.467735
			0.136484	0.128723			0.327077	0.296812			0.744784	0.396794
			0.635743	0.301829			0.466712	0.366026			0.446266	0.669695
			0.277227	0.155253			0.55707	0.334927			0.284572	0.261322
			0.514959	0.21433			0.510016	0.413905			0.763947	0.272382
			0.0801502	0.12711			0.411182	0.470014			0.427439	0.372669
			0.113829	0.243086			0.442681	0.247511			0.623317	0.472854
			0.196167	0.233352			0.661162	0.282915			0.114709	0.562697
			0.346754	0.211876			0.221596	0.307491			0.480642	0.2289
			0.160547	0.30631			0.407276	0.16036			0.15947	0.363952
			0.271028	0.23665			0.44118	0.377252			0.571567	0.45943
			0.189481	0.41551			0.494205	0.563069			0.250248	0.229907
			0.304055	0.0875605			0.907279	0.346458			0.22922	0.347479
			0.252741	0.296452			0.317728	0.328747			0.545988	0.512297
			0.14385	0.417603			0.217729	0.289639			0.153305	0.507107
			0.351713	0.107711			0.27892	0.566728			0.356105	0.430114
			0.302658	0.12165			0.433947	0.460234			0.595849	0.181504
			0.104623	0.317409			0.310498	0.454829			0.281532	0.338857
			0.106511	0.133075			0.502153	0.381813			0.558526	0.370665
			0.17448	0.237398			0.51695	0.573077			0.810177	0.566529
			0.166711	0.205305			0.343193	0.363334			0.349167	0.817641
			0.437676	0.724526			0.53175	0.185023			0.309457	0.200483
			0.224682	0.230473			0.573849	0.56711			0.336816	0.220268
			0.169357	0.18892			0.419449	0.208307			0.464123	0.723064
			0.133277	0.417455			0.275895	0.574212			0.22641	0.397798
			0.210318	0.232646			0.290394	0.339854			0.298493	0.341965
			0.162274	0.369845			0.429916	0.327687			0.255516	0.5029
			0.16065	0.239662			0.220659	0.259302			0.338324	0.313121
			0.344745	0.167001			0.714927	0.567144			0.08158	0.356685
			0.337361	0.237228			0.316971	0.331899			0.470528	0.275461
			0.348754	0.552505			0.582484	0.593097			0.199508	0.260566
			0.234414	0.213495			0.354486	0.337386			0.37227	0.49718
			0.100744	0.276037			0.41052	0.474499			0.294202	0.467394
			0.463518	0.753836			0.940551	0.169633			0.535982	0.280232
			0.0316245	0.157705			0.326936	0.397998			0.345048	0.554317
			0.508889	0.257281			0.31305	0.592145			0.573671	0.25112
			0.316992	0.641369			0.44537	0.213672			0.20126	0.426659
			0.33746	0.566058			0.637859	0.257957			0.250358	0.57133
			0.0634137	0.191034			0.593277	0.44939			0.320583	0.33636
			0.2135	0.232314			0.386517	0.62772			0.371269	0.424778
			0.19366	0.133201			0.232241	0.355115			0.257105	0.316988
			0.159543	0.173084			0.351019	0.18192			0.212536	0.497524
			0.429354	0.372736			0.621378	0.3706			0.576279	0.46764
			0.163844	0.260717			0.249517	0.697609			0.371681	0.259723
			0.285815	0.391315			0.286654	0.287003			0.370386	0.234843
			0.367164	0.151384			0.348148	0.489588			0.405758	0.615949
			0.49522	0.147654			0.496713	0.244727			0.311849	0.420529
			0.312953	0.395603			0.385354	0.595738			0.548352	0.301738
			0.393692	0.149891			0.433492	0.484363			0.369331	0.203396
			0.275715	0.0796153			0.435135	0.526231			0.179023	0.342979
			0.354411	0.289812			0.583567	0.586134			0.17311	0.126799
			0.222529	0.580928			0.25094	0.517288			0.308194	0.335522
			0.200433	0.15638			0.370222	0.551657			0.299387	0.313345
			0.624733	0.148659			0.375541	0.22608			0.65941	0.248495
			0.733736	0.423677			0.433574	0.301837			0.604431	1.07105
			0.263207	0.266525			0.71444	0.574885			0.274254	0.308783
			0.457537	0.38983			0.179413	0.466676			0.288407	0.28418
			0.256704	0.410647			0.660736	0.425911			0.539568	0.470252
			0.0986012	0.432098			0.45611	0.583676			0.38264	0.16022
			0.264996	0.212776			0.185407	0.395976			0.312039	0.136343
			0.258365	0.429978			0.392745	0.390106			0.541425	0.4155
			0.398851	0.782483			0.309611	0.328073			0.575375	0.432066
			0.225472	0.0900377			0.541108	0.424608			0.400696	0.335426
			0.0425382	0.288729			0.307241	0.585361			0.373359	0.25777
			0.419776	0.2478			0.574708	0.349075			0.469121	0.334198
			0.305503	0.409032			0.585442	0.344426			0.257345	0.281391
			0.55458	0.300102			0.376978	0.211155			0.337855	0.112803
			0.183686	0.186543			0.4917	0.279496			0.490941	0.28269
			0.188958	0.0865968			0.360847	0.507192			0.255863	0.229887
			0.290858	0.0868253			0.947847	0.442951			0.731014	0.220152
			0.201766	0.0702598			0.372061	0.784149			0.306748	0.573431
			0.624546	0.353022			0.490815	0.334621			0.144073	0.166943
			0.13557	0.181013			0.281471	0.486208			0.0941928	0.410264
			0.27562	0.122759			0.465692	0.444273			0.150232	0.206562
			0.12787	0.154263			0.292385	0.4304			0.693205	0.302769
			0.522055	0.425802			0.394765	0.275868			0.575686	0.408453
			0.126674	0.277944			0.16321	0.481479			0.279312	0.156054
			0.240109	0.277411			0.22283	0.344581			0.479335	0.284584
			0.299196	0.0389366			0.291132	0.428505			0.488531	0.420197
			0.290014	0.395326			0.660462	0.427023			0.553328	0.46662
			0.339933	0.124261			0.498289	0.315669			0.526844	0.346602
			0.38914	0.143992			0.684292	0.218073			0.208666	0.157642
			0.291485	0.423794			0.413803	0.286109			0.278245	0.771345
			0.396731	0.216322			0.312966	0.191519			0.364259	0.251143
			0.092545	0.406162			0.35333	0.463171			0.299736	0.5362
			0.369293	0.248517			0.798927	0.390732			0.420509	0.293994
			0.169337	0.449474			0.222268	0.251284			0.170589	0.444239
			0.220719	0.621044			0.26671	0.756078			0.993715	0.210503
			0.177654	0.377634			0.40529	0.587811			0.25559	0.4605
			0.159806	0.158694			0.389736	0.349068			0.15604	0.263035
			0.207548	0.481072			0.352849	0.231796			0.208451	0.424025
			0.437166	0.055746			0.370571	0.335562			0.662432	0.228886
			0.452907	0.17393			0.443563	0.43709			0.317122	0.555983
			0.521895	0.45565			0.336351	0.28003			0.345482	0.181543
			0.476278	0.462233			0.329013	0.501826			0.319668	0.4526
			0.15229	0.234945			0.791254	0.661043			0.353191	0.428027
			0.1644	0.276991			0.424942	0.342293			0.353569	0.112535
			0.307545	0.28526			0.382405	0.598075			0.203166	0.934334
			0.156905	0.348153			0.56027	0.444177			0.494663	0.253118
			0.157485	0.366117			0.398026	0.30813			0.392159	0.26971
			0.115461	0.268173			0.540313	0.434396			0.356644	0.773414
			0.201323	0.577355			0.349686	0.348094			0.665816	0.26093
			0.423257	0.147465			0.389193	0.489722			0.229582	0.17075
			0.210144	0.256839			0.265323	0.644667			0.314018	0.223861
			0.315707	0.435295			0.303348	0.410682			0.29907	0.411791
			0.403924	0.235853			0.315019	0.520575			0.463163	0.217106
			0.197491	0.353268			0.553021	0.273756			0.351832	0.179621
			0.18108	0.47668			0.197006	0.244726			0.492849	0.365231
			0.190165	0.358508			0.362999	0.379079			0.303967	0.190751
			0.0610582	0.375088			0.595917	0.323057			0.38937	0.408144
			0.38807	0.127761			0.514884	0.382877			0.168104	0.309218
			0.124575	0.0457818			0.689633	0.303357			0.192181	0.45165
			0.152819	0.314159			0.246999	0.318903			0.263089	0.469009
			0.0986775	0.517748			0.379636	0.279656			0.503723	0.246019
			0.240464	0.131388			0.295419	0.451267			0.348725	0.422603
			0.383877	0.0997444			0.543552	0.406576			0.276218	0.306258
			0.126318	0.651826			0.90024	0.57915			0.339195	0.143747
			0.230688	0.219735			0.382624	0.711185			0.622694	0.627267
			0.281645	0.112148			0.689029	0.393357			0.228182	0.449767
			0.277474	0.230527			0.355	0.417192			0.501224	0.365403
			0.343865	0.384313			0.272865	0.318523			0.357033	0.483935
			0.487245	0.145479			0.219653	0.634464			0.124648	0.523396
			0.597374	0.228294			0.473263	0.693883			0.515402	0.263709
			0.176395	0.440733			0.357524	0.45693			0.171396	0.447012
			0.514467	0.0822391			0.387639	0.65047			0.431777	0.289818
			0.236778	0.254709			0.335984	0.640922			0.448857	0.400164
			0.369459	0.157712			0.589464	0.669618			0.237197	0.448927
			0.532143	0.396472			0.313904	0.360329			0.386538	0.518391
			0.467951	0.182432			0.184623	0.301471			0.360245	0.438995
			0.0953627	0.181629			0.379016	0.478838			0.349931	0.329382
			0.349903	0.284811			0.243724	0.418543			0.596013	0.247059
			0.353168	0.384558			0.331267	0.383			0.383181	0.41481
			0.255686	0.258351			0.259999	0.639173			1.12815	0.220215
			0.786484	0.220716			0.436942	0.366092			0.334122	0.152392
			0.417696	0.550991			0.220461	0.557566			0.270413	0.37581
			0.35726	0.361086			0.38622	0.547378			0.409538	0.192077
			0.183813	0.166664			0.370844	0.398397			0.285454	0.624631
			0.3141	0.402278			0.289543	0.33909			0.302505	0.282903
			0.435763	0.203679			0.4679	0.281372			0.251814	0.314983
			0.434089	0.54414			0.507335	0.275814			0.209542	0.35659
			0.619867	0.117268			0.336774	0.273096			0.170338	0.19575
			0.255765	0.101349			0.44624	0.297303			0.336424	0.253448
			0.293358	0.484817			0.460025	0.326653			0.620302	0.249276
			0.188302	0.219615			0.325558	0.305606			0.402526	0.169268
			0.39674	0.165268			0.388431	0.253393			0.573818	0.234288
			0.0927494	0.167363			0.574	0.377151			0.153783	0.279189
			0.368189	0.56708			0.220318	0.303544			0.500646	0.527392
			0.382161	0.485439			0.701278	0.400319			0.387072	0.245251
			0.384762	0.287561			0.39809	0.496179			0.117387	0.16225
			0.392547	0.288782			0.579165	0.513661			0.250909	0.225481
			0.506212	0.14			0.433096	0.279918			0.497916	0.544414
			0.341284	0.218826			0.354659	0.530931			0.448033	0.270497
			0.371274	0.208337			0.451927	0.52223			0.397514	0.271602
			0.10135	0.189478			0.290638	0.211218			0.300857	0.496507
			0.17294	0.401883			0.339034	0.367918			0.432162	0.336404
			0.232556	0.561867			0.358547	0.301965			0.240255	0.228576
			0.424492	0.0920578			0.33637	0.694294			0.44309	0.484119
			0.209966	0.103558			0.310316	0.522343			0.250374	0.450636
			0.396532	0.161746			0.337367	0.613742			0.772027	0.305088
			0.273694	0.603634			0.36971	0.334612			0.46251	0.462504
			0.476112	0.303894			0.44888	0.378971			0.365281	0.23385
			0.0767868	0.18753			0.374838	0.444089			0.279708	0.465029
			0.107297	0.223837			0.202192	0.935133			0.513278	0.468847
			0.44807	0.18358			0.286302	0.54282			0.686849	0.26204
			0.30171	0.291854			0.301598	0.29218			0.40943	0.316705
			0.355963	0.34204			0.418776	0.488133			0.251874	0.240425
			0.22118	0.257934			0.499952	0.269938			0.226039	0.344627
			0.187032	0.1317			0.388347	0.589048			0.274338	0.233513
			0.274583	0.194473			0.256092	0.372			0.439496	0.272303
			0.399355	0.36138			0.474665	0.55668			0.230712	0.369035
			0.0817996	0.361058			0.338533	0.49684			0.634383	0.538113
			0.310577	0.403428			0.381942	0.324832			0.4588	0.467572
			0.205583	0.149548			0.279253	0.494301			0.455057	0.456642
			0.176963	0.345699			0.389847	0.615318			0.611875	0.377976
			0.256916	0.308908			0.277787	0.262708			0.202584	0.445465
			0.475022	0.343596			0.602183	0.285406			0.157787	0.527884
			0.356578	0.388401			0.552946	0.630134			0.536773	0.179666
			0.261496	0.273627			0.431302	0.245382			0.247418	0.376169
			0.248584	0.568627			0.207196	0.618069			0.358653	0.205243
			0.248557	0.489021			0.285522	0.320651			0.654006	0.338623
			0.147945	0.0810255			0.267181	0.464562			0.273352	0.296653
			0.159179	0.189084			0.284595	0.992396			0.843946	0.358047
			0.311156	0.345156			0.426704	0.414869			0.351704	0.382982
			0.0981281	0.174155			0.226285	0.629441			0.510813	0.204939
			0.272916	0.130027			0.317079	0.455262			0.100604	0.236718
			0.220886	0.246928			0.561216	0.41485			0.137692	0.578909
			0.199494	0.217077			0.661281	0.255487			0.54079	0.473817
			0.172558	0.305523			0.438095	0.168239			0.349458	0.589117
			0.281138	0.432308			0.358781	0.345219			0.273243	0.252904
			0.160495	0.490115			0.578616	0.208147			0.320861	0.414997
			0.224548	0.523867			0.205392	0.277945			0.372844	0.183297
			0.431192	0.26798			0.269611	0.225715			0.573876	0.224906
			0.391279	0.0340556			0.274188	0.384308			0.275455	0.779542
			0.129069	0.323311			0.347418	0.367851			0.0785468	0.39295
			0.257454	0.275476			0.328277	0.261295			0.328808	0.448799
			0.475773	0.370563			0.415471	0.691792			0.0857744	0.540026
			0.276427	0.180894			0.48912	0.501852			0.392456	0.758791
			0.141729	0.21799			0.686308	0.301378			0.317111	0.305653
			0.0695925	0.144387			0.364379	0.330373			0.493866	0.250532
			0.171738	0.103739			0.201653	0.359285			0.407678	0.385782
			0.275675	0.221971			0.129974	0.300141			0.29571	0.571998
			0.415783	0.362467			0.32631	0.192685			0.40536	0.378537
			0.464962	0.160986			0.738658	0.488828			0.441579	0.73196
			0.214006	0.359122			0.47469	0.493691			0.35323	0.48748
			0.387192	0.218258			0.458411	0.372395			0.495641	0.243372
			0.251413	0.393425			0.350018	0.281616			0.38347	0.680333
			0.303188	0.377159			0.381788	0.655722			0.250452	0.773734
			0.290438	0.310267			0.333758	0.25335			0.396383	0.612558
			0.302329	0.214988			0.308104	0.288948			0.389446	0.29864
			0.557857	0.451707			0.347769	0.766641			0.255953	0.275677
			0.363925	0.254977			0.486436	0.968565			0.301354	0.257927
			0.0848835	0.354817			0.28865	0.4725			0.358415	0.245555
			0.291721	0.255246			0.141265	0.343145			0.245729	0.307968
			0.110731	0.330934			0.433274	0.215004			0.437123	0.154967
			0.148067	0.25359			0.350151	0.346357			0.499293	0.115621
			0.322774	0.324144			0.283847	0.731188			0.480725	0.281185
			0.312162	0.255047			0.418505	0.315543			0.391322	0.344533
			0.731785	0.16995			0.414903	0.255236			0.362249	0.559205
			0.181232	0.676982			0.233654	0.264701			0.261896	0.318856
			0.24573	0.28372			0.50955	0.28619			0.282141	0.250062
			0.428745	0.205565			0.181674	0.413728			0.315429	0.391976
			0.342293	0.19187			0.55271	0.64256			0.307852	0.671485
			0.177938	0.282794			0.627815	0.544411			0.220034	0.320746
			0.035803	0.242238			0.875719	0.341256			0.301456	0.383551
			0.570939	0.154889			0.577756	0.541864			0.278593	0.352618
			0.353606	0.32219			0.606014	0.488753			0.479054	0.251688
			0.205441	0.232117			0.380745	0.517971			0.458667	0.197417
			0.477522	0.282295			0.657814	0.473367			0.244308	0.575706
			0.377892	0.218512			0.554168	0.329348			0.439027	0.635128
			0.336905	0.151759			0.377544	0.373524			0.28946	0.546162
			0.462461	0.759895			0.486733	0.662381			0.207371	0.45354
			0.283536	0.137302			0.358699	0.342959			0.373106	0.464523
			0.253136	0.175892			0.474714	0.297689			0.265993	0.553336
			0.231141	0.197382			0.398561	0.799679			0.273454	0.308215
			0.44569	0.41707			0.585998	0.298636			0.70276	0.188405
			0.255074	0.171592			0.177561	0.436153			0.333746	0.528291
			0.338392	0.301046			0.211313	0.380222			0.301514	0.761724
			0.41212	0.114131			0.51917	0.401763			0.253898	0.169811
			0.251013	0.0640527			0.457604	1.56182			0.179992	0.535419
			0.49987	0.434347			0.564994	0.53425			0.389464	0.312668
			0.183868	0.38759			0.345106	0.259366			0.404491	0.258637
			0.483393	0.115888			0.569242	0.49118			0.563357	0.34604
			0.283812	0.510821			0.621079	0.341029			0.647468	0.424125
			0.112637	0.399307			0.26684	0.289953			0.690551	0.27496
			0.176536	0.403878			0.599416	0.465717			0.133378	0.345182
			0.205015	0.345123			0.428078	0.464871			0.314747	0.264864
			0.327467	0.185276			0.236045	0.415575			0.28497	0.208301
			0.257465	0.509842			0.680747	0.284678			0.330865	0.772099
			0.442705	0.452886			0.407775	0.365033			0.350117	0.523698
			0.286959	0.212339			0.423891	0.505187			0.171737	0.26632
			0.184149	0.326552			0.388496	0.381051			0.400861	0.282235
			0.0820275	0.263801			0.371147	0.423125			0.405252	0.703474
			0.191899	0.137483			0.194518	0.285841			0.312276	0.28984
			0.210524	0.276709			0.351654	0.333882			0.381501	0.325315
			0.0879422	0.37222			0.394405	0.233326			0.222012	0.372411
			0.566243	0.704166			0.241823	0.225977			0.423465	0.490236
			0.30683	0.284899			0.245887	0.340251			0.813288	0.490262
			0.164679	0.225882			0.589962	0.463141			0.340553	0.851616
			0.23174	0.398584			0.220902	0.568169			0.683442	0.336037
			0.069792	0.461102			0.294004	0.243695			0.368218	0.577083
			0.421943	0.343378			0.406823	0.404976			0.235195	0.385967
			0.440056	0.136385			0.300414	0.246453			0.275926	0.493963
			0.156919	0.406981			0.360128	0.583076			0.305582	0.192181
			0.275262	0.23892			0.304217	0.674411			0.276492	0.335095
			0.155289	0.258811			0.549367	0.413114			0.381302	0.123478
			0.246231	0.552864			0.169073	0.490872			0.493642	0.328996
			0.421817	0.235827			0.474231	0.211054			0.571126	0.489976
			0.334489	0.34431			0.351989	0.260336			0.695005	0.271315
			0.296162	0.222303			0.25961	0.37709			0.340576	0.482122
			0.161156	0.203998			0.225778	0.195981			0.201435	0.313706
			0.135628	0.0933021			0.596362	0.367083			0.108056	0.304389
			0.212553	0.410288			0.246523	0.192719			0.324978	0.384905
			0.251808	0.189529			0.496814	0.335608			0.41977	0.334359
			0.455472	0.357163			0.325128	0.533438			0.543524	0.342011
			0.13117	0.171607			0.238729	0.562996			0.482232	0.350212
			0.101695	0.124762			0.598437	0.553757			0.540318	0.214095
			0.460912	0.394147			0.333332	0.205894			0.236111	0.346868
			0.166807	0.559578			0.265382	0.328395			0.242573	0.348159
			0.650063	0.155541			0.214125	0.75533			0.40327	0.349541
			0.0981766	0.148828			0.367047	0.288845			0.175589	0.348419
			0.43382	0.327482			0.559605	0.306569			0.307251	0.301141
			0.352643	0.127612			0.234032	0.312134			0.330894	0.403483
			0.122316	0.363831			0.417572	0.420037			0.5393	0.297417
			0.329162	0.296483			0.599926	0.431798			0.173127	0.152322
			0.306238	0.32124			0.209869	0.396387			0.46965	0.444485
			0.100627	0.495871			0.390699	0.527574			0.482371	0.376036
			0.110387	0.20682			0.691142	0.475678			0.452801	0.520092
			0.507385	0.649994			0.269199	0.446864			0.384046	0.184654
			0.155746	0.239479			0.572157	0.334472			0.675043	0.605688
			0.24277	0.335579			0.470883	0.401999			0.520713	0.350265
			0.300525	0.444632			0.600411	0.342688			0.242666	0.252884
			0.196155	0.234012			0.257156	0.608801			0.183482	0.812054
			0.527925	0.144157			0.795888	0.325452			0.337638	0.600877
			0.165491	0.333096			0.288049	0.258477			0.206722	0.307903
			0.441266	0.189984			0.235717	0.437949			0.780432	0.435185
			0.151154	0.191915			0.558024	0.215582			0.449673	0.315801
			0.48783	0.285305			0.400373	0.393884			0.542723	0.269152
			0.176425	0.473932			0.240247	0.542561			0.906424	0.358213
			0.30952	0.12524			0.613388	0.319002			0.806222	0.202753
			0.155862	0.117152			0.168146	0.443278			0.294788	0.185942
			0.292849	0.44251			0.345225	0.691958			0.355829	0.166054
			0.489964	0.542592			0.268294	0.441886			0.677608	0.159996
			0.143317	0.271995			0.526407	0.328371			0.26859	0.569683
			0.283924	0.27608			0.182995	0.382603			0.291576	0.392036
			0.0802892	0.243197			0.290119	0.60317			0.447828	0.417604
			0.13223	0.36397			0.445274	0.227484			0.370995	0.280719
			0.179902	0.300073			0.378061	0.304864			0.642482	0.293749
			0.370926	0.271198			0.604339	0.427311			0.128727	0.4691
			0.332591	0.172332			0.369726	0.29578			0.187026	0.592645
			0.408244	0.479022			0.433044	0.354317			0.334975	0.466851
			0.321491	0.0779289			0.536232	0.235209			0.265744	0.427562
			0.17785	0.370965			0.555778	0.297971			0.476407	0.366251
			0.251503	0.39384			0.252749	0.585586			0.377908	0.626817
			0.666476	0.245969			0.223058	0.299048			0.315988	0.317481
			0.11564	0.441157			0.418484	0.220725			0.529305	0.357525
			0.0625864	0.265226			0.566348	0.513765			0.578897	0.691399
			0.154649	0.187569			0.35299	0.394187			0.256177	0.302519
			0.313273	0.209234			0.289453	0.445655			0.297223	0.269838
			0.338918	0.292342			0.380504	0.441525			0.338427	0.524861
			0.422652	0.238382			0.485432	0.284081			0.294533	0.333723
			0.189126	0.281914			0.276154	0.43434			0.680695	0.46494
			0.306921	0.221338			0.298108	0.301771			0.578174	0.980749
			0.45328	0.168277			0.5056	0.310771			0.385315	0.336919
			0.577433	0.097163			0.493614	0.240325			0.505989	0.118953
			0.243623	0.0951592			0.310271	0.476532			0.222401	0.415768
			0.274239	0.0762259			0.267318	0.500299			0.403116	0.242954
			0.189574	0.573823			0.455765	0.52482			0.242311	0.243297
			0.40427	0.252583			0.290646	0.305339			0.653107	0.563527
			0.147119	0.203517			0.257628	0.629296			0.299713	0.410572
			0.268982	0.389498			0.260485	0.22435			0.17399	0.180874
			0.447501	0.211938			0.477267	0.372215			0.476485	0.160539
			0.346708	0.199929			0.346632	0.685282			0.317318	0.238111
			0.333021	0.136457			0.438853	0.556357			0.694098	0.405677
			0.481743	0.266957			0.246009	0.20539			0.209745	0.338337
			0.226578	0.515111			0.428985	0.238299			0.212366	0.407204
			0.397623	0.249886			0.504744	0.492302			0.0951881	0.327975
			0.341372	0.305692			0.423559	0.456144			0.299827	0.209739
			0.608128	0.153703			0.314118	0.696293			0.637531	0.376178
			0.131492	0.347553			0.38091	0.445887			0.296215	0.192733
			0.142479	0.327017			0.368204	0.468478			0.373284	0.274888
			0.0758532	0.132997			0.29551	0.412158			0.337783	0.239736
			0.379297	0.643875			0.190951	0.39191			0.329705	0.165829
			0.463301	0.180449			0.613783	0.370216			0.580228	0.367412
			0.267291	0.154693			0.800567	0.366163			0.185932	0.350937
			0.196991	0.413275			0.5288	0.581852			0.519699	0.379514
			0.175631	0.692475			0.297157	0.133989			0.151664	0.837823
			0.408475	0.46439			0.546576	0.709698			0.217008	0.390541
			0.149055	0.21249			0.390083	0.639343			0.143495	0.283124
			0.0952843	0.656608			0.414389	0.297876			0.474692	0.485051
			0.190388	0.105497			0.588176	0.341504			0.210554	0.205889
			0.36172	0.11568			0.677443	0.810347			0.415079	0.523615
			0.0877202	0.46452			0.29664	0.655146			0.287738	0.401434
			0.35596	0.0532002			0.581953	1.08891			0.300465	0.566881
			0.335434	0.331667			0.251388	0.44494			0.500014	0.131488
			0.221097	0.149016			0.492067	0.278698			0.585869	0.479236
			0.474334	0.106536			0.349815	0.271627			0.157944	0.154049
			0.346146	0.120822			0.370534	0.277605			0.267248	0.19909
			0.0920487	0.0970943			0.320514	0.397956			0.399629	0.406473
			0.185159	0.0925775			0.862697	0.454649			0.509993	0.731685
			0.346169	0.164606			0.511578	0.307776			0.216735	0.786157
			0.319318	0.253166			0.333834	0.376464			0.249962	0.179295
			0.0505502	0.232887			0.352563	0.369184			0.604797	0.3017
			0.325975	0.152856			0.60074	0.356225			0.197543	0.762221
			0.322826	0.147881			0.869322	0.463866			0.30991	0.300219
			0.162458	0.391365			0.234413	0.437561			0.493037	0.350041
			0.216409	0.259086			0.484655	0.562195			0.59311	0.388037
			0.341746	0.265584			0.421865	0.381321			0.162608	0.468849
			0.153652	0.148489			0.477688	0.356302			0.377092	0.281757
			0.0839301	0.34688			0.344718	0.313865			0.416057	0.384018
			0.0814019	0.102923			0.41829	0.656684			0.242004	0.311024
			0.254568	0.174424			0.281599	0.395091			0.581127	0.437045
			0.346061	0.157314			0.358083	0.341584			0.274114	0.38303
			0.224343	0.126177			0.232791	0.789414			0.243934	0.343691
			0.365964	0.401839			0.496816	0.277805			0.247448	0.275015
			0.30452	0.369394			0.427194	0.625501			0.296856	0.33245
			0.423596	0.412657			0.400753	0.571721			0.125362	0.28727
			0.186658	0.212767			0.569806	0.312766			0.183597	0.502165
			0.368031	0.358396			0.493192	0.895458			0.432368	0.208771
			0.0768488	0.092745			0.281567	0.252925			0.218293	0.494742
			0.17836	0.201313			0.410374	0.510575			0.404115	0.718182
			0.361158	0.219905			0.291409	0.410819			0.227336	0.314786
			0.3608	0.103066			0.179106	0.414347			0.220042	0.173733
			0.162509	0.410467			0.34339	0.321353			0.470428	0.412239
			0.232269	0.474408			0.351402	0.478882			0.51263	0.560386
			0.0848623	0.112396			0.218927	0.250768			0.375293	0.427735
			0.449974	0.274938			0.468995	0.276975			0.479052	0.416067
			0.354456	0.193627			0.447293	0.508136			0.269229	0.33773
			0.189144	0.222401			0.482429	1.01049			0.596068	0.441236
			0.255861	0.448193			0.249855	0.550913			0.360967	0.241938
			0.139468	0.284765			0.238468	0.508658			0.674817	0.557442
			0.172799	0.24084			0.342524	0.223045			0.582621	0.271686
			0.0473949	0.13			0.286307	0.345092			0.342723	0.319536
			0.27655	0.202446			0.244867	0.242027			0.277086	0.347168
			0.197893	0.124567			0.318554	0.326636			0.453996	0.507007
			0.220785	0.287466			0.340562	0.465073			0.297911	0.375205
			0.350588	0.244105			0.444655	0.613758			0.427653	0.377577
			0.20912	0.180345			0.639869	0.305067			0.429331	0.246343
			0.229786	0.469572			0.269926	0.426754			0.275296	0.334044
			0.159606	0.368664			0.325682	0.280882			0.3292	0.672987
			0.387599	0.268884			0.689944	0.48149			0.263456	0.328855
			0.202001	0.172663			0.296432	0.352537			0.356715	0.264662
			0.344158	0.47889			0.500804	0.305218			0.628605	0.515063
			0.434231	0.627307			0.283899	0.482119			0.765942	0.229846
			0.241814	0.315056			0.244642	0.275691			0.120055	0.236451
			0.130729	0.104019			0.315642	0.420947			0.29014	0.197624
			0.218691	0.0782525			0.365889	0.246936			0.359635	0.584115
			0.200116	0.304456			0.447738	0.315503			0.469098	0.21048
			0.237757	0.469061			0.285957	0.182028			0.234698	0.367518
			0.175455	0.351936			0.256626	0.721115			0.278984	0.304539
			0.289806	0.158556			0.669029	0.604693			0.369069	0.196037
			0.217766	0.260663			0.530012	0.454076			0.325155	0.294043
			0.341487	0.302058			0.235997	0.577321			0.289082	0.560263
			0.0968772	0.154053			0.755966	0.618397			0.526486	0.357477
			0.325706	0.324318			0.348832	0.250622			0.347471	0.423014
			0.0303779	0.152968			0.336752	0.395068			0.538105	0.0891223
			0.441068	0.499319			0.432974	0.520185			0.19269	0.357677
			0.329542	0.277709			0.331237	0.319291			0.291033	0.689516
			0.212535	0.186794			0.78638	0.308719			0.407191	0.692025
			0.419071	0.325766			0.458163	0.481322			0.429999	0.148787
			0.153331	0.286825			0.257452	0.323723			0.218418	0.284351
			0.54598	0.116933			0.276615	0.49075			0.586636	0.197489
			0.212535	0.354935			0.352029	0.21171			0.792486	0.425643
			0.106761	0.328903			0.19941	0.26564			0.685516	0.928316
			0.322289	0.157323			0.490794	0.255752			0.324888	0.442502
			0.541478	0.452883			0.184599	0.807122			0.568575	0.606751
			0.286356	0.436707			0.370772	0.405564			0.323568	0.608541
			0.117727	0.314074			0.27912	0.529288			0.128556	0.565896
			0.298333	0.413981			0.480889	0.506809			0.482199	0.35783
			0.152801	0.297676			0.239354	0.408443			0.690824	0.400985
			0.441524	0.276101			0.628824	0.33971			0.444615	0.383014
			0.17246	0.221212			0.71019	0.258676			0.344013	0.436465
			0.334617	0.171907			0.371942	0.542021			0.273439	0.293582
			0.378677	0.934689			0.498412	0.199819			0.452345	0.579674
			0.205424	0.413584			0.300423	0.555595			0.449006	0.138416
			0.179801	0.444029			0.535394	0.327848			0.544906	0.858102
			0.105704	0.1479			0.293491	0.455279			0.650834	0.576994
			0.28526	0.265511			0.249398	0.681975			0.591418	0.334808
			0.0627037	0.408799			0.267261	0.976395			0.423767	0.201847
			0.125587	0.0494182			0.454863	0.25037			0.223852	0.481193
			0.16378	0.217167			0.237204	0.443097			0.694718	0.851113
			0.290755	0.289904			0.484712	0.245181			0.584651	0.47338
			0.235296	0.525057			0.437623	0.475874			0.322335	0.206432
			0.127567	0.132442			0.339801	0.385782			0.52885	0.483875
			0.283914	0.391469			0.418229	0.213802			0.435041	0.188852
			0.307581	0.17111			0.268494	0.300411			0.573014	0.309823
			0.376275	0.337849			0.581706	0.40443			0.429187	0.249655
			0.264364	0.226259			0.317553	0.546616			0.478533	0.400518
			0.393668	0.374322			0.498013	0.306081			0.38899	0.1835
			0.107201	0.151975			0.333374	0.553071			0.43536	0.225932
			0.320568	0.415972			0.519252	0.203792			0.256436	0.308797
			0.330586	0.420598			0.638644	0.231553			0.398008	0.450873
			0.135203	0.326758			0.595122	0.704746			0.333645	0.701654
			0.049482	0.272383			0.532266	0.385871			0.343164	0.355042
			0.177755	0.21074			0.606106	0.499775			0.25096	0.48103
			0.338523	0.395681			0.227778	0.16163			0.387329	0.389076
			0.294912	0.0990146			0.419227	0.630424			0.515047	0.267628
			0.287538	0.149662			0.596926	0.40166			0.272013	0.640604
			0.32374	0.284906			0.358318	0.354596			0.43949	0.207176
			0.413515	0.174893			0.36328	0.411256			0.331681	0.42086
			0.0758468	0.482396			0.502495	0.68138			0.215615	0.388455
			0.21466	0.18291			0.288166	0.356372			0.248509	0.414682
			0.142001	0.454245			0.502449	0.443772			0.358279	0.404605
			0.186569	0.286891			0.258631	0.251936			0.627949	0.388718
			0.309912	0.40538			0.282856	0.375731			0.187075	0.303778
			0.13988	0.563486			0.646856	0.231184			0.234267	0.299741
			0.245184	0.371059			0.334064	0.452009			0.477851	0.390764
			0.214953	0.311995			0.300309	0.369537			0.244927	0.385728
			0.298278	0.132252			0.53273	0.684817			0.252793	0.574882
			0.234298	0.493338			0.364459	0.363563			0.29761	0.311003
			0.151103	0.130344			0.27915	0.447008			0.357315	0.36082
			0.0241799	0.390596			0.544895	0.435478			0.253097	0.319883
			0.0384931	0.372221			0.426526	0.394069			0.300626	0.2981
			0.0880435	0.137357			0.403217	0.429			0.274863	0.352957
			0.103439	0.127125			0.344322	0.501863			0.302407	0.494773
			0.28269	0.373275			0.474605	0.342479			0.553181	0.260661
			0.221941	0.49625			0.391736	0.243156			0.442582	0.37778
			0.171594	0.131337			0.428023	0.220657			0.355085	0.3322
			0.143053	0.138958			0.237661	0.513739			0.6748	0.650964
			0.112872	0.456366			0.62355	0.365088			0.655938	0.508809
			0.230876	0.449608			0.370224	0.512104			0.286037	0.511591
			0.488976	0.586499			0.354761	0.271381			0.368988	0.399789
			0.30817	0.476657			0.413233	0.653583			0.310665	0.863112
			0.442235	0.127035			0.291984	0.548632			0.205029	0.343865
			0.280082	0.25958			0.386083	0.358147			0.226817	0.528555
			0.221251	0.100138			0.36775	0.681072			0.290288	0.257956
			0.363995	0.222979			0.473492	0.496088			0.407069	0.223139
			0.389553	0.504572			0.701061	0.542693			0.293213	0.203026
			0.113489	0.33879			0.437077	0.39887			0.413433	0.313409
			0.325593	0.349238			0.159469	0.358553			0.596637	0.323601
			0.339166	0.217044			0.474857	0.39607			0.440568	0.445759
			0.165875	0.386225			0.846966	0.502925			0.236487	0.303799
			0.045512	0.182072			0.374779	0.261564			0.635065	0.206712
			0.382732	0.188721			0.319339	0.45291			0.523172	0.471838
			0.320622	0.149311			0.260735	0.376383			0.321557	0.204044
			0.092443	0.221414			0.683537	0.274916			0.44234	0.441056
			0.28274	0.164577			0.413638	0.506129			0.305936	0.273793
			0.099208	0.255735			0.412625	0.489714			0.459241	0.445658
			0.136629	0.0782023			0.393939	0.622437			0.511901	0.332677
			0.431729	0.257479			0.528509	0.288197			0.22544	0.30699
			0.431714	0.182149			0.519088	0.43993			0.558077	0.210066
			0.378764	0.501679			0.28671	0.565346			0.487799	0.40061
			0.182156	0.29373			0.540468	0.442062			0.164135	0.203403
			0.12059	0.226911			0.295845	0.499387			0.14906	0.606116
			0.340942	0.169269			0.515347	0.717504			0.416759	0.474331
			0.505397	0.29164			0.550135	0.320236			0.203288	0.440384
[truncated: 14,839 more rows]
