# Supplementary material for: Spontaneous emergence of rudimentary music detectors in deep neural networks
Source: Nat Commun. 2024 Jan 2;15:148. doi: 10.1038/s41467-023-44516-0 (PMC10761941; doi:10.1038/s41467-023-44516-0)
Supplement: Supplementary file 3 — Source Data [file 41467_2023_44516_MOESM3_ESM.zip › Source data/S7.xlsx]

## Sheet: S7
	Segment size [ms]	50	100	200	400	800	1600	Ori.
Pop
	net1	0.624521	0.633036	0.683638	0.68393	0.700356	0.704601	0.701641
	net2	0.614998	0.623133	0.641875	0.655749	0.650507	0.663249	0.650556
	net3	0.483187	0.547998	0.645396	0.676202	0.684125	0.690842	0.68794
	net4	0.641339	0.677256	0.754961	0.792233	0.805854	0.803228	0.799853
	net5	0.626624	0.673804	0.741409	0.768249	0.78522	0.779718	0.773133
Hip hop
	net1	0.542447	0.559455	0.596318	0.616126	0.61366	0.613181	0.614483
	net2	0.584171	0.590734	0.600996	0.606062	0.614708	0.618251	0.609828
	net3	0.37543	0.434649	0.508365	0.554515	0.566003	0.570525	0.575301
	net4	0.547833	0.577939	0.61824	0.651456	0.65582	0.655785	0.66139
	net5	0.576356	0.608675	0.664034	0.69279	0.690589	0.68471	0.686064
Rock
	net1	0.580897	0.591567	0.620776	0.645456	0.653932	0.646786	0.645396
	net2	0.577605	0.579697	0.592133	0.605382	0.612287	0.618589	0.609186
	net3	0.490066	0.551992	0.617743	0.638227	0.643153	0.636242	0.63655
	net4	0.632493	0.674075	0.7528	0.78178	0.772077	0.769325	0.757777
	net5	0.671764	0.705559	0.763739	0.786649	0.774705	0.771953	0.763364
Rhythm and blues
	net1	0.630868	0.682306	0.731901	0.750837	0.754282	0.748229	0.758464
	net2	0.643965	0.671016	0.683573	0.710704	0.718599	0.715122	0.712695
	net3	0.476631	0.569123	0.683512	0.745263	0.740739	0.741252	0.751539
	net4	0.634123	0.699037	0.754022	0.798471	0.805943	0.818251	0.816421
	net5	0.586574	0.661524	0.737581	0.77222	0.795689	0.795779	0.801587
Soul
	net1	0.688939	0.732935	0.790182	0.81407	0.814747	0.811277	0.806289
	net2	0.683935	0.710444	0.737963	0.755512	0.768262	0.763479	0.755476
	net3	0.544975	0.649073	0.771959	0.83424	0.846722	0.835748	0.839983
	net4	0.677255	0.760241	0.835534	0.885143	0.89516	0.891438	0.889995
	net5	0.663369	0.739194	0.826761	0.881551	0.890426	0.888865	0.885735
Reggae
	net1	0.581538	0.600359	0.665992	0.675898	0.693422	0.695474	0.696364
	net2	0.605731	0.610601	0.614808	0.623748	0.632072	0.638056	0.632804
	net3	0.399196	0.469018	0.575017	0.623993	0.648403	0.65174	0.663842
	net4	0.579023	0.612413	0.649435	0.684041	0.705202	0.703201	0.696534
	net5	0.596457	0.645853	0.72791	0.758496	0.781355	0.769954	0.776499
Country
	net1	0.683651	0.718056	0.781072	0.785232	0.795415	0.792321	0.788499
	net2	0.673564	0.689727	0.727312	0.739807	0.747083	0.755504	0.753862
	net3	0.559797	0.650628	0.755935	0.797036	0.811215	0.812505	0.813397
	net4	0.701242	0.765107	0.845044	0.892013	0.915634	0.899128	0.896647
	net5	0.653367	0.71581	0.793664	0.82487	0.837104	0.829035	0.829975
Funk
	net1	0.665664	0.689096	0.732741	0.763874	0.761592	0.768422	0.767171
	net2	0.653187	0.676634	0.668537	0.688732	0.703867	0.707186	0.702433
	net3	0.480182	0.585249	0.686755	0.751143	0.774152	0.766411	0.78123
	net4	0.614676	0.657629	0.712242	0.748908	0.777932	0.77557	0.774739
	net5	0.66214	0.720763	0.804458	0.873367	0.863253	0.878067	0.874907
Folk
	net1	0.637037	0.683874	0.730047	0.766656	0.788126	0.786923	0.790235
	net2	0.664286	0.689684	0.717911	0.733125	0.732247	0.744652	0.736008
	net3	0.53884	0.629434	0.749118	0.803566	0.814762	0.820392	0.821877
	net4	0.639642	0.706689	0.791313	0.829093	0.83776	0.831794	0.836228
	net5	0.606878	0.661893	0.77322	0.80961	0.836398	0.824306	0.833624
Middle Eastern
	net1	0.589445	0.629035	0.686141	0.706289	0.706875	0.708798	0.705642
	net2	0.623685	0.657961	0.683253	0.712728	0.716247	0.703816	0.704031
	net3	0.458815	0.556008	0.653591	0.699382	0.706073	0.704019	0.705236
	net4	0.581915	0.621428	0.708255	0.743786	0.742978	0.733117	0.733597
	net5	0.558229	0.610445	0.686379	0.739597	0.744489	0.732376	0.719145
Jazz
	net1	0.661226	0.700202	0.771725	0.807318	0.822594	0.820506	0.823038
	net2	0.665679	0.700629	0.750243	0.785972	0.773098	0.789483	0.777996
	net3	0.552213	0.643564	0.763841	0.815741	0.820485	0.821503	0.819867
	net4	0.64727	0.69858	0.798532	0.871266	0.886747	0.876539	0.872594
	net5	0.646277	0.719523	0.824869	0.871382	0.876581	0.869123	0.861587
Disco
	net1	0.630341	0.644188	0.682041	0.696756	0.706638	0.69873	0.708733
	net2	0.622846	0.635145	0.653417	0.657644	0.654095	0.659248	0.654981
	net3	0.425246	0.492112	0.575024	0.621777	0.627796	0.627825	0.642124
	net4	0.59111	0.613562	0.649841	0.676618	0.683099	0.682325	0.681709
	net5	0.644151	0.696346	0.772363	0.803957	0.820631	0.812747	0.822091
Classical
	net1	0.643013	0.69905	0.755125	0.79681	0.806733	0.802648	0.792026
	net2	0.677733	0.723492	0.781987	0.814885	0.832173	0.827459	0.817514
	net3	0.538763	0.661159	0.773145	0.832159	0.840395	0.839974	0.840461
	net4	0.632578	0.724684	0.828153	0.890192	0.897868	0.8889	0.875808
	net5	0.605432	0.679617	0.779544	0.837438	0.853387	0.83587	0.822258
Electronic
	net1	0.576562	0.590477	0.627935	0.649244	0.655735	0.658031	0.659162
	net2	0.586247	0.592439	0.609486	0.622253	0.625218	0.631089	0.620907
	net3	0.401664	0.448921	0.515975	0.561562	0.563164	0.564249	0.568902
	net4	0.542798	0.565269	0.614359	0.641059	0.646708	0.640584	0.638374
	net5	0.625435	0.658203	0.718222	0.746599	0.746837	0.748753	0.742256
Music of Latin America
	net1	0.641747	0.67487	0.714132	0.738825	0.745986	0.746745	0.745893
	net2	0.656242	0.673813	0.698984	0.718211	0.717801	0.721485	0.712027
	net3	0.528606	0.62098	0.715817	0.76118	0.787055	0.781971	0.792004
	net4	0.661789	0.712552	0.795285	0.829863	0.839876	0.843115	0.839724
	net5	0.635285	0.691442	0.773725	0.816642	0.824744	0.822111	0.828736
Blues
	net1	0.66507	0.713611	0.790533	0.814962	0.820727	0.825413	0.82067
	net2	0.673131	0.700827	0.741514	0.786734	0.783435	0.79064	0.782683
	net3	0.554443	0.656053	0.783002	0.836469	0.841963	0.838952	0.841243
	net4	0.680715	0.748927	0.834244	0.899795	0.901158	0.904687	0.907458
	net5	0.647161	0.725142	0.828352	0.859669	0.864639	0.86086	0.863678
Music for children
	net1	0.609884	0.667009	0.737755	0.77096	0.796844	0.796653	0.803236
	net2	0.637271	0.655815	0.697514	0.728438	0.747443	0.753927	0.747825
	net3	0.456148	0.56632	0.696208	0.746253	0.788623	0.785135	0.793796
	net4	0.585248	0.642652	0.714136	0.787049	0.819282	0.812505	0.812842
	net5	0.539343	0.629016	0.741566	0.783699	0.825931	0.810178	0.816292
New-age music
	net1	0.745697	0.788267	0.831932	0.851868	0.842838	0.843854	0.845053
	net2	0.683277	0.729557	0.790642	0.818667	0.801495	0.800407	0.793644
	net3	0.566966	0.645411	0.733096	0.754336	0.74603	0.735565	0.729687
	net4	0.668775	0.738964	0.826252	0.865893	0.857073	0.828469	0.822824
	net5	0.674708	0.708362	0.789461	0.818806	0.806566	0.796854	0.794195
Vocal music
	net1	0.534933	0.570734	0.612608	0.631788	0.658074	0.646254	0.642331
	net2	0.552665	0.562099	0.604099	0.623123	0.632931	0.652811	0.651001
	net3	0.426096	0.505857	0.590384	0.654971	0.671179	0.66635	0.663679
	net4	0.55798	0.611605	0.693087	0.750584	0.772007	0.757383	0.759583
	net5	0.509483	0.568726	0.642449	0.683035	0.705616	0.698832	0.697506
Music of Africa
	net1	0.63186	0.669691	0.726521	0.721104	0.746644	0.748834	0.754292
	net2	0.639751	0.649798	0.672524	0.695603	0.695034	0.697183	0.694273
	net3	0.486404	0.558559	0.664246	0.722716	0.740008	0.74704	0.745539
	net4	0.648988	0.67977	0.730665	0.760079	0.772447	0.776471	0.77234
	net5	0.625541	0.694059	0.767061	0.824635	0.83541	0.83024	0.826981
Christian music
	net1	0.667248	0.71753	0.759849	0.775068	0.777348	0.778487	0.774923
	net2	0.648771	0.684734	0.71387	0.71909	0.736733	0.736094	0.730682
	net3	0.545351	0.641714	0.746532	0.790123	0.800043	0.798033	0.793756
	net4	0.713798	0.790923	0.883396	0.937218	0.952003	0.946487	0.934756
	net5	0.635394	0.711304	0.800332	0.843444	0.844977	0.845471	0.835893
Music of Asia
	net1	0.628887	0.665355	0.706649	0.720645	0.728368	0.72062	0.720547
	net2	0.646755	0.673483	0.68619	0.692379	0.695503	0.703972	0.689877
	net3	0.513372	0.609347	0.711784	0.753203	0.748602	0.752338	0.756318
	net4	0.625801	0.679914	0.75675	0.805887	0.804387	0.808382	0.804411
	net5	0.565119	0.647098	0.714865	0.75892	0.76719	0.764702	0.758816
Ska
	net1	0.671601	0.697145	0.731732	0.738429	0.749325	0.746093	0.749458
	net2	0.626317	0.640716	0.644449	0.643187	0.654518	0.656572	0.651839
	net3	0.492711	0.568393	0.669758	0.722975	0.739599	0.731671	0.746354
	net4	0.655972	0.693225	0.762051	0.789272	0.789437	0.791237	0.795295
	net5	0.622924	0.703006	0.773348	0.807763	0.810605	0.808451	0.812823
Traditional music
	net1	0.614672	0.667914	0.725401	0.746339	0.761916	0.78074	0.779201
	net2	0.690203	0.717662	0.75911	0.761572	0.769575	0.779364	0.766355
	net3	0.568529	0.679373	0.787215	0.827217	0.854209	0.84248	0.849928
	net4	0.670191	0.743491	0.84401	0.892913	0.902306	0.886475	0.890196
	net5	0.629973	0.67856	0.781877	0.826085	0.823559	0.830472	0.833169
Independent music
	net1	0.685601	0.727484	0.7596	0.784072	0.799035	0.788079	0.792676
	net2	0.64896	0.678801	0.687841	0.70944	0.718974	0.729162	0.711212
	net3	0.541629	0.636134	0.728512	0.788429	0.789875	0.789669	0.786694
	net4	0.707867	0.764722	0.843649	0.901048	0.904762	0.898667	0.886877
	net5	0.690502	0.774716	0.850899	0.889913	0.895929	0.887472	0.870948
